# Supplementary material for: Global Scale Dissemination of ST93: A Divergent Staphylococcus aureus Epidemic Lineage That Has Recently Emerged From Remote Northern Australia
Source: Front Microbiol. 2018 Jul 9;9:1453. doi: 10.3389/fmicb.2018.01453 (PMC6047344; doi:10.3389/fmicb.2018.01453)
Supplement: TABLE S1 — Details of 459 ST93 Staphylococcus aureus genomes. [file Table_1.xlsx]

## Sheet: MetaData
Supplementary Table S1
Isolate ID	Sequenced	SRA accession number	year	Origin	Blood stream infection	genotype	% mapped to Reference
CJ216	This study	ERR182390	2010	Australia - Victoria	No	MRSA	98.5002
SJ_666_5987187	This study	ERR221764	2011	Australia - New South Wales	Yes	MRSA	98.4962
NZ_MRS121980	This study	ERR278859	2012	New Zealand	No	MRSA	98.4947
H071320441	This study	ERR182461	2007	United Kingdom	No	MRSA	98.4978
NZ_MRS121915	This study	ERR278854	2012	New Zealand	No	MRSA	98.5011
NZ_MRS121916	This study	ERR278855	2012	New Zealand	No	MRSA	98.5057
NZ_MRS122305	This study	ERR278877	2012	New Zealand	No	MRSA	98.5081
NZ_MRS122560	This study	ERR278883	2012	New Zealand	No	MRSA	98.5011
SJ_660_5987181	This study	ERR221758	2010	Australia - New South Wales	Yes	MRSA	98.4991
NZ_MRS111888	This study	ERR278842	2011	New Zealand	No	MSSA	97.6702
H090300097	This study	ERR182474	2008	United Kingdom	No	MRSA	98.3577
NZ_MRS122407	This study	ERR278881	2012	New Zealand	No	MRSA	98.5121
NZ_MRS111755	This study	ERR278835	2011	New Zealand	No	MRSA	98.5034
NZ_MRS122027	This study	ERR278861	2012	New Zealand	No	MRSA	98.3557
NZ_MRS122025	This study	ERR278860	2012	New Zealand	No	MRSA	98.4996
GN_38428-3980_7280633	This study	ERR314289	2008	Australia - Queensland	No	MRSA	98.5784
NZ_MRS121969	This study	ERR278857	2012	New Zealand	No	MRSA	98.4999
NZ_MRS111779	This study	ERR278837	2011	New Zealand	No	MRSA	98.4986
NZ_MRS112011	This study	ERR278846	2011	New Zealand	No	MRSA	98.496
NZ_MRS112016	This study	ERR278847	2011	New Zealand	No	MRSA	98.497
SJ_640_5987161	This study	ERR221738	2007	Australia - New South Wales	Yes	MRSA	98.4953
H093220163	This study	ERR182482	2009	United Kingdom	No	MRSA	98.4944
NZ_MRS121891	This study	ERR278853	2012	New Zealand	No	MRSA	98.5108
NZ_MRS111772	This study	ERR278836	2011	New Zealand	No	MRSA	98.5032
NZ_MRS121867	This study	ERR278849	2012	New Zealand	No	MRSA	98.5056
RH12000453_5987149	This study	ERR221726	2009	United Kingdom	No	MRSA	96.9647
SR_W004	This study	ERR182531	2007	Samoa	No	MRSA	98.4657
NZ_MRS111792	This study	ERR278838	2011	New Zealand	No	MRSA	98.5062
NZ_MRS121957	This study	ERR278856	2012	New Zealand	No	MRSA	98.507
NZ_MRS122292	This study	ERR278876	2012	New Zealand	No	MRSA	98.5078
NZ_MRS122043	This study	ERR278863	2012	New Zealand	No	MRSA	98.5032
NZ_MRS122824	This study	ERR278884	2012	New Zealand	No	MRSA	98.5032
NZ_MRS122162	This study	ERR278868	2012	New Zealand	No	MRSA	98.5083
NZ_MRS122148	This study	ERR278865	2012	New Zealand	No	MRSA	98.497
NZ_MRS121877	This study	ERR278851	2012	New Zealand	No	MRSA	98.5097
NZ_MRS122150	This study	ERR278866	2012	New Zealand	No	MRSA	98.4874
NZ_MRS122151	This study	ERR278867	2012	New Zealand	No	MRSA	98.4946
NZ_MRS122354	This study	ERR278879	2012	New Zealand	No	MRSA	98.4992
NZ_MRS111993	This study	ERR278845	2011	New Zealand	No	MRSA	98.5015
NZ_MRS122176	This study	ERR278871	2012	New Zealand	No	MRSA	98.5069
NZ_MRS122309	This study	ERR278878	2012	New Zealand	No	MRSA	98.5052
NZ_MRS122833	This study	ERR278886	2012	New Zealand	No	MRSA	98.5228
NZ_MRS122843	This study	ERR278887	2012	New Zealand	No	MRSA	98.5084
NZ_MRS121869	This study	ERR278850	2012	New Zealand	No	MRSA	98.5036
NZ_MRS122165	This study	ERR278869	2012	New Zealand	No	MRSA	98.4848
NZ_MRS122291	This study	ERR278875	2012	New Zealand	No	MRSA	98.5013
NZ_MRS122204	This study	ERR278874	2012	New Zealand	No	MRSA	98.5001
NZ_MRS122171	This study	ERR278870	2012	New Zealand	No	MRSA	98.507
NZ_MRS122827	This study	ERR278885	2012	New Zealand	No	MRSA	98.4776
NZ_MRS122537	This study	ERR278882	2012	New Zealand	No	MRSA	98.4982
SR_W001	This study	ERR182530	2007	Samoa	No	MRSA	98.2547
H081940639	This study	ERR182468	2008	United Kingdom	No	MRSA	98.5027
NZ_MRS111687	This study	ERR278834	2011	New Zealand	No	MRSA	98.4987
SAPWH23	Stinear et al 2014	SRR1157481	2000	Australia - New South Wales	Unknown	MRSA	98.4895
GN_38481-0275_7280632	This study	ERR314288	2008	Australia - Queensland	No	MRSA	98.5684
H093260129	This study	ERR182483	2009	United Kingdom	No	MRSA	98.4967
SJ_652_5987173	This study	ERR221750	2010	Australia - New South Wales	Yes	MRSA	98.5003
SAPRCH74	Stinear et al 2014	SRR1157478	2000	Australia - Victoria	Unknown	MRSA	98.4999
15586C	Stinear et al 2014	SRR1157506	2008	Australia - Western Australia	Unknown	MRSA	98.4696
16414E	Stinear et al 2014	SRR1157508	2008	Australia - Western Australia	Unknown	MRSA	98.4684
CJ287	This study	ERR182394	2010	Australia - Victoria	No	MRSA	98.4954
SAPWH53	Stinear et al 2014	SRR1157503	2008	Australia - New South Wales	Unknown	MRSA	96.6483
CJ042	This study	ERR182382	2010	Australia - Victoria	No	MRSA	98.5001
CJ102	This study	ERR182385	2010	Australia - Victoria	No	MRSA	98.4952
CJ205	This study	ERR182389	2010	Australia - Victoria	No	MRSA	98.4949
CJ222	This study	ERR182391	2010	Australia - Victoria	No	MRSA	98.4879
CJ246	This study	ERR182393	2010	Australia - Victoria	No	MRSA	98.5004
CJ317	This study	ERR182395	2010	Australia - Victoria	No	MRSA	98.5041
CJ323	This study	ERR182396	2010	Australia - Victoria	No	MRSA	98.5068
SJ_676_5987197	This study	ERR221774	2006	Australia - New South Wales	Yes	MRSA	98.5144
SJ_678_5987199	This study	ERR221776	2006	Australia - New South Wales	Yes	MRSA	98.4952
SJ_679_5987200	This study	ERR221777	2007	Australia - New South Wales	Yes	MRSA	98.4965
H072720538	This study	ERR182462	2007	United Kingdom	No	MRSA	98.4963
18158H	Stinear et al 2014	SRR1157511	2008	Australia - Western Australia	Unknown	MRSA	98.4644
18418I	Stinear et al 2014	SRR1157512	2008	Australia - Western Australia	Unknown	MRSA	98.4664
H104300116	This study	ERR182492	2010	United Kingdom	No	MRSA	98.4861
H110340155	This study	ERR182495	2011	United Kingdom	No	MRSA	98.4776
H112080111	This study	ERR182503	2011	United Kingdom	No	MRSA	98.4862
H111820002	This study	ERR182502	2011	United Kingdom	No	MRSA	98.4963
H103440108	This study	ERR182490	2010	United Kingdom	No	MRSA	98.473
SAPWH10	Stinear et al 2014	SRR1157502	2008	Australia - New South Wales	Unknown	MRSA	98.4662
SJ_657_5987178	This study	ERR221755	2010	Australia - New South Wales	Yes	MRSA	98.47
SJ_653_5987174	This study	ERR221751	2010	Australia - New South Wales	Yes	MRSA	98.4929
SJ_650_5987171	This study	ERR221748	2009	Australia - New South Wales	Yes	MRSA	98.4569
SJ_642_5987163	This study	ERR221740	2007	Australia - New South Wales	Yes	MRSA	98.4865
SJ_646_5987167	This study	ERR221744	2008	Australia - New South Wales	Yes	MRSA	98.4935
GN_184	This study	ERR294628	2011	Australia - Queensland	No	MRSA	98.4896
SJ_644_5987165	This study	ERR221742	2008	Australia - New South Wales	Yes	MRSA	98.5018
SJ_645_5987166	This study	ERR221743	2008	Australia - New South Wales	Yes	MRSA	98.5014
SCC1169	This study	ERR192176	2006	Australia - Northern Territory	No	MRSA	98.5132
SCC1192	This study	ERR192181	2006	Australia - Northern Territory	No	MRSA	98.5143
SCC1211	This study	ERR192188	2006	Australia - Northern Territory	No	MRSA	98.5222
SCC1277	This study	ERR192204	2007	Australia - Northern Territory	No	MRSA	98.5184
SCC1241	This study	ERR192195	2007	Australia - Northern Territory	No	MRSA	98.505
SAPRPAH96	Stinear et al 2014	SRR1157479	2000	Australia - New South Wales	Unknown	MRSA	98.4954
SAPWH39	Stinear et al 2014	SRR1157482	2000	Australia - New South Wales	Unknown	MRSA	98.4929
17164G	Stinear et al 2014	SRR1157510	2008	Australia - Western Australia	Unknown	MRSA	98.4687
SCC1289	This study	ERR192205	2007	Australia - Northern Territory	No	MRSA	98.5003
SANTA245	This study	ERR182428	2009	Australia - Northern Territory	Yes	MRSA	98.4872
SCC1207	This study	ERR192186	2006	Australia - Northern Territory	No	MRSA	98.5218
SCC1041	This study	ERR182453	2006	Australia - Northern Territory	No	MRSA	98.4994
SCC1314	This study	ERR192209	2007	Australia - Northern Territory	No	MRSA	98.5005
NORSA1282	This study	ERR182370	2009	Australia - Northern Territory	Yes	MRSA	98.503
SCC1045	This study	ERR182454	2006	Australia - Northern Territory	No	MRSA	98.506
RH12000483_5987156	This study	ERR221733	2010	European	No	MRSA	98.505
RH12000485_5987158	This study	ERR221735	2011	European	No	MRSA	98.5104
LBSA121	This study	ERR182515	2010	Australia - Northern Territory	No	MRSA	98.5029
RH12000486_5987159	This study	ERR221736	2011	European	No	MRSA	98.5024
LBSA226	This study	ERR182522	2010	Australia - Northern Territory	No	MRSA	98.4701
LBSA227	This study	ERR182523	2010	Australia - Northern Territory	No	MRSA	98.4784
NORSA1164	This study	ERR182369	2008	Australia - Northern Territory	Yes	MRSA	98.5049
LBSA175	This study	ERR182518	2010	Australia - Northern Territory	No	MRSA	98.5023
SCC1053	This study	ERR182455	2006	Australia - Northern Territory	No	MRSA	98.5083
SCC1057	This study	ERR182456	2006	Australia - Northern Territory	No	MRSA	98.5079
SCC1325	This study	ERR192210	2007	Australia - Northern Territory	No	MRSA	98.5119
SAPRDH61	Stinear et al 2014	SRR1157489	2006	Australia - Northern Territory	Unknown	MRSA	98.4921
SCC1115	This study	ERR192164	2006	Australia - Northern Territory	No	MRSA	98.5083
SCC1061	This study	ERR182457	2006	Australia - Northern Territory	No	MRSA	98.4984
SCC1065	This study	ERR192153	2006	Australia - Northern Territory	No	MRSA	98.5196
SCC1177	This study	ERR192178	2006	Australia - Northern Territory	No	MRSA	98.506
SCC1185	This study	ERR192179	2006	Australia - Northern Territory	No	MRSA	98.4956
SCC1242	This study	ERR192196	2007	Australia - Northern Territory	No	MRSA	98.5062
SCC1011-2	This study	ERR182439	2006	Australia - Northern Territory	Yes	MRSA	98.4462
SCC1088	This study	ERR192160	2006	Australia - Northern Territory	No	MRSA	98.5167
GN_111	This study	ERR294624	2011	Australia - Queensland	No	MRSA	98.5108
GN_235	This study	ERR294631	2011	Australia - Queensland	No	MRSA	98.5121
H113000100	This study	ERR182504	2011	United Kingdom	No	MRSA	98.5055
NORSA1368	This study	ERR182378	2010	Australia - Northern Territory	Yes	MRSA	98.4845
SAPRDH27	Stinear et al 2014	SRR1157491	2007	Australia - Northern Territory	Unknown	MRSA	98.4835
SCC1092	This study	ERR192162	2006	Australia - Northern Territory	No	MRSA	98.5124
SCC1233	This study	ERR192193	2007	Australia - Northern Territory	No	MRSA	98.5185
SCC1038	This study	ERR182445	2006	Australia - Northern Territory	No	MRSA	98.5008
SCC1026	This study	ERR182443	2006	Australia - Northern Territory	No	MRSA	98.496
SCC1064	This study	ERR182458	2006	Australia - Northern Territory	No	MRSA	98.5013
SCC1071	This study	ERR192155	2006	Australia - Northern Territory	No	MRSA	98.5096
GN_170	This study	ERR294627	2011	Australia - Queensland	No	MRSA	98.508
GN_634	This study	ERR294642	2011	Australia - Queensland	No	MRSA	98.5042
GN_681	This study	ERR294643	2011	Australia - Queensland	Yes	MRSA	98.5145
LBSA184	This study	ERR182519	2010	Australia - Northern Territory	No	MRSA	98.5139
SCC1256	This study	ERR192201	2007	Australia - Northern Territory	No	MRSA	98.5131
SANTA057	This study	ERR182418	2007	Australia - Northern Territory	Yes	MRSA	98.4992
SAPRDH2	Stinear et al 2014	SRR1157498	2008	Australia - Northern Territory	Unknown	MRSA	98.4673
SCC1231	This study	ERR192192	2007	Australia - Northern Territory	No	MRSA	98.501
SCC1333	This study	ERR192211	2007	Australia - Northern Territory	No	MRSA	98.4934
RH12000448_5987144	This study	ERR221721	2008	United Kingdom	No	MRSA	98.5093
RH12000449_5987145	This study	ERR221722	2008	United Kingdom	No	MSSA	95.4828
NORSA1390	This study	ERR182524	2010	Australia - Northern Territory	No	MRSA	98.4735
SCC1173	This study	ERR192177	2006	Australia - Northern Territory	No	MRSA	98.515
SCC1201	This study	ERR192184	2006	Australia - Northern Territory	No	MRSA	98.5102
CJ009	This study	ERR182379	2010	Australia - Victoria	No	MRSA	98.3142
LBSA160	This study	ERR182516	2010	Australia - Northern Territory	No	MRSA	98.2404
SCC1025	This study	ERR182442	2006	Australia - Northern Territory	No	MRSA	98.3335
SCC1188	This study	ERR192180	2006	Australia - Northern Territory	No	MRSA	98.3427
SCC1216	This study	ERR192189	2007	Australia - Northern Territory	Yes	MRSA	98.3508
SCC1085	This study	ERR192159	2006	Australia - Northern Territory	No	MRSA	98.3507
SCC1162	This study	ERR192175	2006	Australia - Northern Territory	No	MRSA	98.3533
SCC1274	This study	ERR192203	2007	Australia - Northern Territory	No	MRSA	98.3494
HS070_MSHR	This study	ERR182400	2004	Australia - Northern Territory	No	MRSA	98.5129
SCC1093	This study	ERR192163	2006	Australia - Northern Territory	No	MRSA	98.463
SCC1018	This study	ERR182441	2006	Australia - Northern Territory	No	MRSA	98.4864
GN_121	This study	ERR294626	2011	Australia - Queensland	No	MRSA	98.5047
GN_325	This study	ERR294633	2011	Australia - Queensland	No	MRSA	98.4948
GN_524	This study	ERR294637	2011	Australia - Queensland	No	MRSA	98.3485
H092060074	This study	ERR182478	2009	United Kingdom	No	MRSA	98.4296
SCC1156	This study	ERR192173	2006	Australia - Northern Territory	No	MRSA	98.5051
SCC1160	This study	ERR192174	2006	Australia - Northern Territory	No	MRSA	98.4986
SCC1220	This study	ERR192190	2007	Australia - Northern Territory	No	MRSA	98.5127
GN_18820-4270_7244330	This study	ERR311163	2004	Australia - Queensland	No	MRSA	98.5807
GN_20329-3223_7244335	This study	ERR311168	2004	Australia - Queensland	No	MRSA	98.5761
H101200097	This study	ERR182486	2010	United Kingdom	No	MRSA	98.4936
SAPGCH28	Stinear et al 2014	SRR1157495	2008	Australia - Queensland	Unknown	MRSA	98.4734
NZ_MRS121884	This study	ERR278852	2012	New Zealand	No	MRSA	98.4439
RH12000458_5987153	This study	ERR221730	2011	United Kingdom	Yes	MRSA	98.4941
HDL_C491	This study	ERR182510	2008	European	No	MRSA	98.4913
GN_19514-9206_7244333	This study	ERR311166	2004	Australia - Queensland	No	MRSA	98.5722
H111240091	This study	ERR182499	2011	United Kingdom	No	MRSA	98.5013
DP2039	Stinear et al 2014	SRR1157521	2007	Australia - Victoria	Unknown	MSSA	97.6422
GN_510	This study	ERR294636	2011	Australia - Queensland	No	MRSA	98.4933
GN_603	This study	ERR294641	2011	Australia - Queensland	No	MRSA	98.5004
NZ_MRS121857	This study	ERR278848	2012	New Zealand	No	MRSA	98.4639
RH12000446_5987142	This study	ERR221719	2007	United Kingdom	No	MRSA	98.4994
RH12000447_5987143	This study	ERR221720	2007	United Kingdom	No	MRSA	98.4908
GN_570	This study	ERR294640	2011	Australia - Queensland	No	MRSA	98.4944
SAPCBH10	Stinear et al 2014	SRR1157494	2008	Australia - Queensland	Unknown	MRSA	98.4639
H084600322	This study	ERR182472	2008	United Kingdom	No	MRSA	98.4884
SAPRBH12	Stinear et al 2014	SRR1157485	2005	Australia - Queensland	Unknown	MRSA	98.4907
RH12000452_5987148	This study	ERR221725	2009	United Kingdom	Yes	MRSA	98.4963
SAPRBH14	Stinear et al 2014	SRR1157488	2006	Australia - Queensland	Unknown	MRSA	98.4825
NZ_MRS111844	This study	ERR278839	2011	New Zealand	No	MRSA	98.4998
GN_20755-1423_7244332	This study	ERR311165	2004	Australia - Queensland	No	MRSA	98.5856
GN_37674-6103_7280631	This study	ERR314287	2008	Australia - Queensland	No	MRSA	98.5776
GN_38011-9652_7280629	This study	ERR314285	2008	Australia - Queensland	No	MRSA	98.597
NZ_MRS111856	This study	ERR278840	2011	New Zealand	No	MRSA	98.5116
NZ_MRS122080	This study	ERR278864	2012	New Zealand	No	MRSA	98.5117
GN_19097-3564_7244331	This study	ERR311164	2004	Australia - Queensland	No	MRSA	98.5718
GN_20331-4523_7244336	This study	ERR311169	2004	Australia - Queensland	No	MRSA	98.592
SAPRBH1	Stinear et al 2014	SRR1157497	2008	Australia - Queensland	Unknown	MRSA	98.5021
GN_531	This study	ERR294638	2011	Australia - Queensland	No	MRSA	98.4998
17195	Stinear et al 2014	SRR488827	2009	Australia - Western Australia		MRSA	98.4362
RH12000484_5987157	This study	ERR221734	2011	European	No	MRSA	98.5021
SAPTCH92	Stinear et al 2014	SRR1157480	2000	Australian Capital Territory	Unknown	MRSA	98.5102
CJ016	This study	ERR182380	2010	Australia - Victoria	No	MRSA	98.4981
GN_752	This study	ERR294644	2011	Australia - Queensland	No	MRSA	98.5049
SJ_663_5987184	This study	ERR221761	2010	Australia - New South Wales	Yes	MRSA	98.5042
SJ_664_5987185	This study	ERR221762	2010	Australia - New South Wales	Yes	MRSA	98.5018
SJ_656_5987177	This study	ERR221754	2010	Australia - New South Wales	Yes	MRSA	98.5106
SJ_649_5987170	This study	ERR221747	2009	Australia - New South Wales	Yes	MRSA	98.5027
RH12000451_5987147	This study	ERR221724	2009	United Kingdom	No	MRSA	98.5153
H073420502	This study	ERR182464	2007	United Kingdom	No	MRSA	98.4791
RH12000445_5987141	This study	ERR221718	2002	United Kingdom	No	MRSA	98.5149
RH12000450_5987146	This study	ERR221723	2009	United Kingdom	No	MRSA	98.5106
SAPGCH3	Stinear et al 2014	SRR1157486	2006	Australia - Queensland	Unknown	MRSA	98.4887
GN_537	This study	ERR294639	2011	Australia - Queensland	No	MRSA	98.4974
SJ_677_5987198	This study	ERR221775	2006	Australia - New South Wales	Yes	MRSA	98.4993
H073120348	This study	ERR182463	2007	United Kingdom	No	MRSA	98.5061
H073880502	This study	ERR182465	2007	United Kingdom	No	MRSA	98.5161
NORSA1321	This study	ERR182372	2009	Australia - Northern Territory	Yes	MRSA	98.4694
SANTA022	This study	ERR182417	2007	Australia - Northern Territory	Yes	MRSA	98.5147
SCC1299	This study	ERR192206	2007	Australia - Northern Territory	No	MRSA	98.5294
NORSA1438	This study	ERR182529	2011	Australia - Northern Territory	No	MRSA	98.4884
NZ_MRS122388	This study	ERR278880	2012	New Zealand	Yes	MRSA	98.4956
SCC1252	This study	ERR192199	2007	Australia - Northern Territory	No	MRSA	98.523
SCC1046	This study	ERR182448	2006	Australia - Northern Territory	No	MRSA	98.5146
SCC1197	This study	ERR192182	2006	Australia - Northern Territory	No	MRSA	98.5199
SCC1206	This study	ERR192185	2006	Australia - Northern Territory	No	MRSA	98.5138
SCC1208	This study	ERR192187	2006	Australia - Northern Territory	No	MRSA	98.531
SCC1305	This study	ERR192207	2007	Australia - Northern Territory	No	MRSA	98.5121
SCC1089	This study	ERR192161	2006	Australia - Northern Territory	No	MRSA	98.5174
SANTA065	This study	ERR182419	2007	Australia - Northern Territory	Yes	MRSA	98.4998
SCC1083	This study	ERR192158	2006	Australia - Northern Territory	No	MRSA	98.5201
SAPGPSA73	Stinear et al 2014	SRR1157476	2000	Australia - South Australia	Unknown	MRSA	98.5127
SCC1199	This study	ERR192183	2006	Australia - Northern Territory	No	MRSA	98.5192
SJ_654_5987175	This study	ERR221752	2010	Australia - New South Wales	Yes	MRSA	98.5155
15587D	Stinear et al 2014	SRR1157507	2008	Australia - Western Australia	Unknown	MRSA	98.4817
16475F	Stinear et al 2014	SRR1157509	2008	Australia - Western Australia	Unknown	MRSA	98.4773
16815B	Stinear et al 2014	SRR1157505	2005	Australia - Western Australia	Unknown	MRSA	98.4725
17090K	Stinear et al 2014	SRR1157514	2009	Australia - Western Australia	Unknown	MRSA	98.444
16908J	Stinear et al 2014	SRR1157513	2009	Australia - Western Australia	Unknown	MRSA	98.4671
SAPRPH48	Stinear et al 2014	SRR1157500	2008	Australia - Western Australia	Unknown	MRSA	98.471
RH11000093	This study	ERR182508	2010	European	No	MRSA	98.4994
CJ025	This study	ERR182381	2010	Australia - Victoria	No	MRSA	98.5109
CJ224	This study	ERR182392	2010	Australia - Victoria	No	MRSA	98.5058
GN_897	This study	ERR294650	2011	Australia - Queensland	No	MRSA	98.5087
SJ_647_5987168	This study	ERR221745	2009	Australia - New South Wales	Yes	MRSA	98.5149
SJ_667_5987188	This study	ERR221765	2011	Australia - New South Wales	Yes	MRSA	98.5187
SJ_668_5987189	This study	ERR221766	2011	Australia - New South Wales	Yes	MRSA	98.5047
SJ_671_5987192	This study	ERR221769	2012	Australia - New South Wales	Yes	MRSA	98.5067
SJ_669_5987190	This study	ERR221767	2012	Australia - New South Wales	Yes	MRSA	98.507
H101060398	This study	ERR182485	2010	United Kingdom	No	MRSA	98.4222
SCC1151	This study	ERR192172	2006	Australia - Northern Territory	No	MRSA	98.5171
16790A	Stinear et al 2014	SRR1157504	2003	Australia - Western Australia	Unknown	MRSA	98.4546
GN_116	This study	ERR294625	2011	Australia - Queensland	No	MRSA	96.8667
SAPCRGH95	Stinear et al 2014	SRR1157490	2007	Australia - New South Wales	Unknown	MRSA	98.4362
CJ086	This study	ERR182383	2010	Australia - Victoria	No	MRSA	98.5062
CJ158	This study	ERR182387	2010	Australia - Victoria	No	MRSA	98.5158
GN_37618-8000_7280630	This study	ERR314286	2008	Australia - Queensland	No	MRSA	98.5885
GN_430	This study	ERR294634	2011	Australia - Queensland	No	MRSA	98.5063
GN_451	This study	ERR294635	2011	Australia - Queensland	No	MRSA	98.5049
NZ_MRS122196	This study	ERR278873	2012	New Zealand	No	MRSA	98.4882
H080640521	This study	ERR182466	2008	United Kingdom	No	MRSA	98.5045
H084840461	This study	ERR182473	2008	United Kingdom	No	MRSA	98.5059
H101660121	This study	ERR182489	2010	United Kingdom	No	MRSA	98.5115
SJ_648_5987169	This study	ERR221746	2009	Australia - New South Wales	Yes	MRSA	98.5204
SAPIMVS24	Stinear et al 2014	SRR1157487	2006	Australia - South Australia	Unknown	MRSA	98.484
SAPIMVS31	Stinear et al 2014	SRR1157496	2008	Australia - South Australia	Unknown	MRSA	98.4515
SCC1129	This study	ERR192166	2006	Australia - Northern Territory	No	MRSA	98.475
SCC1235	This study	ERR192194	2007	Australia - Northern Territory	No	MRSA	98.4697
GN_38806-1192_7280628	This study	ERR314284	2008	Australia - Queensland	No	MRSA	98.5738
H090780398	This study	ERR182475	2009	United Kingdom	No	MRSA	98.4626
20548L	Stinear et al 2014	SRR1157515	2009	Australia - Western Australia	Unknown	MRSA	98.4855
SJ_661_5987182	This study	ERR221759	2010	Australia - New South Wales	Yes	MRSA	98.5076
SJ_641_5987162	This study	ERR221739	2007	Australia - New South Wales	Yes	MRSA	98.5009
H101360220	This study	ERR182488	2010	United Kingdom	No	MRSA	98.4182
SJ_674_5987195	This study	ERR221772	2006	Australia - New South Wales	Yes	MRSA	98.5062
CJ130	This study	ERR182386	2010	Australia - Victoria	No	MRSA	98.4977
GN_280	This study	ERR294632	2011	Australia - Queensland	No	MRSA	98.5112
GN_071	This study	ERR294623	2011	Australia - Queensland	No	MRSA	98.5092
GN_797	This study	ERR294646	2011	Australia - Queensland	No	MRSA	98.514
SJ_651_5987172	This study	ERR221749	2009	Australia - New South Wales	Yes	MRSA	98.0425
GN_18412-1248_7244334	This study	ERR311167	2004	Australia - Queensland	No	MRSA	98.593
H083600110	This study	ERR182471	2008	United Kingdom	No	MRSA	98.4962
SJ_665_5987186	This study	ERR221763	2011	Australia - New South Wales	Yes	MRSA	98.5001
GN_212	This study	ERR294630	2011	Australia - Queensland	No	MRSA	98.5138
GN_892	This study	ERR294649	2011	Australia - Queensland	No	MRSA	98.518
SCC1247	This study	ERR192197	2007	Australia - Northern Territory	No	MRSA	98.5206
GN_947	This study	ERR294651	2011	Australia - Queensland	No	MRSA	98.5059
RH12000456_5987151	This study	ERR221728	2010	United Kingdom	No	MRSA	98.49
H092120243	This study	ERR182479	2009	United Kingdom	No	MRSA	98.5091
H101280274	This study	ERR182487	2010	United Kingdom	No	MRSA	98.5046
H104760044	This study	ERR182494	2010	United Kingdom	No	MRSA	98.5045
H113880126	This study	ERR182505	2011	United Kingdom	No	MRSA	98.4677
SJ_643_5987164	This study	ERR221741	2008	Australia - New South Wales	Yes	MRSA	98.5109
H091060196	This study	ERR182476	2009	United Kingdom	No	MRSA	98.5126
CJ173	This study	ERR182388	2010	Australia - Victoria	No	MRSA	98.4983
H091480101	This study	ERR182477	2009	United Kingdom	No	MRSA	98.5052
SJ_670_5987191	This study	ERR221768	2012	Australia - New South Wales	Yes	MRSA	98.5064
H092180146	This study	ERR182480	2009	United Kingdom	No	MRSA	98.4837
H093360096	This study	ERR182484	2009	United Kingdom	No	MRSA	98.4866
H092640576	This study	ERR182481	2009	United Kingdom	No	MRSA	98.4998
SAPRPAH7	Stinear et al 2014	SRR1157499	2008	Australia - New South Wales	Unknown	MRSA	98.4881
SJ_659_5987180	This study	ERR221757	2010	Australia - New South Wales	Yes	MRSA	98.4868
SAPAH21	Stinear et al 2014	SRR1157493	2008	Australia - Victoria	Unknown	MRSA	98.4824
SJ_662_5987183	This study	ERR221760	2010	Australia - New South Wales	Yes	MRSA	98.5088
SAPRPAH21	Stinear et al 2014	SRR1157492	2007	Australia - New South Wales	Unknown	MRSA	98.4675
GN_20330-5745_7244329	This study	ERR311162	2004	Australia - Queensland	No	MRSA	98.5687
SCC1066	This study	ERR192154	2006	Australia - Northern Territory	No	MRSA	98.5118
GN_208	This study	ERR294629	2011	Australia - Queensland	No	MRSA	98.5181
SJ_672_5987193	This study	ERR221770	2002	Australia - New South Wales	Yes	MRSA	98.5122
GN_786	This study	ERR294645	2011	Australia - Queensland	No	MRSA	98.5046
NZ_MRS122042	This study	ERR278862	2012	New Zealand	No	MRSA	98.5016
NZ_MRS121976	This study	ERR278858	2012	New Zealand	No	MRSA	98.5158
SR_W019	This study	ERR182532	2007	Samoa	No	MRSA	98.4734
SR_W021	This study	ERR182533	2007	Samoa	No	MRSA	98.409
SAPTCH53	Stinear et al 2014	SRR1157501	2008	Australian Capital Territory	Unknown	MRSA	98.4714
GN_804	This study	ERR294647	2011	Australia - Queensland	No	MRSA	98.5079
SCC1007	This study	ERR182437	2006	Australia - Northern Territory	No	MRSA	98.4157
SJ_658_5987179	This study	ERR221756	2010	Australia - New South Wales	Yes	MRSA	98.5007
SJ_675_5987196	This study	ERR221773	2006	Australia - New South Wales	Yes	MRSA	98.5125
SAPWH61	Stinear et al 2014	SRR1157483	2000	Australia - New South Wales	Unknown	MRSA	98.5043
H104040204	This study	ERR182491	2010	United Kingdom	No	MRSA	98.5118
H104620397	This study	ERR182493	2010	United Kingdom	No	MRSA	98.5079
H110820241	This study	ERR182497	2011	United Kingdom	No	MRSA	98.5012
H114500083	This study	ERR182507	2011	United Kingdom	No	MRSA	98.4955
H111400148	This study	ERR182501	2011	United Kingdom	No	MRSA	98.4706
H110420119	This study	ERR182496	2011	United Kingdom	No	MRSA	98.5056
H111360553	This study	ERR182500	2011	United Kingdom	No	MRSA	98.4896
H111200594	This study	ERR182498	2011	United Kingdom	No	MRSA	98.5018
NZ_MRS122194	This study	ERR278872	2012	New Zealand	No	MRSA	98.5104
SAPWH71	Stinear et al 2014	SRR488828	2005	Australia - New South Wales	Unknown	MRSA	96.5094
GN_829	This study	ERR294648	2011	Australia - Queensland	No	MRSA	98.5104
SCC1014	This study	ERR182440	2006	Australia - Northern Territory	No	MRSA	98.5077
SAPWH64	Stinear et al 2014	SRR1157484	2000	Australia - New South Wales	Unknown	MRSA	98.4918
SAPRBH98	Stinear et al 2014	SRR1157477	2000	Australia - Queensland	Unknown	MRSA	98.497
CJ092	This study	ERR182384	2010	Australia - Victoria	No	MRSA	98.4929
H113900152	This study	ERR182506	2011	United Kingdom	No	MRSA	98.4639
HDL_C018	This study	ERR182509	2002	European	No	MRSA	98.4834
20198	Stinear et al 2014	SRR488829	2008	Australia - Western Australia		MRSA	97.7139
STR1022-1	This study	SRR7156756	2011	Australia - Northern Territory	Unknown	MSSA	97.7508
GN_19103-6281_7244322	This study	ERR311155	2004	Australia - Queensland	No	MSSA	97.6667
UQ40	Stinear et al 2014	SRR1157520	2008	Australia - Queensland	Unknown	MSSA	97.5687
SANTA111	This study	ERR182421	2008	Australia - Northern Territory	Yes	MSSA	97.6165
SANTA321	This study	ERR182432	2010	Australia - Northern Territory	Yes	MSSA	97.6606
SCC3779	This study	ERR182451	2007	Australia - Northern Territory	No	MSSA	97.6535
SANTA223	This study	ERR182427	2009	Australia - Northern Territory	Yes	MSSA	97.6722
SCC3428	This study	ERR192241	2006	Australia - Northern Territory	No	MSSA	97.6708
SCC3084	This study	ERR192220	2006	Australia - Northern Territory	No	MSSA	97.6582
SCC3060	This study	ERR192216	2006	Australia - Northern Territory	No	MSSA	97.4278
SCC3307	This study	ERR192232	2006	Australia - Northern Territory	No	MSSA	97.6644
SCC3334	This study	ERR192236	2006	Australia - Northern Territory	No	MSSA	97.6176
9506160A	Stinear et al 2014	SRR1157516	2008	Australia - Western Australia	Unknown	MSSA	97.0293
9529120L	Stinear et al 2014	SRR1157519	2008	Australia - Western Australia	Unknown	MSSA	97.6194
NORSA1336	This study	ERR182375	2009	Australia - Northern Territory	Yes	MSSA	97.6243
M162_MSHR	This study	ERR182366	2004	Australia - Northern Territory	No	MSSA	97.6274
H061740324	This study	ERR182460	2006	United Kingdom	No	MSSA	97.6262
SANTA020	This study	ERR182416	2007	Australia - Northern Territory	Yes	MSSA	97.6546
LBSA001	This study	ERR182511	2009	Australia - Northern Territory	No	MSSA	97.6255
SANTA288	This study	ERR182430	2009	Australia - Northern Territory	Yes	MSSA	97.6327
SANTA118	This study	ERR182422	2008	Australia - Northern Territory	Yes	MSSA	97.6687
RH12000455_5987150	This study	ERR221727	2010	United Kingdom	No	MSSA	98.0493
SCC3308	This study	ERR192233	2006	Australia - Northern Territory	No	MSSA	97.6008
HS056_MSHR	This study	ERR182398	2004	Australia - Northern Territory	No	MSSA	97.6465
SCC3138	This study	ERR192226	2006	Australia - Northern Territory	No	MSSA	97.6471
NORSA1415	This study	ERR182526	2010	Australia - Northern Territory	Yes	MSSA	97.6329
HS087_MSHR	This study	ERR182401	2005	Australia - Northern Territory	No	MSSA	97.6364
HS088_MSHR	This study	ERR182402	2005	Australia - Northern Territory	No	MSSA	97.6385
SCC3113	This study	ERR192225	2006	Australia - Northern Territory	No	MSSA	97.6867
SANTA154	This study	ERR182423	2008	Australia - Northern Territory	Yes	MSSA	97.6486
SCC3465	This study	ERR192244	2006	Australia - Northern Territory	No	MSSA	97.668
HS126_MSHR	This study	ERR182406	2005	Australia - Northern Territory	No	MSSA	97.6438
HS127_MSHR	This study	ERR182407	2005	Australia - Northern Territory	No	MSSA	97.6489
SCC3014	This study	ERR192212	2006	Australia - Northern Territory	No	MSSA	97.6361
Y113S	Stinear et al 2014	SRR1157527	1996	Australia - Western Australia	Unknown	MSSA	97.6635
SCC3558	This study	ERR192248	2007	Australia - Northern Territory	No	MSSA	97.6402
NORSA1338	This study	ERR182376	2009	Australia - Northern Territory	Yes	MSSA	97.6399
9524093R	Stinear et al 2014	SRR1157518	2008	Australia - Western Australia	Unknown	MSSA	97.6132
HS143_MSHR	This study	ERR182408	2005	Australia - Northern Territory	No	MSSA	97.6487
HS144_MSHR	This study	ERR182409	2005	Australia - Northern Territory	No	MSSA	97.6566
SCC3417	This study	ERR192240	2006	Australia - Northern Territory	No	MSSA	97.6498
HS090_MSHR	This study	ERR182403	2005	Australia - Northern Territory	No	MSSA	97.6469
LBSA013	This study	ERR182512	2009	Australia - Northern Territory	No	MSSA	97.6202
LBSA014	This study	ERR182513	2009	Australia - Northern Territory	No	MSSA	97.6231
LBSA015	This study	ERR182514	2009	Australia - Northern Territory	No	MSSA	97.6356
SANTA216	This study	ERR182426	2009	Australia - Northern Territory	Yes	MSSA	97.6328
SANTA103	This study	ERR182420	2008	Australia - Northern Territory	Yes	MSSA	97.65
SCC3804	This study	ERR182452	2007	Australia - Northern Territory	Yes	MSSA	97.6528
SCC3458	This study	ERR192243	2006	Australia - Northern Territory	No	MSSA	97.6595
SANTA282	This study	ERR182429	2009	Australia - Northern Territory	Yes	MSSA	97.6287
SCC3406	This study	ERR192239	2006	Australia - Northern Territory	No	MSSA	97.4974
SCC3599	This study	ERR182434	2007	Australia - Northern Territory	No	MSSA	97.5303
SCC3504	This study	ERR192246	2006	Australia - Northern Territory	No	MSSA	97.673
SCC3260	This study	ERR192230	2006	Australia - Northern Territory	No	MSSA	97.6523
SCC3370	This study	ERR192237	2006	Australia - Northern Territory	No	MSSA	97.6407
SCC3049	This study	ERR192214	2006	Australia - Northern Territory	No	MSSA	97.6407
9509712N	Stinear et al 2014	SRR1157517	2008	Australia - Western Australia	Unknown	MSSA	97.6211
N126W	Stinear et al 2014	SRR1157524	2003	Australia - Western Australia	Unknown	MSSA	97.647
C229T	Stinear et al 2014	SRR1157523	2003	Australia - Western Australia	Unknown	MSSA	97.6084
M178_MSHR	This study	ERR182367	2004	Australia - Northern Territory	No	MSSA	97.6476
M108_MSHR	This study	ERR182360	2004	Australia - Northern Territory	No	MSSA	97.4953
HS060_MSHR	This study	ERR182399	2004	Australia - Northern Territory	No	MSSA	97.5135
SANTA207	This study	ERR182425	2009	Australia - Northern Territory	Yes	MSSA	97.644
SCC3217	This study	ERR192228	2006	Australia - Northern Territory	No	MSSA	97.6724
SCC3505	This study	ERR192247	2006	Australia - Northern Territory	No	MSSA	97.6353
SCC3285	This study	ERR192231	2006	Australia - Northern Territory	Yes	MSSA	97.6634
SCC3095	This study	ERR192223	2006	Australia - Northern Territory	No	MSSA	97.664
SCC3564	This study	ERR182431	2007	Australia - Northern Territory	No	MSSA	97.6653
SCC3471	This study	ERR192245	2006	Australia - Northern Territory	No	MSSA	97.6688
LBSA161	This study	ERR182517	2010	Australia - Northern Territory	No	MSSA	97.6233
SANTA014	This study	ERR182415	2007	Australia - Northern Territory	Yes	MSSA	97.654
SCC3455	This study	ERR192242	2006	Australia - Northern Territory	No	MSSA	97.6361
M129_MSHR	This study	ERR182363	2004	Australia - Northern Territory	No	MSSA	97.6413
SCC3094	This study	ERR192222	2006	Australia - Northern Territory	No	MSSA	97.6545
M112_MSHR	This study	ERR182361	2004	Australia - Northern Territory	No	MSSA	97.6527
M147_MSHR	This study	ERR182365	2004	Australia - Northern Territory	No	MSSA	97.6495
M146_MSHR	This study	ERR182364	2004	Australia - Northern Territory	No	MSSA	97.647
NORSA1355	This study	ERR182377	2009	Australia - Northern Territory	Yes	MSSA	97.648
SCC3083	This study	ERR192219	2006	Australia - Northern Territory	No	MSSA	97.6644
SCC3035	This study	ERR192213	2006	Australia - Northern Territory	No	MSSA	97.6546
M115_MSHR	This study	ERR182362	2004	Australia - Northern Territory	No	MSSA	97.6548
SCC3333	This study	ERR192235	2006	Australia - Northern Territory	No	MSSA	97.6659
SCC3404	This study	ERR192238	2006	Australia - Northern Territory	No	MSSA	97.8517
HS097_MSHR	This study	ERR182404	2005	Australia - Northern Territory	No	MSSA	97.1615
HS099_MSHR	This study	ERR182405	2005	Australia - Northern Territory	No	MSSA	97.1513
M218_MSHR	This study	ERR182368	2005	Australia - Northern Territory	No	MSSA	97.6498
SANTA173	This study	ERR182424	2008	Australia - Northern Territory	Yes	MSSA	97.6514
NORSA1403	This study	ERR182525	2010	Australia - Northern Territory	Yes	MSSA	97.6411
SCC3589	This study	ERR182433	2007	Australia - Northern Territory	No	MSSA	97.558
SCC3105	This study	ERR192224	2006	Australia - Northern Territory	No	MSSA	97.5504
SCC3316	This study	ERR192234	2006	Australia - Northern Territory	No	MSSA	97.6713
SCC3726	This study	ERR182447	2007	Australia - Northern Territory	No	MSSA	97.6578
HS016_MSHR	This study	ERR182397	2004	Australia - Northern Territory	No	MRSA	98.499
LBSA190	This study	ERR182520	2010	Australia - Northern Territory	No	MRSA	98.4494
LBSA202	This study	ERR182521	2010	Australia - Northern Territory	No	MRSA	98.4406
SCC1248	This study	ERR192198	2007	Australia - Northern Territory	No	MRSA	98.517
M029_MSHR	This study	ERR182359	2004	Australia - Northern Territory	No	MRSA	98.504
SCC1144	This study	ERR192169	2006	Australia - Northern Territory	No	MRSA	98.5048
SCC1145	This study	ERR192170	2006	Australia - Northern Territory	No	MRSA	98.5087
SCC1146	This study	ERR192171	2006	Australia - Northern Territory	No	MRSA	98.5029
SCC1075	This study	ERR192156	2006	Australia - Northern Territory	No	MRSA	98.5072
SCC1227	This study	ERR192191	2007	Australia - Northern Territory	No	MRSA	98.5165
SCC1310	This study	ERR192208	2007	Australia - Northern Territory	No	MRSA	98.5339
SCC1270	This study	ERR192202	2007	Australia - Northern Territory	No	MRSA	98.5109
SCC1077	This study	ERR192157	2006	Australia - Northern Territory	No	MSSA	97.6557
SCC3064	This study	ERR192217	2006	Australia - Northern Territory	No	MSSA	97.6572
SCC3605	This study	ERR182435	2007	Australia - Northern Territory	No	MSSA	97.6427
SCC3179	This study	ERR192227	2006	Australia - Northern Territory	No	MSSA	97.6645
SCC3051	This study	ERR192215	2006	Australia - Northern Territory	No	MSSA	97.6411
SCC3090	This study	ERR192221	2006	Australia - Northern Territory	No	MSSA	97.6354
SCC3069	This study	ERR192218	2006	Australia - Northern Territory	No	MSSA	97.6607
SCC3247	This study	ERR192229	2006	Australia - Northern Territory	No	MSSA	97.664
SCC3608	This study	ERR182436	2007	Australia - Northern Territory	No	MSSA	97.6497
GN_19512-8598_7244327	This study	ERR311160	2004	Australia - Queensland	No	MSSA	97.7212
WBG7762	Stinear et al 2014	SRR1157526	1992	Australia - Northern Territory	Unknown	MSSA	97.6295
WBG7762_2	This study	ERR182412	1991	Australia - Northern Territory	No	MSSA	97.6529
WBG7764_1	This study	ERR182413	1991	Australia - Northern Territory	No	MSSA	97.662
WBG7762_1	This study	ERR182411	1992	Australia - Northern Territory	No	MSSA	97.6592
SCC3753	This study	ERR182449	2007	Australia - Northern Territory	No	MSSA	97.6626
WBG7735	Stinear et al 2014	SRR1157525	1992	Australia - Northern Territory	Unknown	MSSA	97.6216
W17S	Stinear et al 2014	SRR1157522	1995	Australia - Western Australia	Unknown	MSSA	97.6156
JKD6159	Chua et al 2010	NC_017338.1	2004	Australia - Victoria	Yes	MRSA	Reference
