# Supplementary material for: Global Scale Dissemination of ST93: A Divergent Staphylococcus aureus Epidemic Lineage That Has Recently Emerged From Remote Northern Australia
Source: Front Microbiol. 2018 Jul 9;9:1453. doi: 10.3389/fmicb.2018.01453 (PMC6047344; doi:10.3389/fmicb.2018.01453)
Supplement: TABLE S2 — Details of Staphylococcus aureus genomes used to determine phylogenetic position of ST93. [file Table_2.XLSX]

## Sheet: Supplementary_Table_2
Accession	MLST	Source	Note
FR821777.2	ST1850	GenBank	S. argenteus
BX571856.1	ST36	GenBank	-
CP000703.1	ST105	GenBank	-
CP001844.2	ST225	GenBank	-
CP002114.2	ST93	GenBank	-
CP003045.1	ST398	GenBank	-
CP003166.1	ST59	GenBank	-
CP003194.1	ST80	GenBank	-
CP010506.1	ST772	GenBank	-
NZ_LN854556.1	ST152	GenBank	-
NCTC10443	ST250	NCTC3000	-
NCTC10702	ST3526	NCTC3000	-
NCTC10724	ST247	NCTC3000	-
NCTC13137	ST1148	NCTC3000	-
NCTC13297	ST1	NCTC3000	-
NCTC13298	ST121	NCTC3000	-
NCTC13373	ST39	NCTC3000	-
NCTC13434	ST123	NCTC3000	-
NCTC13552	ST425	NCTC3000	-
NCTC13616	ST22	NCTC3000	-
NCTC13626	ST239	NCTC3000	-
NCTC4137	ST464	NCTC3000	-
NCTC5660	ST705	NCTC3000	-
NCTC5663	ST350	NCTC3000	-
NCTC6131	ST395	NCTC3000	-
NCTC6507	ST10	NCTC3000	-
NCTC6966	ST890	NCTC3000	-
NCTC7485	ST351	NCTC3000	-
NCTC8317	ST25	NCTC3000	-
NCTC8765	ST9	NCTC3000	-
NCTC8766	ST30	NCTC3000	-
NCTC9309	ST254	NCTC3000	-
NCTC9369	ST8	NCTC3000	-
NCTC9393	ST5	NCTC3000	-
NCTC9546	ST692	NCTC3000	-
NCTC9553	ST151	NCTC3000	-
NCTC9555	ST133	NCTC3000	-
NCTC9752	ST97	NCTC3000	-
NCTC9944	ST240	NCTC3000	-
