# Supplementary material for: Global Scale Dissemination of ST93: A Divergent Staphylococcus aureus Epidemic Lineage That Has Recently Emerged From Remote Northern Australia
Source: Front Microbiol. 2018 Jul 9;9:1453. doi: 10.3389/fmicb.2018.01453 (PMC6047344; doi:10.3389/fmicb.2018.01453)
Supplement: TABLE S3 — Coding sequences in highly divergent regions of ST93. The divergence peaks in Figure 1 were determined using a sliding window of 10,000 bp to assess divergence between the pairwise combinations of sequence types. These annotated genes are extracted from each plateau (i.e., 10,000 bp of divergent peak) and from pairwise combinations involving ST93 where >0.05 divergence was noted. [file Table_3.XLSX]

## Sheet: peaks
locus_tag	ftype	length_bp	gene	EC_number	COG	product
JMIJGOCP_00001	CDS	1896				long-chain-fatty-acid--CoA ligase
JMIJGOCP_00002	CDS	1077				hypothetical protein
JMIJGOCP_00003	CDS	1479				ABC superfamily ATP binding cassette transporter, binding protein
JMIJGOCP_00004	CDS	357				hypothetical protein
JMIJGOCP_00005	CDS	174				hypothetical protein
JMIJGOCP_00006	CDS	1146				nitric oxide dioxygenase
JMIJGOCP_00007	CDS	954	ldh			L-lactate dehydrogenase
JMIJGOCP_00008	CDS	468				PTS system maltose/glucose-specific IICB component
JMIJGOCP_00009	CDS	1062				luciferase-like monooxygenase
JMIJGOCP_00010	CDS	570				NADH-dependent FMN reductase
JMIJGOCP_00011	CDS	996				hypothetical protein
JMIJGOCP_00012	CDS	546				ribosomal-protein-serine N-acetyltransferase
JMIJGOCP_00013	CDS	855				imelysin
JMIJGOCP_00014	CDS	1230				TAT-translocated Dyp-type peroxidase
JMIJGOCP_00015	CDS	1713				Putative high-affinity Fe2+/Pb2+ permease-like protein
JMIJGOCP_00016	CDS	360	tatC			Sec-independent periplasmic protein translocase
JMIJGOCP_00017	CDS	219	tatA			twin-arginine translocation protein, TatA/E family subunit
JMIJGOCP_00018	CDS	390				putative bacteriophage envelope protein
JMIJGOCP_00019	CDS	528				hypothetical protein
JMIJGOCP_00020	CDS	198				hypothetical protein
JMIJGOCP_00021	CDS	1482	cls1			phospholipase D/Transphosphatidylase
JMIJGOCP_00022	CDS	189				hypothetical protein
JMIJGOCP_00023	CDS	534				thermonuclease precursor family protein
JMIJGOCP_00024	CDS	855				hypothetical protein
JMIJGOCP_00025	CDS	585				hypothetical protein
JMIJGOCP_00026	CDS	1383	thrA			putative aspartate kinase
JMIJGOCP_00027	CDS	1257	dhoM			putative homoserine dehydrogenase
JMIJGOCP_00028	CDS	1062	thrC			threonine synthase
JMIJGOCP_00029	CDS	774	nikD			ABC-type dipeptide/oligopeptide/nickel transporter, ATPase component 2
JMIJGOCP_00030	CDS	831	opp-2C			oligopeptide ABC superfamily ATP binding cassette transporter, membrane protein
JMIJGOCP_00031	CDS	285	opp-2B			oligopeptide ABC superfamily ATP binding cassette transporter, membrane protein
JMIJGOCP_00032	CDS	1815				Oligoendopeptidase F
JMIJGOCP_00033	CDS	642	phoU			phosphate uptake regulator
JMIJGOCP_00034	CDS	852	pstB			phosphate ABC superfamily ATP binding cassette transporter, ABC protein
JMIJGOCP_00035	CDS	918	pstA			phosphate ABC superfamily ATP binding cassette transporter, membrane protein
JMIJGOCP_00036	CDS	927	pstC			phosphate ABC superfamily ATP binding cassette transporter, membrane protein
JMIJGOCP_00037	CDS	984	pstS			phosphate ABC transporter periplasmic protein
JMIJGOCP_00038	CDS	600	cvfB			Conserved virulence factor B
JMIJGOCP_00039	CDS	1392				major facilitator superfamily transporter
JMIJGOCP_00040	CDS	1323	frlA			fructoselysine transporter
JMIJGOCP_00041	CDS	750	ilvA			threonine dehydratase, IlvA
JMIJGOCP_00042	CDS	1806	glmS			glucosamine--fructose-6-phosphate aminotransferase
JMIJGOCP_00043	CDS	1539	mtlA_1			PTS system mannitol-specific IIBC component
JMIJGOCP_00044	CDS	2133	bglG			BglG family transcriptional antiterminator
JMIJGOCP_00045	CDS	435	mtlA_2			phosphoenolpyruvate-dependent sugar phosphotransferase system, EIIA 2, MtlA_1
JMIJGOCP_00046	CDS	1107	mtlD			putative mannitol-1-phosphate 5-dehydrogenase
JMIJGOCP_00047	CDS	294				methicillin resistance determinant FmtB protein
JMIJGOCP_00048	CDS	537				methicillin resistance determinant FmtB protein
JMIJGOCP_00049	CDS	942				inosine-uridine preferring nucleoside hydrolase family protein
JMIJGOCP_00050	CDS	909	fhuD			iron (Fe+3) ABC superfamily ATP binding cassette transporter, binding protein
JMIJGOCP_00051	CDS	1155	caiA			acyl-CoA dehydrogenase
JMIJGOCP_00052	CDS	939	utp			membrane-bound urea transporter
JMIJGOCP_00053	CDS	303	ureA			urease subunit gamma
JMIJGOCP_00054	CDS	411	ureB			urease subunit beta UreB
JMIJGOCP_00055	CDS	1716	ureC			urease alpha subunit UreC
JMIJGOCP_00056	CDS	453	ureE			urease accessory protein UreE
JMIJGOCP_00057	CDS	690	ureF			urease accessory protein UreF
JMIJGOCP_00058	CDS	615	ureG			urease accessory protein UreG
JMIJGOCP_00059	CDS	867				cation diffusion facilitator family transporter
JMIJGOCP_00060	CDS	915	sbi			immunoglobulin G-binding protein SBI
JMIJGOCP_00061	CDS	957	hlgA			gamma-hemolysin component A precursor, HlgA
JMIJGOCP_00062	CDS	948	hlgC			gamma-hemolysin component C precursor, HlgC
JMIJGOCP_00063	CDS	978	hlgB			gamma-hemolysin component C precursor, HlgB
JMIJGOCP_00064	CDS	468				hypothetical protein
JMIJGOCP_00065	CDS	693	bioW			6-carboxyhexanoate--CoA ligase
JMIJGOCP_00066	CDS	1116	bioF			8-amino-7-oxononanoate synthase
JMIJGOCP_00067	CDS	1008	bioB			putative biotin synthase
JMIJGOCP_00068	CDS	417	bioA			putative adenosylmethionine-8-amino-7-oxononanoate aminotransferase
JMIJGOCP_00069	CDS	717			COG0586	putative membrane protein
JMIJGOCP_00070	CDS	696				ABC superfamily ATP binding cassette transporter, ABC protein
JMIJGOCP_00071	CDS	765				lantibiotic protection ABC transporter permease subunit
JMIJGOCP_00072	CDS	1965	fbp			fructose-1,6-bisphosphatase
JMIJGOCP_00073	CDS	1080				branched-chain amino acid transport system II carrier protein
JMIJGOCP_00074	CDS	594				phospholipase/carboxylesterase
JMIJGOCP_00075	CDS	960				Glyoxalase/bleomycin resistance protein/dioxygenase
JMIJGOCP_00076	CDS	435				MarR family transcriptional regulatory protein
JMIJGOCP_00077	CDS	285				GNAT family acetyltransferase
JMIJGOCP_00078	CDS	1281	mvaA			hydroxymethylglutaryl-CoA reductase, degradative
JMIJGOCP_00079	CDS	1167	mvaS			3-hydroxy-3-methylglutaryl coenzyme A synthase
JMIJGOCP_00080	CDS	522	ada			methylated-DNA--protein-cysteine methyltransferas
JMIJGOCP_00081	CDS	1143				chaperone ATPase
JMIJGOCP_00082	CDS	351				chaperone ATPase
JMIJGOCP_00083	CDS	171				hypothetical protein
JMIJGOCP_00084	CDS	1995				putative ferrous iron transport protein B
JMIJGOCP_00085	CDS	228	feoA			ferrous iron transport protein A
JMIJGOCP_00086	CDS	2064				RND superfamily resistance-nodulation-cell division:proton (H+) antiporter
JMIJGOCP_00087	CDS	549				regulatory protein
JMIJGOCP_00088	CDS	1545	rocA			1-pyrroline-5-carboxylate dehydrogenase
JMIJGOCP_00089	CDS	594				maltose O-acetyltransferase
JMIJGOCP_00090	CDS	192				hypothetical protein
JMIJGOCP_00091	CDS	2409	copA			P-ATPase superfamily P-type ATPase copper (Cu2+) transporter
JMIJGOCP_00092	CDS	207	merP			MerTP family mercury (Hg2+) permease, binding protein MerP
JMIJGOCP_00093	CDS	1029				D-isomer specific 2-hydroxyacid dehydrogenase family protein
JMIJGOCP_00094	CDS	1155				N-succinyldiaminopimelate aminotransferase
JMIJGOCP_00095	CDS	195				secretory antigen
JMIJGOCP_00096	CDS	285				short chain dehydrogenase
JMIJGOCP_00097	CDS	1011				amidohydrolase
JMIJGOCP_00098	CDS	708				putative hydrolase/acyltransferase
JMIJGOCP_00099	CDS	891				cobalamin synthesis related protein, CobW
JMIJGOCP_00100	CDS	345				FeoB family ferrous iron (Fe2+) uptake protein
JMIJGOCP_00101	CDS	963				FeoB family ferrous iron (Fe2+) uptake protein
JMIJGOCP_00102	CDS	1107				FAD-dependent pyridine nucleotide-disulfide oxidoreductase
JMIJGOCP_00103	CDS	327				hypothetical protein
JMIJGOCP_00104	CDS	372				hypothetical protein
JMIJGOCP_00105	CDS	279				hypothetical protein
JMIJGOCP_00106	CDS	867				fructosamine kinase
JMIJGOCP_00107	CDS	1065	pyrD			putative dihydroorotate dehydrogenase
JMIJGOCP_00108	CDS	276				hypothetical protein
JMIJGOCP_00109	CDS	465				hypothetical protein
JMIJGOCP_00110	CDS	1419				sodium:sulfate symporter family protein
JMIJGOCP_00111	CDS	912	rarD			DMT superfamily drug/metabolite transporter
JMIJGOCP_00112	CDS	576				hypothetical protein
JMIJGOCP_00113	CDS	1053	nixA			NiCoT family nickel (Ni2+)-cobalt (Co2+) transporter
JMIJGOCP_00114	CDS	807				N-hydroxyarylamine O-acetyltransferase
JMIJGOCP_00115	CDS	513				hypothetical protein
JMIJGOCP_00116	CDS	759	vraD			SalX, ABC-type antimicrobial peptide transport system, involved in vancomycin resistance
JMIJGOCP_00117	CDS	1881	vraE			ABC transporter permease protein, involved in vancomycin resistance
JMIJGOCP_00118	CDS	318				Cro/CI family transcriptional regulator
