# Supplementary material for: Global Scale Dissemination of ST93: A Divergent Staphylococcus aureus Epidemic Lineage That Has Recently Emerged From Remote Northern Australia
Source: Front Microbiol. 2018 Jul 9;9:1453. doi: 10.3389/fmicb.2018.01453 (PMC6047344; doi:10.3389/fmicb.2018.01453)
Supplement: TABLE S5 — Pan-genome details from Roary output. [file Table_5.XLSX]

## Sheet: gene_presence_absence
Gene	Non-unique Gene name	Annotation	No. isolates	No. sequences	Avg sequences per isolate	Genome Fragment	Order within Fragment	Accessory Fragment	Accessory Order with Fragment	QC	Min group size nuc	Max group size nuc	Avg group size nuc	ERR182359	ERR182360	ERR182361	ERR182362	ERR182363	ERR182364	ERR182365	ERR182366	ERR182367	ERR182368	ERR182369	ERR182370	ERR182372	ERR182375	ERR182376	ERR182377	ERR182378	ERR182379	ERR182380	ERR182381	ERR182382	ERR182383	ERR182384	ERR182385	ERR182386	ERR182387	ERR182388	ERR182389	ERR182390	ERR182391	ERR182392	ERR182393	ERR182394	ERR182395	ERR182396	ERR182397
plsC		1-acyl-sn-glycerol-3-phosphate acyltransferase	455	455	1	1	1037				617	617	617	ICEHKBDC_00045	NMGINMON_01613	NKLOPMNI_01635	EMKKCJHC_00045	HOLMDEGO_01399	ICIOCKJC_00012	FCJPNKLG_01894	NOPOMCDK_01892	ANJGPPLI_01835	GIDHNNMB_01949	DIFOFHFE_00045	LNOJNJFO_01364	HIPPBICM_01436	AHDKENDE_00460	PHHJCOIJ_01158	AOEKDGLD_00714	KOEEOLLO_00381	AIKPHFFJ_01196	OCICKKDH_00012	LAPJCPHP_01661	FNPLKHGF_01637	JOJPMKHM_01365	PBMJHMHF_01218	APPKIIEI_01663	MMNOACJK_00012	BGKCNBEA_00012	DJCPGLKF_00713	ODLPJADC_01963	NMAJPAPB_01637	EMCOIMCJ_00012	JCJHLMCB_00012	ABEIKDDA_01862	IBPMHMIA_01879	JFCCFJBI_01880	PNNBOJMP_01918	EBFIAFOF_01848
ptaA		phosphotransferase system, N-acetylglucosamine-specific IIBC component	455	455	1	1	1038				1466	1466	1466	ICEHKBDC_00046	NMGINMON_01614	NKLOPMNI_01634	EMKKCJHC_00046	HOLMDEGO_01398	ICIOCKJC_00013	FCJPNKLG_01895	NOPOMCDK_01891	ANJGPPLI_01836	GIDHNNMB_01948	DIFOFHFE_00046	LNOJNJFO_01365	HIPPBICM_01435	AHDKENDE_00461	PHHJCOIJ_01157	AOEKDGLD_00713	KOEEOLLO_00382	AIKPHFFJ_01197	OCICKKDH_00013	LAPJCPHP_01660	FNPLKHGF_01638	JOJPMKHM_01366	PBMJHMHF_01217	APPKIIEI_01662	MMNOACJK_00013	BGKCNBEA_00013	DJCPGLKF_00712	ODLPJADC_01962	NMAJPAPB_01638	EMCOIMCJ_00013	JCJHLMCB_00013	ABEIKDDA_01861	IBPMHMIA_01880	JFCCFJBI_01881	PNNBOJMP_01919	EBFIAFOF_01847
group_1002		putative soluble hydrogenase subunit	455	455	1	1	1041				1160	1160	1160	ICEHKBDC_00049	NMGINMON_01617	NKLOPMNI_01631	EMKKCJHC_00049	HOLMDEGO_01395	ICIOCKJC_00016	FCJPNKLG_01898	NOPOMCDK_01888	ANJGPPLI_01839	GIDHNNMB_01945	DIFOFHFE_00049	LNOJNJFO_01368	HIPPBICM_01432	AHDKENDE_00464	PHHJCOIJ_01154	AOEKDGLD_00710	KOEEOLLO_00385	AIKPHFFJ_01200	OCICKKDH_00016	LAPJCPHP_01657	FNPLKHGF_01641	JOJPMKHM_01369	PBMJHMHF_01214	APPKIIEI_01659	MMNOACJK_00016	BGKCNBEA_00016	DJCPGLKF_00709	ODLPJADC_01959	NMAJPAPB_01641	EMCOIMCJ_00016	JCJHLMCB_00016	ABEIKDDA_01858	IBPMHMIA_01883	JFCCFJBI_01884	PNNBOJMP_01922	EBFIAFOF_01844
ohr		organic hydroperoxide resistance protein	455	455	1	1	1042				446	446	446	ICEHKBDC_00050	NMGINMON_01618	NKLOPMNI_01630	EMKKCJHC_00050	HOLMDEGO_01394	ICIOCKJC_00017	FCJPNKLG_01899	NOPOMCDK_01887	ANJGPPLI_01840	GIDHNNMB_01944	DIFOFHFE_00050	LNOJNJFO_01369	HIPPBICM_01431	AHDKENDE_00465	PHHJCOIJ_01153	AOEKDGLD_00709	KOEEOLLO_00386	AIKPHFFJ_01201	OCICKKDH_00017	LAPJCPHP_01656	FNPLKHGF_01642	JOJPMKHM_01370	PBMJHMHF_01213	APPKIIEI_01658	MMNOACJK_00017	BGKCNBEA_00017	DJCPGLKF_00708	ODLPJADC_01958	NMAJPAPB_01642	EMCOIMCJ_00017	JCJHLMCB_00017	ABEIKDDA_01857	IBPMHMIA_01884	JFCCFJBI_01885	PNNBOJMP_01923	EBFIAFOF_01843
group_1004		glycerophosphoryl diester phosphodiesterase	455	455	1	1	1043				743	743	743	ICEHKBDC_00051	NMGINMON_01619	NKLOPMNI_01629	EMKKCJHC_00051	HOLMDEGO_01393	ICIOCKJC_00018	FCJPNKLG_01900	NOPOMCDK_01886	ANJGPPLI_01841	GIDHNNMB_01943	DIFOFHFE_00051	LNOJNJFO_01370	HIPPBICM_01430	AHDKENDE_00466	PHHJCOIJ_01152	AOEKDGLD_00708	KOEEOLLO_00387	AIKPHFFJ_01202	OCICKKDH_00018	LAPJCPHP_01655	FNPLKHGF_01643	JOJPMKHM_01371	PBMJHMHF_01212	APPKIIEI_01657	MMNOACJK_00018	BGKCNBEA_00018	DJCPGLKF_00707	ODLPJADC_01957	NMAJPAPB_01643	EMCOIMCJ_00018	JCJHLMCB_00018	ABEIKDDA_01856	IBPMHMIA_01885	JFCCFJBI_01886	PNNBOJMP_01924	EBFIAFOF_01842
rpsD		30S ribosomal protein S4	455	455	1	1	1044				602	602	602	ICEHKBDC_00052	NMGINMON_01620	NKLOPMNI_01628	EMKKCJHC_00052	HOLMDEGO_01392	ICIOCKJC_00019	FCJPNKLG_01901	NOPOMCDK_01885	ANJGPPLI_01842	GIDHNNMB_01942	DIFOFHFE_00052	LNOJNJFO_01371	HIPPBICM_01429	AHDKENDE_00467	PHHJCOIJ_01151	AOEKDGLD_00707	KOEEOLLO_00388	AIKPHFFJ_01203	OCICKKDH_00019	LAPJCPHP_01654	FNPLKHGF_01644	JOJPMKHM_01372	PBMJHMHF_01211	APPKIIEI_01656	MMNOACJK_00019	BGKCNBEA_00019	DJCPGLKF_00706	ODLPJADC_01956	NMAJPAPB_01644	EMCOIMCJ_00019	JCJHLMCB_00019	ABEIKDDA_01855	IBPMHMIA_01886	JFCCFJBI_01887	PNNBOJMP_01925	EBFIAFOF_01841
group_1006		GAF domain-containing protein	455	455	1	1	1045				464	464	464	ICEHKBDC_00053	NMGINMON_01621	NKLOPMNI_01627	EMKKCJHC_00053	HOLMDEGO_01391	ICIOCKJC_00020	FCJPNKLG_01902	NOPOMCDK_01884	ANJGPPLI_01843	GIDHNNMB_01941	DIFOFHFE_00053	LNOJNJFO_01372	HIPPBICM_01428	AHDKENDE_00468	PHHJCOIJ_01150	AOEKDGLD_00706	KOEEOLLO_00389	AIKPHFFJ_01204	OCICKKDH_00020	LAPJCPHP_01653	FNPLKHGF_01645	JOJPMKHM_01373	PBMJHMHF_01210	APPKIIEI_01655	MMNOACJK_00020	BGKCNBEA_00020	DJCPGLKF_00705	ODLPJADC_01955	NMAJPAPB_01645	EMCOIMCJ_00020	JCJHLMCB_00020	ABEIKDDA_01854	IBPMHMIA_01887	JFCCFJBI_01888	PNNBOJMP_01926	EBFIAFOF_01840
ezrA		septation ring formation regulator	455	455	1	1	1046				1694	1694	1694	ICEHKBDC_00054	NMGINMON_01622	NKLOPMNI_01626	EMKKCJHC_00054	HOLMDEGO_01390	ICIOCKJC_00021	FCJPNKLG_01903	NOPOMCDK_01883	ANJGPPLI_01844	GIDHNNMB_01940	DIFOFHFE_00054	LNOJNJFO_01373	HIPPBICM_01427	AHDKENDE_00469	PHHJCOIJ_01149	AOEKDGLD_00705	KOEEOLLO_00390	AIKPHFFJ_01205	OCICKKDH_00021	LAPJCPHP_01652	FNPLKHGF_01646	JOJPMKHM_01374	PBMJHMHF_01209	APPKIIEI_01654	MMNOACJK_00021	BGKCNBEA_00021	DJCPGLKF_00704	ODLPJADC_01954	NMAJPAPB_01646	EMCOIMCJ_00021	JCJHLMCB_00021	ABEIKDDA_01853	IBPMHMIA_01888	JFCCFJBI_01889	PNNBOJMP_01927	EBFIAFOF_01839
group_1008		cysteine desulfurase	455	455	1	1	1047				1166	1166	1166	ICEHKBDC_00055	NMGINMON_01623	NKLOPMNI_01625	EMKKCJHC_00055	HOLMDEGO_01389	ICIOCKJC_00022	FCJPNKLG_01904	NOPOMCDK_01882	ANJGPPLI_01845	GIDHNNMB_01939	DIFOFHFE_00055	LNOJNJFO_01374	HIPPBICM_01426	AHDKENDE_00470	PHHJCOIJ_01148	AOEKDGLD_00704	KOEEOLLO_00391	AIKPHFFJ_01206	OCICKKDH_00022	LAPJCPHP_01651	FNPLKHGF_01647	JOJPMKHM_01375	PBMJHMHF_01208	APPKIIEI_01653	MMNOACJK_00022	BGKCNBEA_00022	DJCPGLKF_00703	ODLPJADC_01953	NMAJPAPB_01647	EMCOIMCJ_00022	JCJHLMCB_00022	ABEIKDDA_01852	IBPMHMIA_01889	JFCCFJBI_01890	PNNBOJMP_01928	EBFIAFOF_01838
thiI		thiamine biosynthesis protein ThiI	455	455	1	1	1048				1223	1223	1223	ICEHKBDC_00056	NMGINMON_01624	NKLOPMNI_01624	EMKKCJHC_00056	HOLMDEGO_01388	ICIOCKJC_00023	FCJPNKLG_01905	NOPOMCDK_01881	ANJGPPLI_01846	GIDHNNMB_01938	DIFOFHFE_00056	LNOJNJFO_01375	HIPPBICM_01425	AHDKENDE_00471	PHHJCOIJ_01147	AOEKDGLD_00703	KOEEOLLO_00392	AIKPHFFJ_01207	OCICKKDH_00023	LAPJCPHP_01650	FNPLKHGF_01648	JOJPMKHM_01376	PBMJHMHF_01207	APPKIIEI_01652	MMNOACJK_00023	BGKCNBEA_00023	DJCPGLKF_00702	ODLPJADC_01952	NMAJPAPB_01648	EMCOIMCJ_00023	JCJHLMCB_00023	ABEIKDDA_01851	IBPMHMIA_01890	JFCCFJBI_01891	PNNBOJMP_01929	EBFIAFOF_01837
group_101		FeoB family ferrous iron (Fe2 ) uptake protein	455	455	1	1	2421				440	1346	1342	ICEHKBDC_01275	NMGINMON_00920	NKLOPMNI_00906	EMKKCJHC_01248	HOLMDEGO_00690	ICIOCKJC_00999	FCJPNKLG_00692	NOPOMCDK_00746	ANJGPPLI_00745	GIDHNNMB_00919	DIFOFHFE_01271	LNOJNJFO_01309	HIPPBICM_00918	AHDKENDE_01191	PHHJCOIJ_00450	AOEKDGLD_00999	KOEEOLLO_01354	AIKPHFFJ_00691	OCICKKDH_01242	LAPJCPHP_00693	FNPLKHGF_00669	JOJPMKHM_01310	PBMJHMHF_01422	APPKIIEI_00274	MMNOACJK_01389	BGKCNBEA_01240	DJCPGLKF_01031	ODLPJADC_00669	NMAJPAPB_00690	EMCOIMCJ_00989	JCJHLMCB_01240	ABEIKDDA_01161	IBPMHMIA_00274	JFCCFJBI_00515	PNNBOJMP_00669	EBFIAFOF_00690
tpx		thiol peroxidase	455	455	1	1	1050				494	494	494	ICEHKBDC_00058	NMGINMON_01626	NKLOPMNI_01622	EMKKCJHC_00058	HOLMDEGO_01386	ICIOCKJC_00025	FCJPNKLG_01907	NOPOMCDK_01879	ANJGPPLI_01848	GIDHNNMB_01936	DIFOFHFE_00058	LNOJNJFO_01377	HIPPBICM_01423	AHDKENDE_00473	PHHJCOIJ_01145	AOEKDGLD_00701	KOEEOLLO_00394	AIKPHFFJ_01209	OCICKKDH_00025	LAPJCPHP_01648	FNPLKHGF_01650	JOJPMKHM_01378	PBMJHMHF_01205	APPKIIEI_01650	MMNOACJK_00025	BGKCNBEA_00025	DJCPGLKF_00700	ODLPJADC_01950	NMAJPAPB_01650	EMCOIMCJ_00025	JCJHLMCB_00025	ABEIKDDA_01849	IBPMHMIA_01892	JFCCFJBI_01893	PNNBOJMP_01931	EBFIAFOF_01835
group_1011		Adenine-specific DNA methylase-like protein	455	455	1	1	1051				947	947	947	ICEHKBDC_00059	NMGINMON_01627	NKLOPMNI_01621	EMKKCJHC_00059	HOLMDEGO_01385	ICIOCKJC_00026	FCJPNKLG_01908	NOPOMCDK_01878	ANJGPPLI_01849	GIDHNNMB_01935	DIFOFHFE_00059	LNOJNJFO_01378	HIPPBICM_01422	AHDKENDE_00474	PHHJCOIJ_01144	AOEKDGLD_00700	KOEEOLLO_00395	AIKPHFFJ_01210	OCICKKDH_00026	LAPJCPHP_01647	FNPLKHGF_01651	JOJPMKHM_01379	PBMJHMHF_01204	APPKIIEI_01649	MMNOACJK_00026	BGKCNBEA_00026	DJCPGLKF_00699	ODLPJADC_01949	NMAJPAPB_01651	EMCOIMCJ_00026	JCJHLMCB_00026	ABEIKDDA_01848	IBPMHMIA_01893	JFCCFJBI_01894	PNNBOJMP_01932	EBFIAFOF_01834
ackA		acetate kinase	455	455	1	1	1052				1202	1202	1202	ICEHKBDC_00060	NMGINMON_01628	NKLOPMNI_01620	EMKKCJHC_00060	HOLMDEGO_01384	ICIOCKJC_00027	FCJPNKLG_01909	NOPOMCDK_01877	ANJGPPLI_01850	GIDHNNMB_01934	DIFOFHFE_00060	LNOJNJFO_01379	HIPPBICM_01421	AHDKENDE_00475	PHHJCOIJ_01143	AOEKDGLD_00699	KOEEOLLO_00396	AIKPHFFJ_01211	OCICKKDH_00027	LAPJCPHP_01646	FNPLKHGF_01652	JOJPMKHM_01380	PBMJHMHF_01203	APPKIIEI_01648	MMNOACJK_00027	BGKCNBEA_00027	DJCPGLKF_00698	ODLPJADC_01948	NMAJPAPB_01652	EMCOIMCJ_00027	JCJHLMCB_00027	ABEIKDDA_01847	IBPMHMIA_01894	JFCCFJBI_01895	PNNBOJMP_01933	EBFIAFOF_01833
uspA_1		universal stress protein	455	455	1	1	1053				500	500	500	ICEHKBDC_00061	NMGINMON_01629	NKLOPMNI_01619	EMKKCJHC_00061	HOLMDEGO_01383	ICIOCKJC_00028	FCJPNKLG_01910	NOPOMCDK_01876	ANJGPPLI_01851	GIDHNNMB_01933	DIFOFHFE_00061	LNOJNJFO_01380	HIPPBICM_01420	AHDKENDE_00476	PHHJCOIJ_01142	AOEKDGLD_00698	KOEEOLLO_00397	AIKPHFFJ_01212	OCICKKDH_00028	LAPJCPHP_01645	FNPLKHGF_01653	JOJPMKHM_01381	PBMJHMHF_01202	APPKIIEI_01647	MMNOACJK_00028	BGKCNBEA_00028	DJCPGLKF_00697	ODLPJADC_01947	NMAJPAPB_01653	EMCOIMCJ_00028	JCJHLMCB_00028	ABEIKDDA_01846	IBPMHMIA_01895	JFCCFJBI_01896	PNNBOJMP_01934	EBFIAFOF_01832
ald		alanine dehydrogenase	455	455	1	1	1054				1118	1118	1118	ICEHKBDC_00062	NMGINMON_01630	NKLOPMNI_01618	EMKKCJHC_00062	HOLMDEGO_01382	ICIOCKJC_00029	FCJPNKLG_01911	NOPOMCDK_01875	ANJGPPLI_01852	GIDHNNMB_01932	DIFOFHFE_00062	LNOJNJFO_01381	HIPPBICM_01419	AHDKENDE_00477	PHHJCOIJ_01141	AOEKDGLD_00697	KOEEOLLO_00398	AIKPHFFJ_01213	OCICKKDH_00029	LAPJCPHP_01644	FNPLKHGF_01654	JOJPMKHM_01382	PBMJHMHF_01201	APPKIIEI_01646	MMNOACJK_00029	BGKCNBEA_00029	DJCPGLKF_00696	ODLPJADC_01946	NMAJPAPB_01654	EMCOIMCJ_00029	JCJHLMCB_00029	ABEIKDDA_01845	IBPMHMIA_01896	JFCCFJBI_01897	PNNBOJMP_01935	EBFIAFOF_01831
group_1015		hypothetical protein	455	455	1	1	1055				1055	1055	1055	ICEHKBDC_00063	NMGINMON_01631	NKLOPMNI_01617	EMKKCJHC_00063	HOLMDEGO_01381	ICIOCKJC_00030	FCJPNKLG_01912	NOPOMCDK_01874	ANJGPPLI_01853	GIDHNNMB_01931	DIFOFHFE_00063	LNOJNJFO_01382	HIPPBICM_01418	AHDKENDE_00478	PHHJCOIJ_01140	AOEKDGLD_00696	KOEEOLLO_00399	AIKPHFFJ_01214	OCICKKDH_00030	LAPJCPHP_01643	FNPLKHGF_01655	JOJPMKHM_01383	PBMJHMHF_01200	APPKIIEI_01645	MMNOACJK_00030	BGKCNBEA_00030	DJCPGLKF_00695	ODLPJADC_01945	NMAJPAPB_01655	EMCOIMCJ_00030	JCJHLMCB_00030	ABEIKDDA_01844	IBPMHMIA_01897	JFCCFJBI_01898	PNNBOJMP_01936	EBFIAFOF_01830
group_1016		metal-dependent hydrolase	455	455	1	1	1056				689	689	689	ICEHKBDC_00064	NMGINMON_01632	NKLOPMNI_01616	EMKKCJHC_00064	HOLMDEGO_01380	ICIOCKJC_00031	FCJPNKLG_01913	NOPOMCDK_01873	ANJGPPLI_01854	GIDHNNMB_01930	DIFOFHFE_00064	LNOJNJFO_01383	HIPPBICM_01417	AHDKENDE_00479	PHHJCOIJ_01139	AOEKDGLD_00695	KOEEOLLO_00400	AIKPHFFJ_01215	OCICKKDH_00031	LAPJCPHP_01642	FNPLKHGF_01656	JOJPMKHM_01384	PBMJHMHF_01199	APPKIIEI_01644	MMNOACJK_00031	BGKCNBEA_00031	DJCPGLKF_00694	ODLPJADC_01944	NMAJPAPB_01656	EMCOIMCJ_00031	JCJHLMCB_00031	ABEIKDDA_01843	IBPMHMIA_01898	JFCCFJBI_01899	PNNBOJMP_01937	EBFIAFOF_01829
uspA_2		universal stress protein	455	455	1	1	1057				413	413	413	ICEHKBDC_00065	NMGINMON_01633	NKLOPMNI_01615	EMKKCJHC_00065	HOLMDEGO_01379	ICIOCKJC_00032	FCJPNKLG_01914	NOPOMCDK_01872	ANJGPPLI_01855	GIDHNNMB_01929	DIFOFHFE_00065	LNOJNJFO_01384	HIPPBICM_01416	AHDKENDE_00480	PHHJCOIJ_01138	AOEKDGLD_00694	KOEEOLLO_00401	AIKPHFFJ_01216	OCICKKDH_00032	LAPJCPHP_01641	FNPLKHGF_01657	JOJPMKHM_01385	PBMJHMHF_01198	APPKIIEI_01643	MMNOACJK_00032	BGKCNBEA_00032	DJCPGLKF_00693	ODLPJADC_01943	NMAJPAPB_01657	EMCOIMCJ_00032	JCJHLMCB_00032	ABEIKDDA_01842	IBPMHMIA_01899	JFCCFJBI_01900	PNNBOJMP_01938	EBFIAFOF_01828
group_1018		transcriptional regulator	455	455	1	1	1058				1298	1298	1298	ICEHKBDC_00066	NMGINMON_01634	NKLOPMNI_01614	EMKKCJHC_00066	HOLMDEGO_01378	ICIOCKJC_00033	FCJPNKLG_01915	NOPOMCDK_01871	ANJGPPLI_01856	GIDHNNMB_01928	DIFOFHFE_00066	LNOJNJFO_01385	HIPPBICM_01415	AHDKENDE_00481	PHHJCOIJ_01137	AOEKDGLD_00693	KOEEOLLO_00402	AIKPHFFJ_01217	OCICKKDH_00033	LAPJCPHP_01640	FNPLKHGF_01658	JOJPMKHM_01386	PBMJHMHF_01197	APPKIIEI_01642	MMNOACJK_00033	BGKCNBEA_00033	DJCPGLKF_00692	ODLPJADC_01942	NMAJPAPB_01658	EMCOIMCJ_00033	JCJHLMCB_00033	ABEIKDDA_01841	IBPMHMIA_01900	JFCCFJBI_01901	PNNBOJMP_01939	EBFIAFOF_01827
group_1019		exopolyphosphatase-like protein	455	455	1	1	1059				941	941	941	ICEHKBDC_00067	NMGINMON_01635	NKLOPMNI_01613	EMKKCJHC_00067	HOLMDEGO_01377	ICIOCKJC_00034	FCJPNKLG_01916	NOPOMCDK_01870	ANJGPPLI_01857	GIDHNNMB_01927	DIFOFHFE_00067	LNOJNJFO_01386	HIPPBICM_01414	AHDKENDE_00482	PHHJCOIJ_01136	AOEKDGLD_00692	KOEEOLLO_00403	AIKPHFFJ_01218	OCICKKDH_00034	LAPJCPHP_01639	FNPLKHGF_01659	JOJPMKHM_01387	PBMJHMHF_01196	APPKIIEI_01641	MMNOACJK_00034	BGKCNBEA_00034	DJCPGLKF_00691	ODLPJADC_01941	NMAJPAPB_01659	EMCOIMCJ_00034	JCJHLMCB_00034	ABEIKDDA_01840	IBPMHMIA_01901	JFCCFJBI_01902	PNNBOJMP_01940	EBFIAFOF_01826
dnaE		DNA-directed DNA polymerase III subunit alpha	455	455	1	1	1060				3197	3197	3197	ICEHKBDC_00068	NMGINMON_01636	NKLOPMNI_01612	EMKKCJHC_00068	HOLMDEGO_01376	ICIOCKJC_00035	FCJPNKLG_01917	NOPOMCDK_01869	ANJGPPLI_01858	GIDHNNMB_01926	DIFOFHFE_00068	LNOJNJFO_01387	HIPPBICM_01413	AHDKENDE_00483	PHHJCOIJ_01135	AOEKDGLD_00691	KOEEOLLO_00404	AIKPHFFJ_01219	OCICKKDH_00035	LAPJCPHP_01638	FNPLKHGF_01660	JOJPMKHM_01388	PBMJHMHF_01195	APPKIIEI_01640	MMNOACJK_00035	BGKCNBEA_00035	DJCPGLKF_00690	ODLPJADC_01940	NMAJPAPB_01660	EMCOIMCJ_00035	JCJHLMCB_00035	ABEIKDDA_01839	IBPMHMIA_01902	JFCCFJBI_01903	PNNBOJMP_01941	EBFIAFOF_01825
accD		acetyl-coenzyme A carboxylase carboxyl transferase subunit beta	455	455	1	1	1062				857	857	857	ICEHKBDC_00070	NMGINMON_01638	NKLOPMNI_01610	EMKKCJHC_00070	HOLMDEGO_01374	ICIOCKJC_00037	FCJPNKLG_01919	NOPOMCDK_01867	ANJGPPLI_01860	GIDHNNMB_01924	DIFOFHFE_00070	LNOJNJFO_01389	HIPPBICM_01411	AHDKENDE_00485	PHHJCOIJ_01133	AOEKDGLD_00689	KOEEOLLO_00406	AIKPHFFJ_01221	OCICKKDH_00037	LAPJCPHP_01636	FNPLKHGF_01662	JOJPMKHM_01390	PBMJHMHF_01193	APPKIIEI_01638	MMNOACJK_00037	BGKCNBEA_00037	DJCPGLKF_00688	ODLPJADC_01938	NMAJPAPB_01662	EMCOIMCJ_00037	JCJHLMCB_00037	ABEIKDDA_01837	IBPMHMIA_01904	JFCCFJBI_01905	PNNBOJMP_01943	EBFIAFOF_01823
accA		acetyl-coenzyme A carboxylase carboxyl transferase subunit alpha	455	455	1	1	1063				944	944	944	ICEHKBDC_00071	NMGINMON_01639	NKLOPMNI_01609	EMKKCJHC_00071	HOLMDEGO_01373	ICIOCKJC_00038	FCJPNKLG_01920	NOPOMCDK_01866	ANJGPPLI_01861	GIDHNNMB_01923	DIFOFHFE_00071	LNOJNJFO_01390	HIPPBICM_01410	AHDKENDE_00486	PHHJCOIJ_01132	AOEKDGLD_00688	KOEEOLLO_00407	AIKPHFFJ_01222	OCICKKDH_00038	LAPJCPHP_01635	FNPLKHGF_01663	JOJPMKHM_01391	PBMJHMHF_01192	APPKIIEI_01637	MMNOACJK_00038	BGKCNBEA_00038	DJCPGLKF_00687	ODLPJADC_01937	NMAJPAPB_01663	EMCOIMCJ_00038	JCJHLMCB_00038	ABEIKDDA_01836	IBPMHMIA_01905	JFCCFJBI_01906	PNNBOJMP_01944	EBFIAFOF_01822
pfkA		6-phosphofructokinase	455	455	1	1	1064				968	968	968	ICEHKBDC_00072	NMGINMON_01640	NKLOPMNI_01608	EMKKCJHC_00072	HOLMDEGO_01372	ICIOCKJC_00039	FCJPNKLG_01921	NOPOMCDK_01865	ANJGPPLI_01862	GIDHNNMB_01922	DIFOFHFE_00072	LNOJNJFO_01391	HIPPBICM_01409	AHDKENDE_00487	PHHJCOIJ_01131	AOEKDGLD_00687	KOEEOLLO_00408	AIKPHFFJ_01223	OCICKKDH_00039	LAPJCPHP_01634	FNPLKHGF_01664	JOJPMKHM_01392	PBMJHMHF_01191	APPKIIEI_01636	MMNOACJK_00039	BGKCNBEA_00039	DJCPGLKF_00686	ODLPJADC_01936	NMAJPAPB_01664	EMCOIMCJ_00039	JCJHLMCB_00039	ABEIKDDA_01835	IBPMHMIA_01906	JFCCFJBI_01907	PNNBOJMP_01945	EBFIAFOF_01821
pykA		pyruvate kinase	455	455	1	1	1065				1757	1757	1757	ICEHKBDC_00073	NMGINMON_01641	NKLOPMNI_01607	EMKKCJHC_00073	HOLMDEGO_01371	ICIOCKJC_00040	FCJPNKLG_01922	NOPOMCDK_01864	ANJGPPLI_01863	GIDHNNMB_01921	DIFOFHFE_00073	LNOJNJFO_01392	HIPPBICM_01408	AHDKENDE_00488	PHHJCOIJ_01130	AOEKDGLD_00686	KOEEOLLO_00409	AIKPHFFJ_01224	OCICKKDH_00040	LAPJCPHP_01633	FNPLKHGF_01665	JOJPMKHM_01393	PBMJHMHF_01190	APPKIIEI_01635	MMNOACJK_00040	BGKCNBEA_00040	DJCPGLKF_00685	ODLPJADC_01935	NMAJPAPB_01665	EMCOIMCJ_00040	JCJHLMCB_00040	ABEIKDDA_01834	IBPMHMIA_01907	JFCCFJBI_01908	PNNBOJMP_01946	EBFIAFOF_01820
group_1025		D-serine/D-alanine/glycine transporter	455	455	1	1	1066				1361	1361	1361	ICEHKBDC_00074	NMGINMON_01642	NKLOPMNI_01606	EMKKCJHC_00074	HOLMDEGO_01370	ICIOCKJC_00041	FCJPNKLG_01923	NOPOMCDK_01863	ANJGPPLI_01864	GIDHNNMB_01920	DIFOFHFE_00074	LNOJNJFO_01393	HIPPBICM_01407	AHDKENDE_00489	PHHJCOIJ_01129	AOEKDGLD_00685	KOEEOLLO_00410	AIKPHFFJ_01225	OCICKKDH_00041	LAPJCPHP_01632	FNPLKHGF_01666	JOJPMKHM_01394	PBMJHMHF_01189	APPKIIEI_01634	MMNOACJK_00041	BGKCNBEA_00041	DJCPGLKF_00684	ODLPJADC_01934	NMAJPAPB_01666	EMCOIMCJ_00041	JCJHLMCB_00041	ABEIKDDA_01833	IBPMHMIA_01908	JFCCFJBI_01909	PNNBOJMP_01947	EBFIAFOF_01819
citZ		methylcitrate synthase	455	455	1	1	1067				1121	1121	1121	ICEHKBDC_00075	NMGINMON_01643	NKLOPMNI_01605	EMKKCJHC_00075	HOLMDEGO_01369	ICIOCKJC_00042	FCJPNKLG_01924	NOPOMCDK_01862	ANJGPPLI_01865	GIDHNNMB_01919	DIFOFHFE_00075	LNOJNJFO_01394	HIPPBICM_01406	AHDKENDE_00490	PHHJCOIJ_01128	AOEKDGLD_00684	KOEEOLLO_00411	AIKPHFFJ_01226	OCICKKDH_00042	LAPJCPHP_01631	FNPLKHGF_01667	JOJPMKHM_01395	PBMJHMHF_01188	APPKIIEI_01633	MMNOACJK_00042	BGKCNBEA_00042	DJCPGLKF_00683	ODLPJADC_01933	NMAJPAPB_01667	EMCOIMCJ_00042	JCJHLMCB_00042	ABEIKDDA_01832	IBPMHMIA_01909	JFCCFJBI_01910	PNNBOJMP_01948	EBFIAFOF_01818
citC		isocitrate dehydrogenase	455	455	1	1	1068				1268	1268	1268	ICEHKBDC_00076	NMGINMON_01644	NKLOPMNI_01604	EMKKCJHC_00076	HOLMDEGO_01368	ICIOCKJC_00043	FCJPNKLG_01925	NOPOMCDK_01861	ANJGPPLI_01866	GIDHNNMB_01918	DIFOFHFE_00076	LNOJNJFO_01395	HIPPBICM_01405	AHDKENDE_00491	PHHJCOIJ_01127	AOEKDGLD_00683	KOEEOLLO_00412	AIKPHFFJ_01227	OCICKKDH_00043	LAPJCPHP_01630	FNPLKHGF_01668	JOJPMKHM_01396	PBMJHMHF_01187	APPKIIEI_01632	MMNOACJK_00043	BGKCNBEA_00043	DJCPGLKF_00682	ODLPJADC_01932	NMAJPAPB_01668	EMCOIMCJ_00043	JCJHLMCB_00043	ABEIKDDA_01831	IBPMHMIA_01910	JFCCFJBI_01911	PNNBOJMP_01949	EBFIAFOF_01817
ompR		response regulator OmpR	455	455	1	1	1069				704	704	704	ICEHKBDC_00077	NMGINMON_01645	NKLOPMNI_01603	EMKKCJHC_00077	HOLMDEGO_01367	ICIOCKJC_00044	FCJPNKLG_01926	NOPOMCDK_01860	ANJGPPLI_01867	GIDHNNMB_01917	DIFOFHFE_00077	LNOJNJFO_01396	HIPPBICM_01404	AHDKENDE_00492	PHHJCOIJ_01126	AOEKDGLD_00682	KOEEOLLO_00413	AIKPHFFJ_01228	OCICKKDH_00044	LAPJCPHP_01629	FNPLKHGF_01669	JOJPMKHM_01397	PBMJHMHF_01186	APPKIIEI_01631	MMNOACJK_00044	BGKCNBEA_00044	DJCPGLKF_00681	ODLPJADC_01931	NMAJPAPB_01669	EMCOIMCJ_00044	JCJHLMCB_00044	ABEIKDDA_01830	IBPMHMIA_01911	JFCCFJBI_01912	PNNBOJMP_01950	EBFIAFOF_01816
phoR		alkaline phosphatase synthesis sensor protein PhoR	455	455	1	1	1070				1664	1664	1664	ICEHKBDC_00078	NMGINMON_01646	NKLOPMNI_01602	EMKKCJHC_00078	HOLMDEGO_01366	ICIOCKJC_00045	FCJPNKLG_01927	NOPOMCDK_01859	ANJGPPLI_01868	GIDHNNMB_01916	DIFOFHFE_00078	LNOJNJFO_01397	HIPPBICM_01403	AHDKENDE_00493	PHHJCOIJ_01125	AOEKDGLD_00681	KOEEOLLO_00414	AIKPHFFJ_01229	OCICKKDH_00045	LAPJCPHP_01628	FNPLKHGF_01670	JOJPMKHM_01398	PBMJHMHF_01185	APPKIIEI_01630	MMNOACJK_00045	BGKCNBEA_00045	DJCPGLKF_00680	ODLPJADC_01930	NMAJPAPB_01670	EMCOIMCJ_00045	JCJHLMCB_00045	ABEIKDDA_01829	IBPMHMIA_01912	JFCCFJBI_01913	PNNBOJMP_01951	EBFIAFOF_01815
group_103		DEAD/H helicase / Type III restriction enzyme, res subunit	455	455	1	1	717				2426	2861	2857	ICEHKBDC_01660	NMGINMON_01894	NKLOPMNI_01893	EMKKCJHC_01893	HOLMDEGO_01636	ICIOCKJC_01771	FCJPNKLG_01692	NOPOMCDK_01613	ANJGPPLI_01611	GIDHNNMB_01781	DIFOFHFE_01619	LNOJNJFO_01699	HIPPBICM_01837	AHDKENDE_01452	PHHJCOIJ_01333	AOEKDGLD_01770	KOEEOLLO_01515	AIKPHFFJ_01534	OCICKKDH_01641	LAPJCPHP_01919	FNPLKHGF_01918	JOJPMKHM_01789	PBMJHMHF_01699	APPKIIEI_01921	MMNOACJK_01407	BGKCNBEA_01681	DJCPGLKF_01918	ODLPJADC_01592	NMAJPAPB_01828	EMCOIMCJ_01757	JCJHLMCB_01681	ABEIKDDA_01488	IBPMHMIA_01677	JFCCFJBI_01768	PNNBOJMP_01716	EBFIAFOF_01590
group_1030		hypothetical protein	455	455	1	1	1071				1487	1487	1487	ICEHKBDC_00079	NMGINMON_01647	NKLOPMNI_01601	EMKKCJHC_00079	HOLMDEGO_01365	ICIOCKJC_00046	FCJPNKLG_01928	NOPOMCDK_01858	ANJGPPLI_01869	GIDHNNMB_01915	DIFOFHFE_00079	LNOJNJFO_01398	HIPPBICM_01402	AHDKENDE_00494	PHHJCOIJ_01124	AOEKDGLD_00680	KOEEOLLO_00415	AIKPHFFJ_01230	OCICKKDH_00046	LAPJCPHP_01627	FNPLKHGF_01671	JOJPMKHM_01399	PBMJHMHF_01184	APPKIIEI_01629	MMNOACJK_00046	BGKCNBEA_00046	DJCPGLKF_00679	ODLPJADC_01929	NMAJPAPB_01671	EMCOIMCJ_00046	JCJHLMCB_00046	ABEIKDDA_01828	IBPMHMIA_01913	JFCCFJBI_01914	PNNBOJMP_01952	EBFIAFOF_01814
group_1031		DNA-directed DNA polymerase I	455	455	1	1	1072				2630	2630	2630	ICEHKBDC_00080	NMGINMON_01648	NKLOPMNI_01600	EMKKCJHC_00080	HOLMDEGO_01364	ICIOCKJC_00047	FCJPNKLG_01929	NOPOMCDK_01857	ANJGPPLI_01870	GIDHNNMB_01914	DIFOFHFE_00080	LNOJNJFO_01399	HIPPBICM_01401	AHDKENDE_00495	PHHJCOIJ_01123	AOEKDGLD_00679	KOEEOLLO_00416	AIKPHFFJ_01231	OCICKKDH_00047	LAPJCPHP_01626	FNPLKHGF_01672	JOJPMKHM_01400	PBMJHMHF_01183	APPKIIEI_01628	MMNOACJK_00047	BGKCNBEA_00047	DJCPGLKF_00678	ODLPJADC_01928	NMAJPAPB_01672	EMCOIMCJ_00047	JCJHLMCB_00047	ABEIKDDA_01827	IBPMHMIA_01914	JFCCFJBI_01915	PNNBOJMP_01953	EBFIAFOF_01813
fpg		formamidopyrimidine-DNA glycosidase	455	455	1	1	1073				872	872	872	ICEHKBDC_00081	NMGINMON_01649	NKLOPMNI_01599	EMKKCJHC_00081	HOLMDEGO_01363	ICIOCKJC_00048	FCJPNKLG_01930	NOPOMCDK_01856	ANJGPPLI_01871	GIDHNNMB_01913	DIFOFHFE_00081	LNOJNJFO_01400	HIPPBICM_01400	AHDKENDE_00496	PHHJCOIJ_01122	AOEKDGLD_00678	KOEEOLLO_00417	AIKPHFFJ_01232	OCICKKDH_00048	LAPJCPHP_01625	FNPLKHGF_01673	JOJPMKHM_01401	PBMJHMHF_01182	APPKIIEI_01627	MMNOACJK_00048	BGKCNBEA_00048	DJCPGLKF_00677	ODLPJADC_01927	NMAJPAPB_01673	EMCOIMCJ_00048	JCJHLMCB_00048	ABEIKDDA_01826	IBPMHMIA_01915	JFCCFJBI_01916	PNNBOJMP_01954	EBFIAFOF_01812
coaE		putative dephospho-CoA kinase	455	455	1	1	1074				623	623	623	ICEHKBDC_00082	NMGINMON_01650	NKLOPMNI_01598	EMKKCJHC_00082	HOLMDEGO_01362	ICIOCKJC_00049	FCJPNKLG_01931	NOPOMCDK_01855	ANJGPPLI_01872	GIDHNNMB_01912	DIFOFHFE_00082	LNOJNJFO_01401	HIPPBICM_01399	AHDKENDE_00497	PHHJCOIJ_01121	AOEKDGLD_00677	KOEEOLLO_00418	AIKPHFFJ_01233	OCICKKDH_00049	LAPJCPHP_01624	FNPLKHGF_01674	JOJPMKHM_01402	PBMJHMHF_01181	APPKIIEI_01626	MMNOACJK_00049	BGKCNBEA_00049	DJCPGLKF_00676	ODLPJADC_01926	NMAJPAPB_01674	EMCOIMCJ_00049	JCJHLMCB_00049	ABEIKDDA_01825	IBPMHMIA_01916	JFCCFJBI_01917	PNNBOJMP_01955	EBFIAFOF_01811
gapB		glyceraldehyde-3-phosphate dehydrogenase (phosphorylating)	455	455	1	1	1075				1025	1025	1025	ICEHKBDC_00083	NMGINMON_01651	NKLOPMNI_01597	EMKKCJHC_00083	HOLMDEGO_01361	ICIOCKJC_00050	FCJPNKLG_01932	NOPOMCDK_01854	ANJGPPLI_01873	GIDHNNMB_01911	DIFOFHFE_00083	LNOJNJFO_01402	HIPPBICM_01398	AHDKENDE_00498	PHHJCOIJ_01120	AOEKDGLD_00676	KOEEOLLO_00419	AIKPHFFJ_01234	OCICKKDH_00050	LAPJCPHP_01623	FNPLKHGF_01675	JOJPMKHM_01403	PBMJHMHF_01180	APPKIIEI_01625	MMNOACJK_00050	BGKCNBEA_00050	DJCPGLKF_00675	ODLPJADC_01925	NMAJPAPB_01675	EMCOIMCJ_00050	JCJHLMCB_00050	ABEIKDDA_01824	IBPMHMIA_01917	JFCCFJBI_01918	PNNBOJMP_01956	EBFIAFOF_01810
nrdR		transcriptional regulator NrdR	455	455	1	1	1076				470	470	470	ICEHKBDC_00084	NMGINMON_01652	NKLOPMNI_01596	EMKKCJHC_00084	HOLMDEGO_01360	ICIOCKJC_00051	FCJPNKLG_01933	NOPOMCDK_01853	ANJGPPLI_01874	GIDHNNMB_01910	DIFOFHFE_00084	LNOJNJFO_01403	HIPPBICM_01397	AHDKENDE_00499	PHHJCOIJ_01119	AOEKDGLD_00675	KOEEOLLO_00420	AIKPHFFJ_01235	OCICKKDH_00051	LAPJCPHP_01622	FNPLKHGF_01676	JOJPMKHM_01404	PBMJHMHF_01179	APPKIIEI_01624	MMNOACJK_00051	BGKCNBEA_00051	DJCPGLKF_00674	ODLPJADC_01924	NMAJPAPB_01676	EMCOIMCJ_00051	JCJHLMCB_00051	ABEIKDDA_01823	IBPMHMIA_01918	JFCCFJBI_01919	PNNBOJMP_01957	EBFIAFOF_01809
dnaB		chromosome replication initiation and membrane attachment protein	455	455	1	1	1077				1400	1400	1400	ICEHKBDC_00085	NMGINMON_01653	NKLOPMNI_01595	EMKKCJHC_00085	HOLMDEGO_01359	ICIOCKJC_00052	FCJPNKLG_01934	NOPOMCDK_01852	ANJGPPLI_01875	GIDHNNMB_01909	DIFOFHFE_00085	LNOJNJFO_01404	HIPPBICM_01396	AHDKENDE_00500	PHHJCOIJ_01118	AOEKDGLD_00674	KOEEOLLO_00421	AIKPHFFJ_01236	OCICKKDH_00052	LAPJCPHP_01621	FNPLKHGF_01677	JOJPMKHM_01405	PBMJHMHF_01178	APPKIIEI_01623	MMNOACJK_00052	BGKCNBEA_00052	DJCPGLKF_00673	ODLPJADC_01923	NMAJPAPB_01677	EMCOIMCJ_00052	JCJHLMCB_00052	ABEIKDDA_01822	IBPMHMIA_01919	JFCCFJBI_01920	PNNBOJMP_01958	EBFIAFOF_01808
dnaI		putative primosomal protein	455	455	1	1	1078				920	920	920	ICEHKBDC_00086	NMGINMON_01654	NKLOPMNI_01594	EMKKCJHC_00086	HOLMDEGO_01358	ICIOCKJC_00053	FCJPNKLG_01935	NOPOMCDK_01851	ANJGPPLI_01876	GIDHNNMB_01908	DIFOFHFE_00086	LNOJNJFO_01405	HIPPBICM_01395	AHDKENDE_00501	PHHJCOIJ_01117	AOEKDGLD_00673	KOEEOLLO_00422	AIKPHFFJ_01237	OCICKKDH_00053	LAPJCPHP_01620	FNPLKHGF_01678	JOJPMKHM_01406	PBMJHMHF_01177	APPKIIEI_01622	MMNOACJK_00053	BGKCNBEA_00053	DJCPGLKF_00672	ODLPJADC_01922	NMAJPAPB_01678	EMCOIMCJ_00053	JCJHLMCB_00053	ABEIKDDA_01821	IBPMHMIA_01920	JFCCFJBI_01921	PNNBOJMP_01959	EBFIAFOF_01807
thrS		threonyl-tRNA synthetase 1	455	455	1	1	1079				1937	1937	1937	ICEHKBDC_00087	NMGINMON_01655	NKLOPMNI_01593	EMKKCJHC_00087	HOLMDEGO_01357	ICIOCKJC_00054	FCJPNKLG_01936	NOPOMCDK_01850	ANJGPPLI_01877	GIDHNNMB_01907	DIFOFHFE_00087	LNOJNJFO_01406	HIPPBICM_01394	AHDKENDE_00502	PHHJCOIJ_01116	AOEKDGLD_00672	KOEEOLLO_00423	AIKPHFFJ_01238	OCICKKDH_00054	LAPJCPHP_01619	FNPLKHGF_01679	JOJPMKHM_01407	PBMJHMHF_01176	APPKIIEI_01621	MMNOACJK_00054	BGKCNBEA_00054	DJCPGLKF_00671	ODLPJADC_01921	NMAJPAPB_01679	EMCOIMCJ_00054	JCJHLMCB_00054	ABEIKDDA_01820	IBPMHMIA_01921	JFCCFJBI_01922	PNNBOJMP_01960	EBFIAFOF_01806
lysP		APC family amino acid-polyamine-organocation transporter	455	455	1	1	1080				1493	1493	1493	ICEHKBDC_00088	NMGINMON_01656	NKLOPMNI_01592	EMKKCJHC_00088	HOLMDEGO_01356	ICIOCKJC_00055	FCJPNKLG_01937	NOPOMCDK_01849	ANJGPPLI_01878	GIDHNNMB_01906	DIFOFHFE_00088	LNOJNJFO_01407	HIPPBICM_01393	AHDKENDE_00503	PHHJCOIJ_01115	AOEKDGLD_00671	KOEEOLLO_00424	AIKPHFFJ_01239	OCICKKDH_00055	LAPJCPHP_01618	FNPLKHGF_01680	JOJPMKHM_01408	PBMJHMHF_01175	APPKIIEI_01620	MMNOACJK_00055	BGKCNBEA_00055	DJCPGLKF_00670	ODLPJADC_01920	NMAJPAPB_01680	EMCOIMCJ_00055	JCJHLMCB_00055	ABEIKDDA_01819	IBPMHMIA_01922	JFCCFJBI_01923	PNNBOJMP_01961	EBFIAFOF_01805
infC		translation initiation factor IF-3	455	455	1	1	1081				560	560	560	ICEHKBDC_00089	NMGINMON_01657	NKLOPMNI_01591	EMKKCJHC_00089	HOLMDEGO_01355	ICIOCKJC_00056	FCJPNKLG_01938	NOPOMCDK_01848	ANJGPPLI_01879	GIDHNNMB_01905	DIFOFHFE_00089	LNOJNJFO_01408	HIPPBICM_01392	AHDKENDE_00504	PHHJCOIJ_01114	AOEKDGLD_00670	KOEEOLLO_00425	AIKPHFFJ_01240	OCICKKDH_00056	LAPJCPHP_01617	FNPLKHGF_01681	JOJPMKHM_01409	PBMJHMHF_01174	APPKIIEI_01619	MMNOACJK_00056	BGKCNBEA_00056	DJCPGLKF_00669	ODLPJADC_01919	NMAJPAPB_01681	EMCOIMCJ_00056	JCJHLMCB_00056	ABEIKDDA_01818	IBPMHMIA_01923	JFCCFJBI_01924	PNNBOJMP_01962	EBFIAFOF_01804
rpmI		50S ribosomal protein L35	455	455	1	1	1082				200	200	200	ICEHKBDC_00090	NMGINMON_01658	NKLOPMNI_01590	EMKKCJHC_00090	HOLMDEGO_01354	ICIOCKJC_00057	FCJPNKLG_01939	NOPOMCDK_01847	ANJGPPLI_01880	GIDHNNMB_01904	DIFOFHFE_00090	LNOJNJFO_01409	HIPPBICM_01391	AHDKENDE_00505	PHHJCOIJ_01113	AOEKDGLD_00669	KOEEOLLO_00426	AIKPHFFJ_01241	OCICKKDH_00057	LAPJCPHP_01616	FNPLKHGF_01682	JOJPMKHM_01410	PBMJHMHF_01173	APPKIIEI_01618	MMNOACJK_00057	BGKCNBEA_00057	DJCPGLKF_00668	ODLPJADC_01918	NMAJPAPB_01682	EMCOIMCJ_00057	JCJHLMCB_00057	ABEIKDDA_01817	IBPMHMIA_01924	JFCCFJBI_01925	PNNBOJMP_01963	EBFIAFOF_01803
rplT		50S ribosomal protein L20	455	455	1	1	1083				356	356	356	ICEHKBDC_00091	NMGINMON_01659	NKLOPMNI_01589	EMKKCJHC_00091	HOLMDEGO_01353	ICIOCKJC_00058	FCJPNKLG_01940	NOPOMCDK_01846	ANJGPPLI_01881	GIDHNNMB_01903	DIFOFHFE_00091	LNOJNJFO_01410	HIPPBICM_01390	AHDKENDE_00506	PHHJCOIJ_01112	AOEKDGLD_00668	KOEEOLLO_00427	AIKPHFFJ_01242	OCICKKDH_00058	LAPJCPHP_01615	FNPLKHGF_01683	JOJPMKHM_01411	PBMJHMHF_01172	APPKIIEI_01617	MMNOACJK_00058	BGKCNBEA_00058	DJCPGLKF_00667	ODLPJADC_01917	NMAJPAPB_01683	EMCOIMCJ_00058	JCJHLMCB_00058	ABEIKDDA_01816	IBPMHMIA_01925	JFCCFJBI_01926	PNNBOJMP_01964	EBFIAFOF_01802
group_1043		MutT/Nudix hydrolase family protein	455	455	1	1	1084				608	608	608	ICEHKBDC_00092	NMGINMON_01660	NKLOPMNI_01588	EMKKCJHC_00092	HOLMDEGO_01352	ICIOCKJC_00059	FCJPNKLG_01941	NOPOMCDK_01845	ANJGPPLI_01882	GIDHNNMB_01902	DIFOFHFE_00092	LNOJNJFO_01411	HIPPBICM_01389	AHDKENDE_00507	PHHJCOIJ_01111	AOEKDGLD_00667	KOEEOLLO_00428	AIKPHFFJ_01243	OCICKKDH_00059	LAPJCPHP_01614	FNPLKHGF_01684	JOJPMKHM_01412	PBMJHMHF_01171	APPKIIEI_01616	MMNOACJK_00059	BGKCNBEA_00059	DJCPGLKF_00666	ODLPJADC_01916	NMAJPAPB_01684	EMCOIMCJ_00059	JCJHLMCB_00059	ABEIKDDA_01815	IBPMHMIA_01926	JFCCFJBI_01927	PNNBOJMP_01965	EBFIAFOF_01801
group_1044		hypothetical protein	455	455	1	1	1085				929	929	929	ICEHKBDC_00093	NMGINMON_01661	NKLOPMNI_01587	EMKKCJHC_00093	HOLMDEGO_01351	ICIOCKJC_00060	FCJPNKLG_01942	NOPOMCDK_01844	ANJGPPLI_01883	GIDHNNMB_01901	DIFOFHFE_00093	LNOJNJFO_01412	HIPPBICM_01388	AHDKENDE_00508	PHHJCOIJ_01110	AOEKDGLD_00666	KOEEOLLO_00429	AIKPHFFJ_01244	OCICKKDH_00060	LAPJCPHP_01613	FNPLKHGF_01685	JOJPMKHM_01413	PBMJHMHF_01170	APPKIIEI_01615	MMNOACJK_00060	BGKCNBEA_00060	DJCPGLKF_00665	ODLPJADC_01915	NMAJPAPB_01685	EMCOIMCJ_00060	JCJHLMCB_00060	ABEIKDDA_01814	IBPMHMIA_01927	JFCCFJBI_01928	PNNBOJMP_01966	EBFIAFOF_01800
tig		trigger factor (prolyl isomerase)	455	455	1	1	1086				1301	1301	1301	ICEHKBDC_00094	NMGINMON_01662	NKLOPMNI_01586	EMKKCJHC_00094	HOLMDEGO_01350	ICIOCKJC_00061	FCJPNKLG_01943	NOPOMCDK_01843	ANJGPPLI_01884	GIDHNNMB_01900	DIFOFHFE_00094	LNOJNJFO_01413	HIPPBICM_01387	AHDKENDE_00509	PHHJCOIJ_01109	AOEKDGLD_00665	KOEEOLLO_00430	AIKPHFFJ_01245	OCICKKDH_00061	LAPJCPHP_01612	FNPLKHGF_01686	JOJPMKHM_01414	PBMJHMHF_01169	APPKIIEI_01614	MMNOACJK_00061	BGKCNBEA_00061	DJCPGLKF_00664	ODLPJADC_01914	NMAJPAPB_01686	EMCOIMCJ_00061	JCJHLMCB_00061	ABEIKDDA_01813	IBPMHMIA_01928	JFCCFJBI_01929	PNNBOJMP_01967	EBFIAFOF_01799
engB		ribosome biogenesis GTP-binding protein YsxC	455	455	1	1	1089				590	590	590	ICEHKBDC_00096	NMGINMON_01664	NKLOPMNI_01584	EMKKCJHC_00096	HOLMDEGO_01348	ICIOCKJC_00063	FCJPNKLG_01945	NOPOMCDK_01841	ANJGPPLI_01886	GIDHNNMB_01898	DIFOFHFE_00096	LNOJNJFO_01415	HIPPBICM_01385	AHDKENDE_00511	PHHJCOIJ_01107	AOEKDGLD_00663	KOEEOLLO_00432	AIKPHFFJ_01247	OCICKKDH_00063	LAPJCPHP_01610	FNPLKHGF_01688	JOJPMKHM_01416	PBMJHMHF_01167	APPKIIEI_01612	MMNOACJK_00063	BGKCNBEA_00063	DJCPGLKF_00662	ODLPJADC_01912	NMAJPAPB_01688	EMCOIMCJ_00063	JCJHLMCB_00063	ABEIKDDA_01811	IBPMHMIA_01930	JFCCFJBI_01931	PNNBOJMP_01969	EBFIAFOF_01797
hemA		glutamyl-tRNA reductase	455	455	1	1	1090				1346	1346	1346	ICEHKBDC_00097	NMGINMON_01665	NKLOPMNI_01583	EMKKCJHC_00097	HOLMDEGO_01347	ICIOCKJC_00064	FCJPNKLG_01946	NOPOMCDK_01840	ANJGPPLI_01887	GIDHNNMB_01897	DIFOFHFE_00097	LNOJNJFO_01416	HIPPBICM_01384	AHDKENDE_00512	PHHJCOIJ_01106	AOEKDGLD_00662	KOEEOLLO_00433	AIKPHFFJ_01248	OCICKKDH_00064	LAPJCPHP_01609	FNPLKHGF_01689	JOJPMKHM_01417	PBMJHMHF_01166	APPKIIEI_01611	MMNOACJK_00064	BGKCNBEA_00064	DJCPGLKF_00661	ODLPJADC_01911	NMAJPAPB_01689	EMCOIMCJ_00064	JCJHLMCB_00064	ABEIKDDA_01810	IBPMHMIA_01931	JFCCFJBI_01932	PNNBOJMP_01970	EBFIAFOF_01796
hemX		hemA concentration negative effector hemX	455	455	1	1	1091				815	815	815	ICEHKBDC_00098	NMGINMON_01666	NKLOPMNI_01582	EMKKCJHC_00098	HOLMDEGO_01346	ICIOCKJC_00065	FCJPNKLG_01947	NOPOMCDK_01839	ANJGPPLI_01888	GIDHNNMB_01896	DIFOFHFE_00098	LNOJNJFO_01417	HIPPBICM_01383	AHDKENDE_00513	PHHJCOIJ_01105	AOEKDGLD_00661	KOEEOLLO_00434	AIKPHFFJ_01249	OCICKKDH_00065	LAPJCPHP_01608	FNPLKHGF_01690	JOJPMKHM_01418	PBMJHMHF_01165	APPKIIEI_01610	MMNOACJK_00065	BGKCNBEA_00065	DJCPGLKF_00660	ODLPJADC_01910	NMAJPAPB_01690	EMCOIMCJ_00065	JCJHLMCB_00065	ABEIKDDA_01809	IBPMHMIA_01932	JFCCFJBI_01933	PNNBOJMP_01971	EBFIAFOF_01795
hemC		hydroxymethylbilane synthase	455	455	1	1	1092				926	926	926	ICEHKBDC_00099	NMGINMON_01667	NKLOPMNI_01581	EMKKCJHC_00099	HOLMDEGO_01345	ICIOCKJC_00066	FCJPNKLG_01948	NOPOMCDK_01838	ANJGPPLI_01889	GIDHNNMB_01895	DIFOFHFE_00099	LNOJNJFO_01418	HIPPBICM_01382	AHDKENDE_00514	PHHJCOIJ_01104	AOEKDGLD_00660	KOEEOLLO_00435	AIKPHFFJ_01250	OCICKKDH_00066	LAPJCPHP_01607	FNPLKHGF_01691	JOJPMKHM_01419	PBMJHMHF_01164	APPKIIEI_01609	MMNOACJK_00066	BGKCNBEA_00066	DJCPGLKF_00659	ODLPJADC_01909	NMAJPAPB_01691	EMCOIMCJ_00066	JCJHLMCB_00066	ABEIKDDA_01808	IBPMHMIA_01933	JFCCFJBI_01934	PNNBOJMP_01972	EBFIAFOF_01794
group_105		hypothetical protein	455	455	1	1	723				1013	1613	1608	ICEHKBDC_01665	NMGINMON_01899	NKLOPMNI_01898	EMKKCJHC_01898	HOLMDEGO_01641	ICIOCKJC_01766	FCJPNKLG_01687	NOPOMCDK_01618	ANJGPPLI_01616	GIDHNNMB_01786	DIFOFHFE_01614	LNOJNJFO_01694	HIPPBICM_01842	AHDKENDE_01447	PHHJCOIJ_01328	AOEKDGLD_01765	KOEEOLLO_01510	AIKPHFFJ_01539	OCICKKDH_01646	LAPJCPHP_01924	FNPLKHGF_01923	JOJPMKHM_01794	PBMJHMHF_01694	APPKIIEI_01926	MMNOACJK_01402	BGKCNBEA_01676	DJCPGLKF_01923	ODLPJADC_01587	NMAJPAPB_01823	EMCOIMCJ_01752	JCJHLMCB_01676	ABEIKDDA_01483	IBPMHMIA_01672	JFCCFJBI_01773	PNNBOJMP_01711	EBFIAFOF_01585
hemD		uroporphyrinogen III synthase HEM4	455	455	1	1	1093				668	668	668	ICEHKBDC_00100	NMGINMON_01668	NKLOPMNI_01580	EMKKCJHC_00100	HOLMDEGO_01344	ICIOCKJC_00067	FCJPNKLG_01949	NOPOMCDK_01837	ANJGPPLI_01890	GIDHNNMB_01894	DIFOFHFE_00100	LNOJNJFO_01419	HIPPBICM_01381	AHDKENDE_00515	PHHJCOIJ_01103	AOEKDGLD_00659	KOEEOLLO_00436	AIKPHFFJ_01251	OCICKKDH_00067	LAPJCPHP_01606	FNPLKHGF_01692	JOJPMKHM_01420	PBMJHMHF_01163	APPKIIEI_01608	MMNOACJK_00067	BGKCNBEA_00067	DJCPGLKF_00658	ODLPJADC_01908	NMAJPAPB_01692	EMCOIMCJ_00067	JCJHLMCB_00067	ABEIKDDA_01807	IBPMHMIA_01934	JFCCFJBI_01935	PNNBOJMP_01973	EBFIAFOF_01793
hemB		delta-aminolevulinic acid dehydratase	455	455	1	1	1094				974	974	974	ICEHKBDC_00101	NMGINMON_01669	NKLOPMNI_01579	EMKKCJHC_00101	HOLMDEGO_01343	ICIOCKJC_00068	FCJPNKLG_01950	NOPOMCDK_01836	ANJGPPLI_01891	GIDHNNMB_01893	DIFOFHFE_00101	LNOJNJFO_01420	HIPPBICM_01380	AHDKENDE_00516	PHHJCOIJ_01102	AOEKDGLD_00658	KOEEOLLO_00437	AIKPHFFJ_01252	OCICKKDH_00068	LAPJCPHP_01605	FNPLKHGF_01693	JOJPMKHM_01421	PBMJHMHF_01162	APPKIIEI_01607	MMNOACJK_00068	BGKCNBEA_00068	DJCPGLKF_00657	ODLPJADC_01907	NMAJPAPB_01693	EMCOIMCJ_00068	JCJHLMCB_00068	ABEIKDDA_01806	IBPMHMIA_01935	JFCCFJBI_01936	PNNBOJMP_01974	EBFIAFOF_01792
hemL		glutamate-1-semialdehyde aminotransferase	455	455	1	1	1096				1286	1286	1286	ICEHKBDC_00102	NMGINMON_01670	NKLOPMNI_01578	EMKKCJHC_00102	HOLMDEGO_01342	ICIOCKJC_00069	FCJPNKLG_01951	NOPOMCDK_01835	ANJGPPLI_01892	GIDHNNMB_01892	DIFOFHFE_00102	LNOJNJFO_01421	HIPPBICM_01379	AHDKENDE_00517	PHHJCOIJ_01101	AOEKDGLD_00657	KOEEOLLO_00438	AIKPHFFJ_01253	OCICKKDH_00069	LAPJCPHP_01604	FNPLKHGF_01694	JOJPMKHM_01422	PBMJHMHF_01161	APPKIIEI_01606	MMNOACJK_00069	BGKCNBEA_00069	DJCPGLKF_00656	ODLPJADC_01906	NMAJPAPB_01694	EMCOIMCJ_00069	JCJHLMCB_00069	ABEIKDDA_01805	IBPMHMIA_01936	JFCCFJBI_01937	PNNBOJMP_01975	EBFIAFOF_01791
tag		DNA-3-methyladenine glycosylase I	455	455	1	1	1098				560	560	560	ICEHKBDC_00104	NMGINMON_01672	NKLOPMNI_01576	EMKKCJHC_00104	HOLMDEGO_01340	ICIOCKJC_00071	FCJPNKLG_01953	NOPOMCDK_01833	ANJGPPLI_01894	GIDHNNMB_01890	DIFOFHFE_00104	LNOJNJFO_01423	HIPPBICM_01377	AHDKENDE_00519	PHHJCOIJ_01099	AOEKDGLD_00655	KOEEOLLO_00440	AIKPHFFJ_01255	OCICKKDH_00071	LAPJCPHP_01602	FNPLKHGF_01696	JOJPMKHM_01424	PBMJHMHF_01159	APPKIIEI_01604	MMNOACJK_00071	BGKCNBEA_00071	DJCPGLKF_00654	ODLPJADC_01904	NMAJPAPB_01696	EMCOIMCJ_00071	JCJHLMCB_00071	ABEIKDDA_01803	IBPMHMIA_01938	JFCCFJBI_01939	PNNBOJMP_01977	EBFIAFOF_01789
valS		valyl-tRNA synthetase	455	455	1	1	1099				2630	2630	2630	ICEHKBDC_00105	NMGINMON_01673	NKLOPMNI_01575	EMKKCJHC_00105	HOLMDEGO_01339	ICIOCKJC_00072	FCJPNKLG_01954	NOPOMCDK_01832	ANJGPPLI_01895	GIDHNNMB_01889	DIFOFHFE_00105	LNOJNJFO_01424	HIPPBICM_01376	AHDKENDE_00520	PHHJCOIJ_01098	AOEKDGLD_00654	KOEEOLLO_00441	AIKPHFFJ_01256	OCICKKDH_00072	LAPJCPHP_01601	FNPLKHGF_01697	JOJPMKHM_01425	PBMJHMHF_01158	APPKIIEI_01603	MMNOACJK_00072	BGKCNBEA_00072	DJCPGLKF_00653	ODLPJADC_01903	NMAJPAPB_01697	EMCOIMCJ_00072	JCJHLMCB_00072	ABEIKDDA_01802	IBPMHMIA_01939	JFCCFJBI_01940	PNNBOJMP_01978	EBFIAFOF_01788
folC		bifunctional folylpolyglutamate synthase/dihydrofolate synthase	455	455	1	1	1100				1271	1271	1271	ICEHKBDC_00106	NMGINMON_01674	NKLOPMNI_01574	EMKKCJHC_00106	HOLMDEGO_01338	ICIOCKJC_00073	FCJPNKLG_01955	NOPOMCDK_01831	ANJGPPLI_01896	GIDHNNMB_01888	DIFOFHFE_00106	LNOJNJFO_01425	HIPPBICM_01375	AHDKENDE_00521	PHHJCOIJ_01097	AOEKDGLD_00653	KOEEOLLO_00442	AIKPHFFJ_01257	OCICKKDH_00073	LAPJCPHP_01600	FNPLKHGF_01698	JOJPMKHM_01426	PBMJHMHF_01157	APPKIIEI_01602	MMNOACJK_00073	BGKCNBEA_00073	DJCPGLKF_00652	ODLPJADC_01902	NMAJPAPB_01698	EMCOIMCJ_00073	JCJHLMCB_00073	ABEIKDDA_01801	IBPMHMIA_01940	JFCCFJBI_01941	PNNBOJMP_01979	EBFIAFOF_01787
group_1056		hypothetical protein	455	455	1	1	1103				284	284	284	ICEHKBDC_00109	NMGINMON_01677	NKLOPMNI_01571	EMKKCJHC_00109	HOLMDEGO_01335	ICIOCKJC_00076	FCJPNKLG_01958	NOPOMCDK_01828	ANJGPPLI_01899	GIDHNNMB_01885	DIFOFHFE_00109	LNOJNJFO_01428	HIPPBICM_01372	AHDKENDE_00524	PHHJCOIJ_01094	AOEKDGLD_00650	KOEEOLLO_00445	AIKPHFFJ_01260	OCICKKDH_00076	LAPJCPHP_01597	FNPLKHGF_01701	JOJPMKHM_01429	PBMJHMHF_01154	APPKIIEI_01599	MMNOACJK_00076	BGKCNBEA_00076	DJCPGLKF_00649	ODLPJADC_01899	NMAJPAPB_01701	EMCOIMCJ_00076	JCJHLMCB_00076	ABEIKDDA_01798	IBPMHMIA_01943	JFCCFJBI_01944	PNNBOJMP_01982	EBFIAFOF_01784
group_1057		hypothetical protein	455	455	1	1	1104				473	473	473	ICEHKBDC_00110	NMGINMON_01678	NKLOPMNI_01570	EMKKCJHC_00110	HOLMDEGO_01334	ICIOCKJC_00077	FCJPNKLG_01959	NOPOMCDK_01827	ANJGPPLI_01900	GIDHNNMB_01884	DIFOFHFE_00110	LNOJNJFO_01429	HIPPBICM_01371	AHDKENDE_00525	PHHJCOIJ_01093	AOEKDGLD_00649	KOEEOLLO_00446	AIKPHFFJ_01261	OCICKKDH_00077	LAPJCPHP_01596	FNPLKHGF_01702	JOJPMKHM_01430	PBMJHMHF_01153	APPKIIEI_01598	MMNOACJK_00077	BGKCNBEA_00077	DJCPGLKF_00648	ODLPJADC_01898	NMAJPAPB_01702	EMCOIMCJ_00077	JCJHLMCB_00077	ABEIKDDA_01797	IBPMHMIA_01944	JFCCFJBI_01945	PNNBOJMP_01983	EBFIAFOF_01783
mreC		cell shape determining protein MreC	455	455	1	1	1105				842	842	842	ICEHKBDC_00111	NMGINMON_01679	NKLOPMNI_01569	EMKKCJHC_00111	HOLMDEGO_01333	ICIOCKJC_00078	FCJPNKLG_01960	NOPOMCDK_01826	ANJGPPLI_01901	GIDHNNMB_01883	DIFOFHFE_00111	LNOJNJFO_01430	HIPPBICM_01370	AHDKENDE_00526	PHHJCOIJ_01092	AOEKDGLD_00648	KOEEOLLO_00447	AIKPHFFJ_01262	OCICKKDH_00078	LAPJCPHP_01595	FNPLKHGF_01703	JOJPMKHM_01431	PBMJHMHF_01152	APPKIIEI_01597	MMNOACJK_00078	BGKCNBEA_00078	DJCPGLKF_00647	ODLPJADC_01897	NMAJPAPB_01703	EMCOIMCJ_00078	JCJHLMCB_00078	ABEIKDDA_01796	IBPMHMIA_01945	JFCCFJBI_01946	PNNBOJMP_01984	EBFIAFOF_01782
mreD		cell shape determining protein MreD	455	455	1	1	1106				530	530	530	ICEHKBDC_00112	NMGINMON_01680	NKLOPMNI_01568	EMKKCJHC_00112	HOLMDEGO_01332	ICIOCKJC_00079	FCJPNKLG_01961	NOPOMCDK_01825	ANJGPPLI_01902	GIDHNNMB_01882	DIFOFHFE_00112	LNOJNJFO_01431	HIPPBICM_01369	AHDKENDE_00527	PHHJCOIJ_01091	AOEKDGLD_00647	KOEEOLLO_00448	AIKPHFFJ_01263	OCICKKDH_00079	LAPJCPHP_01594	FNPLKHGF_01704	JOJPMKHM_01432	PBMJHMHF_01151	APPKIIEI_01596	MMNOACJK_00079	BGKCNBEA_00079	DJCPGLKF_00646	ODLPJADC_01896	NMAJPAPB_01704	EMCOIMCJ_00079	JCJHLMCB_00079	ABEIKDDA_01795	IBPMHMIA_01946	JFCCFJBI_01947	PNNBOJMP_01985	EBFIAFOF_01781
rplU		50S ribosomal protein L21	455	455	1	1	1107				308	308	308	ICEHKBDC_00113	NMGINMON_00001	NKLOPMNI_01386	EMKKCJHC_00113	HOLMDEGO_01331	ICIOCKJC_00080	FCJPNKLG_01160	NOPOMCDK_01386	ANJGPPLI_01213	GIDHNNMB_00645	DIFOFHFE_00113	LNOJNJFO_00923	HIPPBICM_00645	AHDKENDE_00528	PHHJCOIJ_01090	AOEKDGLD_00646	KOEEOLLO_00449	AIKPHFFJ_01264	OCICKKDH_00080	LAPJCPHP_01412	FNPLKHGF_00001	JOJPMKHM_00923	PBMJHMHF_01150	APPKIIEI_01414	MMNOACJK_00080	BGKCNBEA_00080	DJCPGLKF_00645	ODLPJADC_00395	NMAJPAPB_01185	EMCOIMCJ_00080	JCJHLMCB_00080	ABEIKDDA_00395	IBPMHMIA_01185	JFCCFJBI_01186	PNNBOJMP_00001	EBFIAFOF_01173
group_1061		hypothetical protein	455	455	1	1	1108				320	320	320	ICEHKBDC_00114	NMGINMON_00002	NKLOPMNI_01385	EMKKCJHC_00114	HOLMDEGO_01330	ICIOCKJC_00081	FCJPNKLG_01161	NOPOMCDK_01385	ANJGPPLI_01214	GIDHNNMB_00644	DIFOFHFE_00114	LNOJNJFO_00924	HIPPBICM_00644	AHDKENDE_00529	PHHJCOIJ_01089	AOEKDGLD_00645	KOEEOLLO_00450	AIKPHFFJ_01265	OCICKKDH_00081	LAPJCPHP_01411	FNPLKHGF_00002	JOJPMKHM_00924	PBMJHMHF_01149	APPKIIEI_01413	MMNOACJK_00081	BGKCNBEA_00081	DJCPGLKF_00644	ODLPJADC_00394	NMAJPAPB_01186	EMCOIMCJ_00081	JCJHLMCB_00081	ABEIKDDA_00394	IBPMHMIA_01186	JFCCFJBI_01187	PNNBOJMP_00002	EBFIAFOF_01172
rpmA		50S ribosomal protein L27	455	455	1	1	1109				284	284	284	ICEHKBDC_00115	NMGINMON_00003	NKLOPMNI_01384	EMKKCJHC_00115	HOLMDEGO_01329	ICIOCKJC_00082	FCJPNKLG_01162	NOPOMCDK_01384	ANJGPPLI_01215	GIDHNNMB_00643	DIFOFHFE_00115	LNOJNJFO_00925	HIPPBICM_00643	AHDKENDE_00530	PHHJCOIJ_01088	AOEKDGLD_00644	KOEEOLLO_00451	AIKPHFFJ_01266	OCICKKDH_00082	LAPJCPHP_01410	FNPLKHGF_00003	JOJPMKHM_00925	PBMJHMHF_01148	APPKIIEI_01412	MMNOACJK_00082	BGKCNBEA_00082	DJCPGLKF_00643	ODLPJADC_00393	NMAJPAPB_01187	EMCOIMCJ_00082	JCJHLMCB_00082	ABEIKDDA_00393	IBPMHMIA_01187	JFCCFJBI_01188	PNNBOJMP_00003	EBFIAFOF_01171
obgE		Spo0B-associated GTP-binding protein	455	455	1	1	1110				1292	1292	1292	ICEHKBDC_00116	NMGINMON_00004	NKLOPMNI_01383	EMKKCJHC_00116	HOLMDEGO_01328	ICIOCKJC_00083	FCJPNKLG_01163	NOPOMCDK_01383	ANJGPPLI_01216	GIDHNNMB_00642	DIFOFHFE_00116	LNOJNJFO_00926	HIPPBICM_00642	AHDKENDE_00531	PHHJCOIJ_01087	AOEKDGLD_00643	KOEEOLLO_00452	AIKPHFFJ_01267	OCICKKDH_00083	LAPJCPHP_01409	FNPLKHGF_00004	JOJPMKHM_00926	PBMJHMHF_01147	APPKIIEI_01411	MMNOACJK_00083	BGKCNBEA_00083	DJCPGLKF_00642	ODLPJADC_00392	NMAJPAPB_01188	EMCOIMCJ_00083	JCJHLMCB_00083	ABEIKDDA_00392	IBPMHMIA_01188	JFCCFJBI_01189	PNNBOJMP_00004	EBFIAFOF_01170
group_1064		hypothetical protein	455	455	1	1	1111				455	458	457	ICEHKBDC_00117	NMGINMON_00005	NKLOPMNI_01382	EMKKCJHC_00117	HOLMDEGO_01327	ICIOCKJC_00084	FCJPNKLG_01164	NOPOMCDK_01382	ANJGPPLI_01217	GIDHNNMB_00641	DIFOFHFE_00117	LNOJNJFO_00927	HIPPBICM_00641	AHDKENDE_00532	PHHJCOIJ_01086	AOEKDGLD_00642	KOEEOLLO_00453	AIKPHFFJ_01268	OCICKKDH_00084	LAPJCPHP_01408	FNPLKHGF_00005	JOJPMKHM_00927	PBMJHMHF_01146	APPKIIEI_01410	MMNOACJK_00084	BGKCNBEA_00084	DJCPGLKF_00641	ODLPJADC_00391	NMAJPAPB_01189	EMCOIMCJ_00084	JCJHLMCB_00084	ABEIKDDA_00391	IBPMHMIA_01189	JFCCFJBI_01190	PNNBOJMP_00005	EBFIAFOF_01169
ruvA		crossover junction endodeoxyribonuclease	455	455	1	1	1112				602	602	602	ICEHKBDC_00118	NMGINMON_00006	NKLOPMNI_01381	EMKKCJHC_00118	HOLMDEGO_01326	ICIOCKJC_00085	FCJPNKLG_01165	NOPOMCDK_01381	ANJGPPLI_01218	GIDHNNMB_00640	DIFOFHFE_00118	LNOJNJFO_00928	HIPPBICM_00640	AHDKENDE_00533	PHHJCOIJ_01085	AOEKDGLD_00641	KOEEOLLO_00454	AIKPHFFJ_01269	OCICKKDH_00085	LAPJCPHP_01407	FNPLKHGF_00006	JOJPMKHM_00928	PBMJHMHF_01145	APPKIIEI_01409	MMNOACJK_00085	BGKCNBEA_00085	DJCPGLKF_00640	ODLPJADC_00390	NMAJPAPB_01190	EMCOIMCJ_00085	JCJHLMCB_00085	ABEIKDDA_00390	IBPMHMIA_01190	JFCCFJBI_01191	PNNBOJMP_00006	EBFIAFOF_01168
ruvB		crossover junction endodeoxyribonuclease	455	455	1	1	1113				1004	1004	1004	ICEHKBDC_00119	NMGINMON_00007	NKLOPMNI_01380	EMKKCJHC_00119	HOLMDEGO_01325	ICIOCKJC_00086	FCJPNKLG_01166	NOPOMCDK_01380	ANJGPPLI_01219	GIDHNNMB_00639	DIFOFHFE_00119	LNOJNJFO_00929	HIPPBICM_00639	AHDKENDE_00534	PHHJCOIJ_01084	AOEKDGLD_00640	KOEEOLLO_00455	AIKPHFFJ_01270	OCICKKDH_00086	LAPJCPHP_01406	FNPLKHGF_00007	JOJPMKHM_00929	PBMJHMHF_01144	APPKIIEI_01408	MMNOACJK_00086	BGKCNBEA_00086	DJCPGLKF_00639	ODLPJADC_00389	NMAJPAPB_01191	EMCOIMCJ_00086	JCJHLMCB_00086	ABEIKDDA_00389	IBPMHMIA_01191	JFCCFJBI_01192	PNNBOJMP_00007	EBFIAFOF_01167
queA		S-adenosylmethionine--tRNA ribosyltransferase-isomerase	455	455	1	1	1114				1025	1025	1025	ICEHKBDC_00120	NMGINMON_00008	NKLOPMNI_01379	EMKKCJHC_00120	HOLMDEGO_01324	ICIOCKJC_00087	FCJPNKLG_01167	NOPOMCDK_01379	ANJGPPLI_01220	GIDHNNMB_00638	DIFOFHFE_00120	LNOJNJFO_00930	HIPPBICM_00638	AHDKENDE_00535	PHHJCOIJ_01083	AOEKDGLD_00639	KOEEOLLO_00456	AIKPHFFJ_01271	OCICKKDH_00087	LAPJCPHP_01405	FNPLKHGF_00008	JOJPMKHM_00930	PBMJHMHF_01143	APPKIIEI_01407	MMNOACJK_00087	BGKCNBEA_00087	DJCPGLKF_00638	ODLPJADC_00388	NMAJPAPB_01192	EMCOIMCJ_00087	JCJHLMCB_00087	ABEIKDDA_00388	IBPMHMIA_01192	JFCCFJBI_01193	PNNBOJMP_00008	EBFIAFOF_01166
tgt		queuine tRNA-ribosyltransferase	455	455	1	1	1115				1139	1139	1139	ICEHKBDC_00121	NMGINMON_00009	NKLOPMNI_01378	EMKKCJHC_00121	HOLMDEGO_01323	ICIOCKJC_00088	FCJPNKLG_01168	NOPOMCDK_01378	ANJGPPLI_01221	GIDHNNMB_00637	DIFOFHFE_00121	LNOJNJFO_00931	HIPPBICM_00637	AHDKENDE_00536	PHHJCOIJ_01082	AOEKDGLD_00638	KOEEOLLO_00457	AIKPHFFJ_01272	OCICKKDH_00088	LAPJCPHP_01404	FNPLKHGF_00009	JOJPMKHM_00931	PBMJHMHF_01142	APPKIIEI_01406	MMNOACJK_00088	BGKCNBEA_00088	DJCPGLKF_00637	ODLPJADC_00387	NMAJPAPB_01193	EMCOIMCJ_00088	JCJHLMCB_00088	ABEIKDDA_00387	IBPMHMIA_01193	JFCCFJBI_01194	PNNBOJMP_00009	EBFIAFOF_01165
yajC		Sec family Type I general secretory pathway preprotein translocase subunit YajC	455	455	1	1	1116				260	260	260	ICEHKBDC_00122	NMGINMON_00010	NKLOPMNI_01377	EMKKCJHC_00122	HOLMDEGO_01322	ICIOCKJC_00089	FCJPNKLG_01169	NOPOMCDK_01377	ANJGPPLI_01222	GIDHNNMB_00636	DIFOFHFE_00122	LNOJNJFO_00932	HIPPBICM_00636	AHDKENDE_00537	PHHJCOIJ_01081	AOEKDGLD_00637	KOEEOLLO_00458	AIKPHFFJ_01273	OCICKKDH_00089	LAPJCPHP_01403	FNPLKHGF_00010	JOJPMKHM_00932	PBMJHMHF_01141	APPKIIEI_01405	MMNOACJK_00089	BGKCNBEA_00089	DJCPGLKF_00636	ODLPJADC_00386	NMAJPAPB_01194	EMCOIMCJ_00089	JCJHLMCB_00089	ABEIKDDA_00386	IBPMHMIA_01194	JFCCFJBI_01195	PNNBOJMP_00010	EBFIAFOF_01164
secF		RND superfamily resistance-nodulation-cell division protein:proton (H ) antiporter	455	455	1	1	1117				2279	2279	2279	ICEHKBDC_00123	NMGINMON_00011	NKLOPMNI_01376	EMKKCJHC_00123	HOLMDEGO_01321	ICIOCKJC_00090	FCJPNKLG_01170	NOPOMCDK_01376	ANJGPPLI_01223	GIDHNNMB_00635	DIFOFHFE_00123	LNOJNJFO_00933	HIPPBICM_00635	AHDKENDE_00538	PHHJCOIJ_01080	AOEKDGLD_00636	KOEEOLLO_00459	AIKPHFFJ_01274	OCICKKDH_00090	LAPJCPHP_01402	FNPLKHGF_00011	JOJPMKHM_00933	PBMJHMHF_01140	APPKIIEI_01404	MMNOACJK_00090	BGKCNBEA_00090	DJCPGLKF_00635	ODLPJADC_00385	NMAJPAPB_01195	EMCOIMCJ_00090	JCJHLMCB_00090	ABEIKDDA_00385	IBPMHMIA_01195	JFCCFJBI_01196	PNNBOJMP_00011	EBFIAFOF_01163
recJ		putative single-stranded-DNA-specific exonuclease	455	455	1	1	1118				2273	2273	2273	ICEHKBDC_00124	NMGINMON_00012	NKLOPMNI_01375	EMKKCJHC_00124	HOLMDEGO_01320	ICIOCKJC_00091	FCJPNKLG_01171	NOPOMCDK_01375	ANJGPPLI_01224	GIDHNNMB_00634	DIFOFHFE_00124	LNOJNJFO_00934	HIPPBICM_00634	AHDKENDE_00539	PHHJCOIJ_01079	AOEKDGLD_00635	KOEEOLLO_00460	AIKPHFFJ_01275	OCICKKDH_00091	LAPJCPHP_01401	FNPLKHGF_00012	JOJPMKHM_00934	PBMJHMHF_01139	APPKIIEI_01403	MMNOACJK_00091	BGKCNBEA_00091	DJCPGLKF_00634	ODLPJADC_00384	NMAJPAPB_01196	EMCOIMCJ_00091	JCJHLMCB_00091	ABEIKDDA_00384	IBPMHMIA_01196	JFCCFJBI_01197	PNNBOJMP_00012	EBFIAFOF_01162
apt		adenine phosphoribosyl transferase	455	455	1	1	1119				518	518	518	ICEHKBDC_00125	NMGINMON_00013	NKLOPMNI_01374	EMKKCJHC_00125	HOLMDEGO_01319	ICIOCKJC_00092	FCJPNKLG_01172	NOPOMCDK_01374	ANJGPPLI_01225	GIDHNNMB_00633	DIFOFHFE_00125	LNOJNJFO_00935	HIPPBICM_00633	AHDKENDE_00540	PHHJCOIJ_01078	AOEKDGLD_00634	KOEEOLLO_00461	AIKPHFFJ_01276	OCICKKDH_00092	LAPJCPHP_01400	FNPLKHGF_00013	JOJPMKHM_00935	PBMJHMHF_01138	APPKIIEI_01402	MMNOACJK_00092	BGKCNBEA_00092	DJCPGLKF_00633	ODLPJADC_00383	NMAJPAPB_01197	EMCOIMCJ_00092	JCJHLMCB_00092	ABEIKDDA_00383	IBPMHMIA_01197	JFCCFJBI_01198	PNNBOJMP_00013	EBFIAFOF_01161
relA		GTP pyrophosphokinase, (p)ppGpp synthetase I, RelA	455	455	1	1	1120				2210	2210	2210	ICEHKBDC_00126	NMGINMON_00014	NKLOPMNI_01373	EMKKCJHC_00126	HOLMDEGO_01318	ICIOCKJC_00093	FCJPNKLG_01173	NOPOMCDK_01373	ANJGPPLI_01226	GIDHNNMB_00632	DIFOFHFE_00126	LNOJNJFO_00936	HIPPBICM_00632	AHDKENDE_00541	PHHJCOIJ_01077	AOEKDGLD_00633	KOEEOLLO_00462	AIKPHFFJ_01277	OCICKKDH_00093	LAPJCPHP_01399	FNPLKHGF_00014	JOJPMKHM_00936	PBMJHMHF_01137	APPKIIEI_01401	MMNOACJK_00093	BGKCNBEA_00093	DJCPGLKF_00632	ODLPJADC_00382	NMAJPAPB_01198	EMCOIMCJ_00093	JCJHLMCB_00093	ABEIKDDA_00382	IBPMHMIA_01198	JFCCFJBI_01199	PNNBOJMP_00014	EBFIAFOF_01160
dtd		D-tyrosyl-tRNA (Tyr) deacylase	455	455	1	1	1121				452	452	452	ICEHKBDC_00127	NMGINMON_00015	NKLOPMNI_01372	EMKKCJHC_00127	HOLMDEGO_01317	ICIOCKJC_00094	FCJPNKLG_01174	NOPOMCDK_01372	ANJGPPLI_01227	GIDHNNMB_00631	DIFOFHFE_00127	LNOJNJFO_00937	HIPPBICM_00631	AHDKENDE_00542	PHHJCOIJ_01076	AOEKDGLD_00632	KOEEOLLO_00463	AIKPHFFJ_01278	OCICKKDH_00094	LAPJCPHP_01398	FNPLKHGF_00015	JOJPMKHM_00937	PBMJHMHF_01136	APPKIIEI_01400	MMNOACJK_00094	BGKCNBEA_00094	DJCPGLKF_00631	ODLPJADC_00381	NMAJPAPB_01199	EMCOIMCJ_00094	JCJHLMCB_00094	ABEIKDDA_00381	IBPMHMIA_01199	JFCCFJBI_01200	PNNBOJMP_00015	EBFIAFOF_01159
lytH		N-acetylmuramoyl-L-alanine amidase family protein	455	455	1	1	1122				875	875	875	ICEHKBDC_00128	NMGINMON_00016	NKLOPMNI_01371	EMKKCJHC_00128	HOLMDEGO_01316	ICIOCKJC_00095	FCJPNKLG_01175	NOPOMCDK_01371	ANJGPPLI_01228	GIDHNNMB_00630	DIFOFHFE_00128	LNOJNJFO_00938	HIPPBICM_00630	AHDKENDE_00543	PHHJCOIJ_01075	AOEKDGLD_00631	KOEEOLLO_00464	AIKPHFFJ_01279	OCICKKDH_00095	LAPJCPHP_01397	FNPLKHGF_00016	JOJPMKHM_00938	PBMJHMHF_01135	APPKIIEI_01399	MMNOACJK_00095	BGKCNBEA_00095	DJCPGLKF_00630	ODLPJADC_00380	NMAJPAPB_01200	EMCOIMCJ_00095	JCJHLMCB_00095	ABEIKDDA_00380	IBPMHMIA_01200	JFCCFJBI_01201	PNNBOJMP_00016	EBFIAFOF_01158
hisS		histidyl-tRNA synthetase	455	455	1	1	1123				1262	1262	1262	ICEHKBDC_00129	NMGINMON_00017	NKLOPMNI_01370	EMKKCJHC_00129	HOLMDEGO_01315	ICIOCKJC_00096	FCJPNKLG_01176	NOPOMCDK_01370	ANJGPPLI_01229	GIDHNNMB_00629	DIFOFHFE_00129	LNOJNJFO_00939	HIPPBICM_00629	AHDKENDE_00544	PHHJCOIJ_01074	AOEKDGLD_00630	KOEEOLLO_00465	AIKPHFFJ_01280	OCICKKDH_00096	LAPJCPHP_01396	FNPLKHGF_00017	JOJPMKHM_00939	PBMJHMHF_01134	APPKIIEI_01398	MMNOACJK_00096	BGKCNBEA_00096	DJCPGLKF_00629	ODLPJADC_00379	NMAJPAPB_01201	EMCOIMCJ_00096	JCJHLMCB_00096	ABEIKDDA_00379	IBPMHMIA_01201	JFCCFJBI_01202	PNNBOJMP_00017	EBFIAFOF_01157
aspS		aspartyl-tRNA synthetase	455	455	1	1	1124				1766	1766	1766	ICEHKBDC_00130	NMGINMON_00018	NKLOPMNI_01369	EMKKCJHC_00130	HOLMDEGO_01314	ICIOCKJC_00097	FCJPNKLG_01177	NOPOMCDK_01369	ANJGPPLI_01230	GIDHNNMB_00628	DIFOFHFE_00130	LNOJNJFO_00940	HIPPBICM_00628	AHDKENDE_00545	PHHJCOIJ_01073	AOEKDGLD_00629	KOEEOLLO_00466	AIKPHFFJ_01281	OCICKKDH_00097	LAPJCPHP_01395	FNPLKHGF_00018	JOJPMKHM_00940	PBMJHMHF_01133	APPKIIEI_01397	MMNOACJK_00097	BGKCNBEA_00097	DJCPGLKF_00628	ODLPJADC_00378	NMAJPAPB_01202	EMCOIMCJ_00097	JCJHLMCB_00097	ABEIKDDA_00378	IBPMHMIA_01202	JFCCFJBI_01203	PNNBOJMP_00018	EBFIAFOF_01156
group_1078		ThiF family protein	455	455	1	1	1125				773	773	773	ICEHKBDC_00131	NMGINMON_00019	NKLOPMNI_01368	EMKKCJHC_00131	HOLMDEGO_01313	ICIOCKJC_00098	FCJPNKLG_01178	NOPOMCDK_01368	ANJGPPLI_01231	GIDHNNMB_00627	DIFOFHFE_00131	LNOJNJFO_00941	HIPPBICM_00627	AHDKENDE_00546	PHHJCOIJ_01072	AOEKDGLD_00628	KOEEOLLO_00467	AIKPHFFJ_01282	OCICKKDH_00098	LAPJCPHP_01394	FNPLKHGF_00019	JOJPMKHM_00941	PBMJHMHF_01132	APPKIIEI_01396	MMNOACJK_00098	BGKCNBEA_00098	DJCPGLKF_00627	ODLPJADC_00377	NMAJPAPB_01203	EMCOIMCJ_00098	JCJHLMCB_00098	ABEIKDDA_00377	IBPMHMIA_01203	JFCCFJBI_01204	PNNBOJMP_00019	EBFIAFOF_01155
rarA		DNA-directed DNA polymerase III subunit gamma and tau	455	455	1	1	1126				1274	1274	1274	ICEHKBDC_00132	NMGINMON_00020	NKLOPMNI_01367	EMKKCJHC_00132	HOLMDEGO_01312	ICIOCKJC_00099	FCJPNKLG_01179	NOPOMCDK_01367	ANJGPPLI_01232	GIDHNNMB_00626	DIFOFHFE_00132	LNOJNJFO_00942	HIPPBICM_00626	AHDKENDE_00547	PHHJCOIJ_01071	AOEKDGLD_00627	KOEEOLLO_00468	AIKPHFFJ_01283	OCICKKDH_00099	LAPJCPHP_01393	FNPLKHGF_00020	JOJPMKHM_00942	PBMJHMHF_01131	APPKIIEI_01395	MMNOACJK_00099	BGKCNBEA_00099	DJCPGLKF_00626	ODLPJADC_00376	NMAJPAPB_01204	EMCOIMCJ_00099	JCJHLMCB_00099	ABEIKDDA_00376	IBPMHMIA_01204	JFCCFJBI_01205	PNNBOJMP_00020	EBFIAFOF_01154
group_1080		Rfr2 family transcriptional regulator	455	455	1	1	1127				422	422	422	ICEHKBDC_00133	NMGINMON_00021	NKLOPMNI_01366	EMKKCJHC_00133	HOLMDEGO_01311	ICIOCKJC_00100	FCJPNKLG_01180	NOPOMCDK_01366	ANJGPPLI_01233	GIDHNNMB_00625	DIFOFHFE_00133	LNOJNJFO_00943	HIPPBICM_00625	AHDKENDE_00548	PHHJCOIJ_01070	AOEKDGLD_00626	KOEEOLLO_00469	AIKPHFFJ_01284	OCICKKDH_00100	LAPJCPHP_01392	FNPLKHGF_00021	JOJPMKHM_00943	PBMJHMHF_01130	APPKIIEI_01394	MMNOACJK_00100	BGKCNBEA_00100	DJCPGLKF_00625	ODLPJADC_00375	NMAJPAPB_01205	EMCOIMCJ_00100	JCJHLMCB_00100	ABEIKDDA_00375	IBPMHMIA_01205	JFCCFJBI_01206	PNNBOJMP_00021	EBFIAFOF_01153
csbD		sigma-B mediated bacterial general stress response protein	455	455	1	1	1128				182	182	182	ICEHKBDC_00134	NMGINMON_00022	NKLOPMNI_01365	EMKKCJHC_00134	HOLMDEGO_01310	ICIOCKJC_00101	FCJPNKLG_01181	NOPOMCDK_01365	ANJGPPLI_01234	GIDHNNMB_00624	DIFOFHFE_00134	LNOJNJFO_00944	HIPPBICM_00624	AHDKENDE_00549	PHHJCOIJ_01069	AOEKDGLD_00625	KOEEOLLO_00470	AIKPHFFJ_01285	OCICKKDH_00101	LAPJCPHP_01391	FNPLKHGF_00022	JOJPMKHM_00944	PBMJHMHF_01129	APPKIIEI_01393	MMNOACJK_00101	BGKCNBEA_00101	DJCPGLKF_00624	ODLPJADC_00374	NMAJPAPB_01206	EMCOIMCJ_00101	JCJHLMCB_00101	ABEIKDDA_00374	IBPMHMIA_01206	JFCCFJBI_01207	PNNBOJMP_00022	EBFIAFOF_01152
group_1082		hypothetical protein	455	455	1	1	1129				146	146	146	ICEHKBDC_00135	NMGINMON_00023	NKLOPMNI_01364	EMKKCJHC_00135	HOLMDEGO_01309	ICIOCKJC_00102	FCJPNKLG_01182	NOPOMCDK_01364	ANJGPPLI_01235	GIDHNNMB_00623	DIFOFHFE_00135	LNOJNJFO_00945	HIPPBICM_00623	AHDKENDE_00550	PHHJCOIJ_01068	AOEKDGLD_00624	KOEEOLLO_00471	AIKPHFFJ_01286	OCICKKDH_00102	LAPJCPHP_01390	FNPLKHGF_00023	JOJPMKHM_00945	PBMJHMHF_01128	APPKIIEI_01392	MMNOACJK_00102	BGKCNBEA_00102	DJCPGLKF_00623	ODLPJADC_00373	NMAJPAPB_01207	EMCOIMCJ_00102	JCJHLMCB_00102	ABEIKDDA_00373	IBPMHMIA_01207	JFCCFJBI_01208	PNNBOJMP_00023	EBFIAFOF_01151
nifS		cysteine desulfurase, NifS	455	455	1	1	1131				1142	1142	1142	ICEHKBDC_00137	NMGINMON_00025	NKLOPMNI_01362	EMKKCJHC_00137	HOLMDEGO_01307	ICIOCKJC_00104	FCJPNKLG_01184	NOPOMCDK_01362	ANJGPPLI_01237	GIDHNNMB_00621	DIFOFHFE_00137	LNOJNJFO_00947	HIPPBICM_00621	AHDKENDE_00552	PHHJCOIJ_01066	AOEKDGLD_00622	KOEEOLLO_00473	AIKPHFFJ_01288	OCICKKDH_00104	LAPJCPHP_01388	FNPLKHGF_00025	JOJPMKHM_00947	PBMJHMHF_01126	APPKIIEI_01390	MMNOACJK_00104	BGKCNBEA_00104	DJCPGLKF_00621	ODLPJADC_00371	NMAJPAPB_01209	EMCOIMCJ_00104	JCJHLMCB_00104	ABEIKDDA_00371	IBPMHMIA_01209	JFCCFJBI_01210	PNNBOJMP_00025	EBFIAFOF_01149
trmU		tRNA (5-methyl aminomethyl-2-thiouridylate)-methyltransferase	455	455	1	1	1132				1118	1118	1118	ICEHKBDC_00138	NMGINMON_00026	NKLOPMNI_01361	EMKKCJHC_00138	HOLMDEGO_01306	ICIOCKJC_00105	FCJPNKLG_01185	NOPOMCDK_01361	ANJGPPLI_01238	GIDHNNMB_00620	DIFOFHFE_00138	LNOJNJFO_00948	HIPPBICM_00620	AHDKENDE_00553	PHHJCOIJ_01065	AOEKDGLD_00621	KOEEOLLO_00474	AIKPHFFJ_01289	OCICKKDH_00105	LAPJCPHP_01387	FNPLKHGF_00026	JOJPMKHM_00948	PBMJHMHF_01125	APPKIIEI_01389	MMNOACJK_00105	BGKCNBEA_00105	DJCPGLKF_00620	ODLPJADC_00370	NMAJPAPB_01210	EMCOIMCJ_00105	JCJHLMCB_00105	ABEIKDDA_00370	IBPMHMIA_01210	JFCCFJBI_01211	PNNBOJMP_00026	EBFIAFOF_01148
yrrB		TPR repeat-containing protein YrrB	455	455	1	1	1133				668	668	668	ICEHKBDC_00139	NMGINMON_00027	NKLOPMNI_01360	EMKKCJHC_00139	HOLMDEGO_01305	ICIOCKJC_00106	FCJPNKLG_01186	NOPOMCDK_01360	ANJGPPLI_01239	GIDHNNMB_00619	DIFOFHFE_00139	LNOJNJFO_00949	HIPPBICM_00619	AHDKENDE_00554	PHHJCOIJ_01064	AOEKDGLD_00620	KOEEOLLO_00475	AIKPHFFJ_01290	OCICKKDH_00106	LAPJCPHP_01386	FNPLKHGF_00027	JOJPMKHM_00949	PBMJHMHF_01124	APPKIIEI_01388	MMNOACJK_00106	BGKCNBEA_00106	DJCPGLKF_00619	ODLPJADC_00369	NMAJPAPB_01211	EMCOIMCJ_00106	JCJHLMCB_00106	ABEIKDDA_00369	IBPMHMIA_01211	JFCCFJBI_01212	PNNBOJMP_00027	EBFIAFOF_01147
recD		exodeoxyribonuclease V subunit alpha	455	455	1	1	1134				2477	2477	2477	ICEHKBDC_00140	NMGINMON_00028	NKLOPMNI_01359	EMKKCJHC_00140	HOLMDEGO_01304	ICIOCKJC_00107	FCJPNKLG_01187	NOPOMCDK_01359	ANJGPPLI_01240	GIDHNNMB_00618	DIFOFHFE_00140	LNOJNJFO_00950	HIPPBICM_00618	AHDKENDE_00555	PHHJCOIJ_01063	AOEKDGLD_00619	KOEEOLLO_00476	AIKPHFFJ_01291	OCICKKDH_00107	LAPJCPHP_01385	FNPLKHGF_00028	JOJPMKHM_00950	PBMJHMHF_01123	APPKIIEI_01387	MMNOACJK_00107	BGKCNBEA_00107	DJCPGLKF_00618	ODLPJADC_00368	NMAJPAPB_01212	EMCOIMCJ_00107	JCJHLMCB_00107	ABEIKDDA_00368	IBPMHMIA_01212	JFCCFJBI_01213	PNNBOJMP_00028	EBFIAFOF_01146
alaS		putative alanyl-tRNA synthetase	455	455	1	1	1135				2633	2633	2633	ICEHKBDC_00141	NMGINMON_00029	NKLOPMNI_01358	EMKKCJHC_00141	HOLMDEGO_01303	ICIOCKJC_00108	FCJPNKLG_01188	NOPOMCDK_01358	ANJGPPLI_01241	GIDHNNMB_00617	DIFOFHFE_00141	LNOJNJFO_00951	HIPPBICM_00617	AHDKENDE_00556	PHHJCOIJ_01062	AOEKDGLD_00618	KOEEOLLO_00477	AIKPHFFJ_01292	OCICKKDH_00108	LAPJCPHP_01384	FNPLKHGF_00029	JOJPMKHM_00951	PBMJHMHF_01122	APPKIIEI_01386	MMNOACJK_00108	BGKCNBEA_00108	DJCPGLKF_00617	ODLPJADC_00367	NMAJPAPB_01213	EMCOIMCJ_00108	JCJHLMCB_00108	ABEIKDDA_00367	IBPMHMIA_01213	JFCCFJBI_01214	PNNBOJMP_00029	EBFIAFOF_01145
group_1088		Holliday junction resolvase	455	455	1	1	1137				428	428	428	ICEHKBDC_00143	NMGINMON_00031	NKLOPMNI_01356	EMKKCJHC_00143	HOLMDEGO_01301	ICIOCKJC_00110	FCJPNKLG_01190	NOPOMCDK_01356	ANJGPPLI_01243	GIDHNNMB_00615	DIFOFHFE_00143	LNOJNJFO_00953	HIPPBICM_00615	AHDKENDE_00558	PHHJCOIJ_01060	AOEKDGLD_00616	KOEEOLLO_00479	AIKPHFFJ_01294	OCICKKDH_00110	LAPJCPHP_01382	FNPLKHGF_00031	JOJPMKHM_00953	PBMJHMHF_01120	APPKIIEI_01384	MMNOACJK_00110	BGKCNBEA_00110	DJCPGLKF_00615	ODLPJADC_00365	NMAJPAPB_01215	EMCOIMCJ_00110	JCJHLMCB_00110	ABEIKDDA_00365	IBPMHMIA_01215	JFCCFJBI_01216	PNNBOJMP_00031	EBFIAFOF_01143
group_1089		hypothetical protein	455	455	1	1	1138				308	308	308	ICEHKBDC_00144	NMGINMON_00032	NKLOPMNI_01355	EMKKCJHC_00144	HOLMDEGO_01300	ICIOCKJC_00111	FCJPNKLG_01191	NOPOMCDK_01355	ANJGPPLI_01244	GIDHNNMB_00614	DIFOFHFE_00144	LNOJNJFO_00954	HIPPBICM_00614	AHDKENDE_00559	PHHJCOIJ_01059	AOEKDGLD_00615	KOEEOLLO_00480	AIKPHFFJ_01295	OCICKKDH_00111	LAPJCPHP_01381	FNPLKHGF_00032	JOJPMKHM_00954	PBMJHMHF_01119	APPKIIEI_01383	MMNOACJK_00111	BGKCNBEA_00111	DJCPGLKF_00614	ODLPJADC_00364	NMAJPAPB_01216	EMCOIMCJ_00111	JCJHLMCB_00111	ABEIKDDA_00364	IBPMHMIA_01216	JFCCFJBI_01217	PNNBOJMP_00032	EBFIAFOF_01142
group_1090		caffeoyl-CoA O-methyltransferase	455	455	1	1	1139				638	638	638	ICEHKBDC_00145	NMGINMON_00033	NKLOPMNI_01354	EMKKCJHC_00145	HOLMDEGO_01299	ICIOCKJC_00112	FCJPNKLG_01192	NOPOMCDK_01354	ANJGPPLI_01245	GIDHNNMB_00613	DIFOFHFE_00145	LNOJNJFO_00955	HIPPBICM_00613	AHDKENDE_00560	PHHJCOIJ_01058	AOEKDGLD_00614	KOEEOLLO_00481	AIKPHFFJ_01296	OCICKKDH_00112	LAPJCPHP_01380	FNPLKHGF_00033	JOJPMKHM_00955	PBMJHMHF_01118	APPKIIEI_01382	MMNOACJK_00112	BGKCNBEA_00112	DJCPGLKF_00613	ODLPJADC_00363	NMAJPAPB_01217	EMCOIMCJ_00112	JCJHLMCB_00112	ABEIKDDA_00363	IBPMHMIA_01217	JFCCFJBI_01218	PNNBOJMP_00033	EBFIAFOF_01141
group_1091		peptidase U32 family protein	455	455	1	1	1140				923	923	923	ICEHKBDC_00146	NMGINMON_00034	NKLOPMNI_01353	EMKKCJHC_00146	HOLMDEGO_01298	ICIOCKJC_00113	FCJPNKLG_01193	NOPOMCDK_01353	ANJGPPLI_01246	GIDHNNMB_00612	DIFOFHFE_00146	LNOJNJFO_00956	HIPPBICM_00612	AHDKENDE_00561	PHHJCOIJ_01057	AOEKDGLD_00613	KOEEOLLO_00482	AIKPHFFJ_01297	OCICKKDH_00113	LAPJCPHP_01379	FNPLKHGF_00034	JOJPMKHM_00956	PBMJHMHF_01117	APPKIIEI_01381	MMNOACJK_00113	BGKCNBEA_00113	DJCPGLKF_00612	ODLPJADC_00362	NMAJPAPB_01218	EMCOIMCJ_00113	JCJHLMCB_00113	ABEIKDDA_00362	IBPMHMIA_01218	JFCCFJBI_01219	PNNBOJMP_00034	EBFIAFOF_01140
group_1092		peptidase U32 family protein	455	455	1	1	1141				1268	1268	1268	ICEHKBDC_00147	NMGINMON_00035	NKLOPMNI_01352	EMKKCJHC_00147	HOLMDEGO_01297	ICIOCKJC_00114	FCJPNKLG_01194	NOPOMCDK_01352	ANJGPPLI_01247	GIDHNNMB_00611	DIFOFHFE_00147	LNOJNJFO_00957	HIPPBICM_00611	AHDKENDE_00562	PHHJCOIJ_01056	AOEKDGLD_00612	KOEEOLLO_00483	AIKPHFFJ_01298	OCICKKDH_00114	LAPJCPHP_01378	FNPLKHGF_00035	JOJPMKHM_00957	PBMJHMHF_01116	APPKIIEI_01380	MMNOACJK_00114	BGKCNBEA_00114	DJCPGLKF_00611	ODLPJADC_00361	NMAJPAPB_01219	EMCOIMCJ_00114	JCJHLMCB_00114	ABEIKDDA_00361	IBPMHMIA_01219	JFCCFJBI_01220	PNNBOJMP_00035	EBFIAFOF_01139
udk		uridine kinase	455	455	1	1	1142				623	623	623	ICEHKBDC_00148	NMGINMON_00036	NKLOPMNI_01351	EMKKCJHC_00148	HOLMDEGO_01296	ICIOCKJC_00115	FCJPNKLG_01195	NOPOMCDK_01351	ANJGPPLI_01248	GIDHNNMB_00610	DIFOFHFE_00148	LNOJNJFO_00958	HIPPBICM_00610	AHDKENDE_00563	PHHJCOIJ_01055	AOEKDGLD_00611	KOEEOLLO_00484	AIKPHFFJ_01299	OCICKKDH_00115	LAPJCPHP_01377	FNPLKHGF_00036	JOJPMKHM_00958	PBMJHMHF_01115	APPKIIEI_01379	MMNOACJK_00115	BGKCNBEA_00115	DJCPGLKF_00610	ODLPJADC_00360	NMAJPAPB_01220	EMCOIMCJ_00115	JCJHLMCB_00115	ABEIKDDA_00360	IBPMHMIA_01220	JFCCFJBI_01221	PNNBOJMP_00036	EBFIAFOF_01138
greA		transcription elongation factor GreA	455	455	1	1	1143				476	476	476	ICEHKBDC_00149	NMGINMON_00037	NKLOPMNI_01350	EMKKCJHC_00149	HOLMDEGO_01295	ICIOCKJC_00116	FCJPNKLG_01196	NOPOMCDK_01350	ANJGPPLI_01249	GIDHNNMB_00609	DIFOFHFE_00149	LNOJNJFO_00959	HIPPBICM_00609	AHDKENDE_00564	PHHJCOIJ_01054	AOEKDGLD_00610	KOEEOLLO_00485	AIKPHFFJ_01300	OCICKKDH_00116	LAPJCPHP_01376	FNPLKHGF_00037	JOJPMKHM_00959	PBMJHMHF_01114	APPKIIEI_01378	MMNOACJK_00116	BGKCNBEA_00116	DJCPGLKF_00609	ODLPJADC_00359	NMAJPAPB_01221	EMCOIMCJ_00116	JCJHLMCB_00116	ABEIKDDA_00359	IBPMHMIA_01221	JFCCFJBI_01222	PNNBOJMP_00037	EBFIAFOF_01137
group_1095		allophanate hydrolase subunit 1	455	455	1	1	1144				734	734	734	ICEHKBDC_00150	NMGINMON_00038	NKLOPMNI_01349	EMKKCJHC_00150	HOLMDEGO_01294	ICIOCKJC_00117	FCJPNKLG_01197	NOPOMCDK_01349	ANJGPPLI_01250	GIDHNNMB_00608	DIFOFHFE_00150	LNOJNJFO_00960	HIPPBICM_00608	AHDKENDE_00565	PHHJCOIJ_01053	AOEKDGLD_00609	KOEEOLLO_00486	AIKPHFFJ_01301	OCICKKDH_00117	LAPJCPHP_01375	FNPLKHGF_00038	JOJPMKHM_00960	PBMJHMHF_01113	APPKIIEI_01377	MMNOACJK_00117	BGKCNBEA_00117	DJCPGLKF_00608	ODLPJADC_00358	NMAJPAPB_01222	EMCOIMCJ_00117	JCJHLMCB_00117	ABEIKDDA_00358	IBPMHMIA_01222	JFCCFJBI_01223	PNNBOJMP_00038	EBFIAFOF_01136
accB_1		acetyl-CoA carboxylase biotin carboxyl carrier protein subunit, Acc_B1	455	455	1	1	1147				449	449	449	ICEHKBDC_00152	NMGINMON_00040	NKLOPMNI_01347	EMKKCJHC_00152	HOLMDEGO_01292	ICIOCKJC_00119	FCJPNKLG_01199	NOPOMCDK_01347	ANJGPPLI_01252	GIDHNNMB_00606	DIFOFHFE_00152	LNOJNJFO_00962	HIPPBICM_00606	AHDKENDE_00567	PHHJCOIJ_01051	AOEKDGLD_00607	KOEEOLLO_00488	AIKPHFFJ_01303	OCICKKDH_00119	LAPJCPHP_01373	FNPLKHGF_00040	JOJPMKHM_00962	PBMJHMHF_01111	APPKIIEI_01375	MMNOACJK_00119	BGKCNBEA_00119	DJCPGLKF_00606	ODLPJADC_00356	NMAJPAPB_01224	EMCOIMCJ_00119	JCJHLMCB_00119	ABEIKDDA_00356	IBPMHMIA_01224	JFCCFJBI_01225	PNNBOJMP_00040	EBFIAFOF_01134
accC_1		acetyl-CoA carboxylase biotin carboxylase subunit, AccC_1	455	455	1	1	1148				1361	1361	1361	ICEHKBDC_00153	NMGINMON_00041	NKLOPMNI_01346	EMKKCJHC_00153	HOLMDEGO_01291	ICIOCKJC_00120	FCJPNKLG_01200	NOPOMCDK_01346	ANJGPPLI_01253	GIDHNNMB_00605	DIFOFHFE_00153	LNOJNJFO_00963	HIPPBICM_00605	AHDKENDE_00568	PHHJCOIJ_01050	AOEKDGLD_00606	KOEEOLLO_00489	AIKPHFFJ_01304	OCICKKDH_00120	LAPJCPHP_01372	FNPLKHGF_00041	JOJPMKHM_00963	PBMJHMHF_01110	APPKIIEI_01374	MMNOACJK_00120	BGKCNBEA_00120	DJCPGLKF_00605	ODLPJADC_00355	NMAJPAPB_01225	EMCOIMCJ_00120	JCJHLMCB_00120	ABEIKDDA_00355	IBPMHMIA_01225	JFCCFJBI_01226	PNNBOJMP_00041	EBFIAFOF_01133
mntH		NRAMP family Mn2 /Fe2 transporter	455	455	1	1	1150				1229	1229	1229	ICEHKBDC_00155	NMGINMON_00043	NKLOPMNI_01344	EMKKCJHC_00155	HOLMDEGO_01289	ICIOCKJC_00122	FCJPNKLG_01202	NOPOMCDK_01344	ANJGPPLI_01255	GIDHNNMB_00603	DIFOFHFE_00155	LNOJNJFO_00965	HIPPBICM_00603	AHDKENDE_00570	PHHJCOIJ_01048	AOEKDGLD_00604	KOEEOLLO_00491	AIKPHFFJ_01306	OCICKKDH_00122	LAPJCPHP_01370	FNPLKHGF_00043	JOJPMKHM_00965	PBMJHMHF_01108	APPKIIEI_01372	MMNOACJK_00122	BGKCNBEA_00122	DJCPGLKF_00603	ODLPJADC_00353	NMAJPAPB_01227	EMCOIMCJ_00122	JCJHLMCB_00122	ABEIKDDA_00353	IBPMHMIA_01227	JFCCFJBI_01228	PNNBOJMP_00043	EBFIAFOF_01131
pfs		bifunctional methylthioadenosine nucleosidase/adenosylhomocysteine nucleosidase	455	455	1	1	1153				686	686	686	ICEHKBDC_00158	NMGINMON_00046	NKLOPMNI_01341	EMKKCJHC_00158	HOLMDEGO_01286	ICIOCKJC_00125	FCJPNKLG_01205	NOPOMCDK_01341	ANJGPPLI_01258	GIDHNNMB_00600	DIFOFHFE_00158	LNOJNJFO_00968	HIPPBICM_00600	AHDKENDE_00573	PHHJCOIJ_01045	AOEKDGLD_00601	KOEEOLLO_00494	AIKPHFFJ_01309	OCICKKDH_00125	LAPJCPHP_01367	FNPLKHGF_00046	JOJPMKHM_00968	PBMJHMHF_01105	APPKIIEI_01369	MMNOACJK_00125	BGKCNBEA_00125	DJCPGLKF_00600	ODLPJADC_00350	NMAJPAPB_01230	EMCOIMCJ_00125	JCJHLMCB_00125	ABEIKDDA_00350	IBPMHMIA_01230	JFCCFJBI_01231	PNNBOJMP_00046	EBFIAFOF_01128
group_1101		haloacid dehalogenase-like hydrolase	455	455	1	1	1154				527	527	527	ICEHKBDC_00159	NMGINMON_00047	NKLOPMNI_01340	EMKKCJHC_00159	HOLMDEGO_01285	ICIOCKJC_00126	FCJPNKLG_01206	NOPOMCDK_01340	ANJGPPLI_01259	GIDHNNMB_00599	DIFOFHFE_00159	LNOJNJFO_00969	HIPPBICM_00599	AHDKENDE_00574	PHHJCOIJ_01044	AOEKDGLD_00600	KOEEOLLO_00495	AIKPHFFJ_01310	OCICKKDH_00126	LAPJCPHP_01366	FNPLKHGF_00047	JOJPMKHM_00969	PBMJHMHF_01104	APPKIIEI_01368	MMNOACJK_00126	BGKCNBEA_00126	DJCPGLKF_00599	ODLPJADC_00349	NMAJPAPB_01231	EMCOIMCJ_00126	JCJHLMCB_00126	ABEIKDDA_00349	IBPMHMIA_01231	JFCCFJBI_01232	PNNBOJMP_00047	EBFIAFOF_01127
group_1102		GTPase family protein	455	455	1	1	1155				1100	1100	1100	ICEHKBDC_00160	NMGINMON_00048	NKLOPMNI_01339	EMKKCJHC_00160	HOLMDEGO_01284	ICIOCKJC_00127	FCJPNKLG_01207	NOPOMCDK_01339	ANJGPPLI_01260	GIDHNNMB_00598	DIFOFHFE_00160	LNOJNJFO_00970	HIPPBICM_00598	AHDKENDE_00575	PHHJCOIJ_01043	AOEKDGLD_00599	KOEEOLLO_00496	AIKPHFFJ_01311	OCICKKDH_00127	LAPJCPHP_01365	FNPLKHGF_00048	JOJPMKHM_00970	PBMJHMHF_01103	APPKIIEI_01367	MMNOACJK_00127	BGKCNBEA_00127	DJCPGLKF_00598	ODLPJADC_00348	NMAJPAPB_01232	EMCOIMCJ_00127	JCJHLMCB_00127	ABEIKDDA_00348	IBPMHMIA_01232	JFCCFJBI_01233	PNNBOJMP_00048	EBFIAFOF_01126
aroE		shikimate 5-dehydrogenase	455	455	1	1	1156				806	806	806	ICEHKBDC_00161	NMGINMON_00049	NKLOPMNI_01338	EMKKCJHC_00161	HOLMDEGO_01283	ICIOCKJC_00128	FCJPNKLG_01208	NOPOMCDK_01338	ANJGPPLI_01261	GIDHNNMB_00597	DIFOFHFE_00161	LNOJNJFO_00971	HIPPBICM_00597	AHDKENDE_00576	PHHJCOIJ_01042	AOEKDGLD_00598	KOEEOLLO_00497	AIKPHFFJ_01312	OCICKKDH_00128	LAPJCPHP_01364	FNPLKHGF_00049	JOJPMKHM_00971	PBMJHMHF_01102	APPKIIEI_01366	MMNOACJK_00128	BGKCNBEA_00128	DJCPGLKF_00597	ODLPJADC_00347	NMAJPAPB_01233	EMCOIMCJ_00128	JCJHLMCB_00128	ABEIKDDA_00347	IBPMHMIA_01233	JFCCFJBI_01234	PNNBOJMP_00049	EBFIAFOF_01125
yhbY		RNA-binding protein YbhY	455	455	1	1	1157				290	290	290	ICEHKBDC_00162	NMGINMON_00050	NKLOPMNI_01337	EMKKCJHC_00162	HOLMDEGO_01282	ICIOCKJC_00129	FCJPNKLG_01209	NOPOMCDK_01337	ANJGPPLI_01262	GIDHNNMB_00596	DIFOFHFE_00162	LNOJNJFO_00972	HIPPBICM_00596	AHDKENDE_00577	PHHJCOIJ_01041	AOEKDGLD_00597	KOEEOLLO_00498	AIKPHFFJ_01313	OCICKKDH_00129	LAPJCPHP_01363	FNPLKHGF_00050	JOJPMKHM_00972	PBMJHMHF_01101	APPKIIEI_01365	MMNOACJK_00129	BGKCNBEA_00129	DJCPGLKF_00596	ODLPJADC_00346	NMAJPAPB_01234	EMCOIMCJ_00129	JCJHLMCB_00129	ABEIKDDA_00346	IBPMHMIA_01234	JFCCFJBI_01235	PNNBOJMP_00050	EBFIAFOF_01124
nadD		nicotinate (nicotinamide) nucleotide adenylyltransferase	455	455	1	1	1158				569	569	569	ICEHKBDC_00163	NMGINMON_00051	NKLOPMNI_01336	EMKKCJHC_00163	HOLMDEGO_01281	ICIOCKJC_00130	FCJPNKLG_01210	NOPOMCDK_01336	ANJGPPLI_01263	GIDHNNMB_00595	DIFOFHFE_00163	LNOJNJFO_00973	HIPPBICM_00595	AHDKENDE_00578	PHHJCOIJ_01040	AOEKDGLD_00596	KOEEOLLO_00499	AIKPHFFJ_01314	OCICKKDH_00130	LAPJCPHP_01362	FNPLKHGF_00051	JOJPMKHM_00973	PBMJHMHF_01100	APPKIIEI_01364	MMNOACJK_00130	BGKCNBEA_00130	DJCPGLKF_00595	ODLPJADC_00345	NMAJPAPB_01235	EMCOIMCJ_00130	JCJHLMCB_00130	ABEIKDDA_00345	IBPMHMIA_01235	JFCCFJBI_01236	PNNBOJMP_00051	EBFIAFOF_01123
group_1106		metal dependent phosphohydrolase	455	455	1	1	1159				584	584	584	ICEHKBDC_00164	NMGINMON_00052	NKLOPMNI_01335	EMKKCJHC_00164	HOLMDEGO_01280	ICIOCKJC_00131	FCJPNKLG_01211	NOPOMCDK_01335	ANJGPPLI_01264	GIDHNNMB_00594	DIFOFHFE_00164	LNOJNJFO_00974	HIPPBICM_00594	AHDKENDE_00579	PHHJCOIJ_01039	AOEKDGLD_00595	KOEEOLLO_00500	AIKPHFFJ_01315	OCICKKDH_00131	LAPJCPHP_01361	FNPLKHGF_00052	JOJPMKHM_00974	PBMJHMHF_01099	APPKIIEI_01363	MMNOACJK_00131	BGKCNBEA_00131	DJCPGLKF_00594	ODLPJADC_00344	NMAJPAPB_01236	EMCOIMCJ_00131	JCJHLMCB_00131	ABEIKDDA_00344	IBPMHMIA_01236	JFCCFJBI_01237	PNNBOJMP_00052	EBFIAFOF_01122
comEA		competence protein ComEA	455	455	1	1	1162				677	677	677	ICEHKBDC_00167	NMGINMON_00055	NKLOPMNI_01332	EMKKCJHC_00167	HOLMDEGO_01277	ICIOCKJC_00134	FCJPNKLG_01214	NOPOMCDK_01332	ANJGPPLI_01267	GIDHNNMB_00591	DIFOFHFE_00167	LNOJNJFO_00977	HIPPBICM_00591	AHDKENDE_00582	PHHJCOIJ_01036	AOEKDGLD_00592	KOEEOLLO_00503	AIKPHFFJ_01318	OCICKKDH_00134	LAPJCPHP_01358	FNPLKHGF_00055	JOJPMKHM_00977	PBMJHMHF_01096	APPKIIEI_01360	MMNOACJK_00134	BGKCNBEA_00134	DJCPGLKF_00591	ODLPJADC_00341	NMAJPAPB_01239	EMCOIMCJ_00134	JCJHLMCB_00134	ABEIKDDA_00341	IBPMHMIA_01239	JFCCFJBI_01240	PNNBOJMP_00055	EBFIAFOF_01119
comEB		late competence operon required for DNA binding and uptake comEB	455	455	1	1	1163				431	431	431	ICEHKBDC_00168	NMGINMON_00056	NKLOPMNI_01331	EMKKCJHC_00168	HOLMDEGO_01276	ICIOCKJC_00135	FCJPNKLG_01215	NOPOMCDK_01331	ANJGPPLI_01268	GIDHNNMB_00590	DIFOFHFE_00168	LNOJNJFO_00978	HIPPBICM_00590	AHDKENDE_00583	PHHJCOIJ_01035	AOEKDGLD_00591	KOEEOLLO_00504	AIKPHFFJ_01319	OCICKKDH_00135	LAPJCPHP_01357	FNPLKHGF_00056	JOJPMKHM_00978	PBMJHMHF_01095	APPKIIEI_01359	MMNOACJK_00135	BGKCNBEA_00135	DJCPGLKF_00590	ODLPJADC_00340	NMAJPAPB_01240	EMCOIMCJ_00135	JCJHLMCB_00135	ABEIKDDA_00340	IBPMHMIA_01240	JFCCFJBI_01241	PNNBOJMP_00056	EBFIAFOF_01118
holA		DNA polymerase III subunit delta	455	455	1	1	1165				974	974	974	ICEHKBDC_00170	NMGINMON_00058	NKLOPMNI_01329	EMKKCJHC_00170	HOLMDEGO_01274	ICIOCKJC_00137	FCJPNKLG_01217	NOPOMCDK_01329	ANJGPPLI_01270	GIDHNNMB_00588	DIFOFHFE_00170	LNOJNJFO_00980	HIPPBICM_00588	AHDKENDE_00585	PHHJCOIJ_01033	AOEKDGLD_00589	KOEEOLLO_00506	AIKPHFFJ_01321	OCICKKDH_00137	LAPJCPHP_01355	FNPLKHGF_00058	JOJPMKHM_00980	PBMJHMHF_01093	APPKIIEI_01357	MMNOACJK_00137	BGKCNBEA_00137	DJCPGLKF_00588	ODLPJADC_00338	NMAJPAPB_01242	EMCOIMCJ_00137	JCJHLMCB_00137	ABEIKDDA_00338	IBPMHMIA_01242	JFCCFJBI_01243	PNNBOJMP_00058	EBFIAFOF_01116
rpsT		putative 30S ribosomal protein S20	455	455	1	1	1166				251	251	251	ICEHKBDC_00171	NMGINMON_00059	NKLOPMNI_01328	EMKKCJHC_00171	HOLMDEGO_01273	ICIOCKJC_00138	FCJPNKLG_01218	NOPOMCDK_01328	ANJGPPLI_01271	GIDHNNMB_00587	DIFOFHFE_00171	LNOJNJFO_00981	HIPPBICM_00587	AHDKENDE_00586	PHHJCOIJ_01032	AOEKDGLD_00588	KOEEOLLO_00507	AIKPHFFJ_01322	OCICKKDH_00138	LAPJCPHP_01354	FNPLKHGF_00059	JOJPMKHM_00981	PBMJHMHF_01092	APPKIIEI_01356	MMNOACJK_00138	BGKCNBEA_00138	DJCPGLKF_00587	ODLPJADC_00337	NMAJPAPB_01243	EMCOIMCJ_00138	JCJHLMCB_00138	ABEIKDDA_00337	IBPMHMIA_01243	JFCCFJBI_01244	PNNBOJMP_00059	EBFIAFOF_01115
lepA		GTP-binding protein LepA	455	455	1	1	1167				1823	1823	1823	ICEHKBDC_00172	NMGINMON_00060	NKLOPMNI_01327	EMKKCJHC_00172	HOLMDEGO_01272	ICIOCKJC_00139	FCJPNKLG_01219	NOPOMCDK_01327	ANJGPPLI_01272	GIDHNNMB_00586	DIFOFHFE_00172	LNOJNJFO_00982	HIPPBICM_00586	AHDKENDE_00587	PHHJCOIJ_01031	AOEKDGLD_00587	KOEEOLLO_00508	AIKPHFFJ_01323	OCICKKDH_00139	LAPJCPHP_01353	FNPLKHGF_00060	JOJPMKHM_00982	PBMJHMHF_01091	APPKIIEI_01355	MMNOACJK_00139	BGKCNBEA_00139	DJCPGLKF_00586	ODLPJADC_00336	NMAJPAPB_01244	EMCOIMCJ_00139	JCJHLMCB_00139	ABEIKDDA_00336	IBPMHMIA_01244	JFCCFJBI_01245	PNNBOJMP_00060	EBFIAFOF_01114
hemN		coproporphyrinogen III oxidase	455	455	1	1	1168				1157	1157	1157	ICEHKBDC_00173	NMGINMON_00061	NKLOPMNI_01326	EMKKCJHC_00173	HOLMDEGO_01271	ICIOCKJC_00140	FCJPNKLG_01220	NOPOMCDK_01326	ANJGPPLI_01273	GIDHNNMB_00585	DIFOFHFE_00173	LNOJNJFO_00983	HIPPBICM_00585	AHDKENDE_00588	PHHJCOIJ_01030	AOEKDGLD_00586	KOEEOLLO_00509	AIKPHFFJ_01324	OCICKKDH_00140	LAPJCPHP_01352	FNPLKHGF_00061	JOJPMKHM_00983	PBMJHMHF_00585	APPKIIEI_01354	MMNOACJK_00140	BGKCNBEA_00140	DJCPGLKF_00585	ODLPJADC_00335	NMAJPAPB_01245	EMCOIMCJ_00140	JCJHLMCB_00140	ABEIKDDA_00335	IBPMHMIA_01245	JFCCFJBI_01246	PNNBOJMP_00061	EBFIAFOF_01113
hrcA		heat-inducible transcription repressor HrcA	455	455	1	1	1169				977	977	977	ICEHKBDC_00174	NMGINMON_00062	NKLOPMNI_01325	EMKKCJHC_00174	HOLMDEGO_01270	ICIOCKJC_00141	FCJPNKLG_01221	NOPOMCDK_01325	ANJGPPLI_01274	GIDHNNMB_00584	DIFOFHFE_00174	LNOJNJFO_00984	HIPPBICM_00584	AHDKENDE_00589	PHHJCOIJ_01029	AOEKDGLD_00585	KOEEOLLO_00510	AIKPHFFJ_01325	OCICKKDH_00141	LAPJCPHP_01351	FNPLKHGF_00062	JOJPMKHM_00984	PBMJHMHF_00584	APPKIIEI_01353	MMNOACJK_00141	BGKCNBEA_00141	DJCPGLKF_00584	ODLPJADC_00334	NMAJPAPB_01246	EMCOIMCJ_00141	JCJHLMCB_00141	ABEIKDDA_00334	IBPMHMIA_01246	JFCCFJBI_01247	PNNBOJMP_00062	EBFIAFOF_01112
grpE		heat shock molecular chaperone protein	455	455	1	1	1170				626	626	626	ICEHKBDC_00175	NMGINMON_00063	NKLOPMNI_01324	EMKKCJHC_00175	HOLMDEGO_01269	ICIOCKJC_00142	FCJPNKLG_01222	NOPOMCDK_01324	ANJGPPLI_01275	GIDHNNMB_00583	DIFOFHFE_00175	LNOJNJFO_00985	HIPPBICM_00583	AHDKENDE_00590	PHHJCOIJ_01028	AOEKDGLD_00584	KOEEOLLO_00511	AIKPHFFJ_01326	OCICKKDH_00142	LAPJCPHP_01350	FNPLKHGF_00063	JOJPMKHM_00985	PBMJHMHF_00583	APPKIIEI_01352	MMNOACJK_00142	BGKCNBEA_00142	DJCPGLKF_00583	ODLPJADC_00333	NMAJPAPB_01247	EMCOIMCJ_00142	JCJHLMCB_00142	ABEIKDDA_00333	IBPMHMIA_01247	JFCCFJBI_01248	PNNBOJMP_00063	EBFIAFOF_01111
dnaJ		chaperone protein DnaJ	455	455	1	1	1172				1139	1139	1139	ICEHKBDC_00177	NMGINMON_00065	NKLOPMNI_01322	EMKKCJHC_00177	HOLMDEGO_01267	ICIOCKJC_00144	FCJPNKLG_01224	NOPOMCDK_01322	ANJGPPLI_01277	GIDHNNMB_00581	DIFOFHFE_00177	LNOJNJFO_00987	HIPPBICM_00581	AHDKENDE_00592	PHHJCOIJ_01026	AOEKDGLD_00582	KOEEOLLO_00513	AIKPHFFJ_01328	OCICKKDH_00144	LAPJCPHP_01348	FNPLKHGF_00065	JOJPMKHM_00987	PBMJHMHF_00581	APPKIIEI_01350	MMNOACJK_00144	BGKCNBEA_00144	DJCPGLKF_00581	ODLPJADC_00331	NMAJPAPB_01249	EMCOIMCJ_00144	JCJHLMCB_00144	ABEIKDDA_00331	IBPMHMIA_01249	JFCCFJBI_01250	PNNBOJMP_00065	EBFIAFOF_01109
prmA		50S ribosomal protein L11 methyltransferase	455	455	1	1	1173				938	938	938	ICEHKBDC_00178	NMGINMON_00066	NKLOPMNI_01321	EMKKCJHC_00178	HOLMDEGO_01266	ICIOCKJC_00145	FCJPNKLG_01225	NOPOMCDK_01321	ANJGPPLI_01278	GIDHNNMB_00580	DIFOFHFE_00178	LNOJNJFO_00988	HIPPBICM_00580	AHDKENDE_00593	PHHJCOIJ_01025	AOEKDGLD_00581	KOEEOLLO_00514	AIKPHFFJ_01329	OCICKKDH_00145	LAPJCPHP_01347	FNPLKHGF_00066	JOJPMKHM_00988	PBMJHMHF_00580	APPKIIEI_01349	MMNOACJK_00145	BGKCNBEA_00145	DJCPGLKF_00580	ODLPJADC_00330	NMAJPAPB_01250	EMCOIMCJ_00145	JCJHLMCB_00145	ABEIKDDA_00330	IBPMHMIA_01250	JFCCFJBI_01251	PNNBOJMP_00066	EBFIAFOF_01108
rsmE		16S ribosomal RNA methyltransferase RsmE	455	455	1	1	1174				752	752	752	ICEHKBDC_00179	NMGINMON_00067	NKLOPMNI_01320	EMKKCJHC_00179	HOLMDEGO_01265	ICIOCKJC_00146	FCJPNKLG_01226	NOPOMCDK_01320	ANJGPPLI_01279	GIDHNNMB_00579	DIFOFHFE_00179	LNOJNJFO_00989	HIPPBICM_00579	AHDKENDE_00594	PHHJCOIJ_01024	AOEKDGLD_00580	KOEEOLLO_00515	AIKPHFFJ_01330	OCICKKDH_00146	LAPJCPHP_01346	FNPLKHGF_00067	JOJPMKHM_00989	PBMJHMHF_00579	APPKIIEI_01348	MMNOACJK_00146	BGKCNBEA_00146	DJCPGLKF_00579	ODLPJADC_00329	NMAJPAPB_01251	EMCOIMCJ_00146	JCJHLMCB_00146	ABEIKDDA_00329	IBPMHMIA_01251	JFCCFJBI_01252	PNNBOJMP_00067	EBFIAFOF_01107
group_1118		radical SAM domain-containing protein	455	455	1	1	1175				1346	1346	1346	ICEHKBDC_00180	NMGINMON_00068	NKLOPMNI_01319	EMKKCJHC_00180	HOLMDEGO_01264	ICIOCKJC_00147	FCJPNKLG_01227	NOPOMCDK_01319	ANJGPPLI_01280	GIDHNNMB_00578	DIFOFHFE_00180	LNOJNJFO_00990	HIPPBICM_00578	AHDKENDE_00595	PHHJCOIJ_01023	AOEKDGLD_00579	KOEEOLLO_00516	AIKPHFFJ_01331	OCICKKDH_00147	LAPJCPHP_01345	FNPLKHGF_00068	JOJPMKHM_00990	PBMJHMHF_00578	APPKIIEI_01347	MMNOACJK_00147	BGKCNBEA_00147	DJCPGLKF_00578	ODLPJADC_00328	NMAJPAPB_01252	EMCOIMCJ_00147	JCJHLMCB_00147	ABEIKDDA_00328	IBPMHMIA_01252	JFCCFJBI_01253	PNNBOJMP_00068	EBFIAFOF_01106
rpsU		30S ribosomal protein S21	455	455	1	1	1176				176	176	176	ICEHKBDC_00181	NMGINMON_00069	NKLOPMNI_01318	EMKKCJHC_00181	HOLMDEGO_01263	ICIOCKJC_00148	FCJPNKLG_01228	NOPOMCDK_01318	ANJGPPLI_01281	GIDHNNMB_00577	DIFOFHFE_00181	LNOJNJFO_00991	HIPPBICM_00577	AHDKENDE_00596	PHHJCOIJ_01022	AOEKDGLD_00578	KOEEOLLO_00517	AIKPHFFJ_01332	OCICKKDH_00148	LAPJCPHP_01344	FNPLKHGF_00069	JOJPMKHM_00991	PBMJHMHF_00577	APPKIIEI_01346	MMNOACJK_00148	BGKCNBEA_00148	DJCPGLKF_00577	ODLPJADC_00327	NMAJPAPB_01253	EMCOIMCJ_00148	JCJHLMCB_00148	ABEIKDDA_00327	IBPMHMIA_01253	JFCCFJBI_01254	PNNBOJMP_00069	EBFIAFOF_01105
group_1120		membrane-bound serine protease	455	455	1	1	1177				707	707	707	ICEHKBDC_00182	NMGINMON_00070	NKLOPMNI_01317	EMKKCJHC_00182	HOLMDEGO_01262	ICIOCKJC_00149	FCJPNKLG_01229	NOPOMCDK_01317	ANJGPPLI_01282	GIDHNNMB_00576	DIFOFHFE_00182	LNOJNJFO_00992	HIPPBICM_00576	AHDKENDE_00597	PHHJCOIJ_01021	AOEKDGLD_00577	KOEEOLLO_00518	AIKPHFFJ_01333	OCICKKDH_00149	LAPJCPHP_01343	FNPLKHGF_00070	JOJPMKHM_00992	PBMJHMHF_00576	APPKIIEI_01345	MMNOACJK_00149	BGKCNBEA_00149	DJCPGLKF_00576	ODLPJADC_00326	NMAJPAPB_01254	EMCOIMCJ_00149	JCJHLMCB_00149	ABEIKDDA_00326	IBPMHMIA_01254	JFCCFJBI_01255	PNNBOJMP_00070	EBFIAFOF_01104
group_1121		SigmaW regulon antibacterial protein	455	455	1	1	1178				989	989	989	ICEHKBDC_00183	NMGINMON_00071	NKLOPMNI_01316	EMKKCJHC_00183	HOLMDEGO_01261	ICIOCKJC_00150	FCJPNKLG_01230	NOPOMCDK_01316	ANJGPPLI_01283	GIDHNNMB_00575	DIFOFHFE_00183	LNOJNJFO_00993	HIPPBICM_00575	AHDKENDE_00598	PHHJCOIJ_01020	AOEKDGLD_00576	KOEEOLLO_00519	AIKPHFFJ_01334	OCICKKDH_00150	LAPJCPHP_01342	FNPLKHGF_00071	JOJPMKHM_00993	PBMJHMHF_00575	APPKIIEI_01344	MMNOACJK_00150	BGKCNBEA_00150	DJCPGLKF_00575	ODLPJADC_00325	NMAJPAPB_01255	EMCOIMCJ_00150	JCJHLMCB_00150	ABEIKDDA_00325	IBPMHMIA_01255	JFCCFJBI_01256	PNNBOJMP_00071	EBFIAFOF_01103
group_1122		hypothetical protein	455	455	1	1	1179				698	698	698	ICEHKBDC_00184	NMGINMON_00072	NKLOPMNI_01315	EMKKCJHC_00184	HOLMDEGO_01260	ICIOCKJC_00151	FCJPNKLG_01231	NOPOMCDK_01315	ANJGPPLI_01284	GIDHNNMB_00574	DIFOFHFE_00184	LNOJNJFO_00994	HIPPBICM_00574	AHDKENDE_00599	PHHJCOIJ_01019	AOEKDGLD_00575	KOEEOLLO_00520	AIKPHFFJ_01335	OCICKKDH_00151	LAPJCPHP_01341	FNPLKHGF_00072	JOJPMKHM_00994	PBMJHMHF_00574	APPKIIEI_01343	MMNOACJK_00151	BGKCNBEA_00151	DJCPGLKF_00574	ODLPJADC_00324	NMAJPAPB_01256	EMCOIMCJ_00151	JCJHLMCB_00151	ABEIKDDA_00324	IBPMHMIA_01256	JFCCFJBI_01257	PNNBOJMP_00072	EBFIAFOF_01102
phoH		phosphate starvation-inducible ATPase	455	455	1	1	1180				947	947	947	ICEHKBDC_00185	NMGINMON_00073	NKLOPMNI_01314	EMKKCJHC_00185	HOLMDEGO_01259	ICIOCKJC_00152	FCJPNKLG_01232	NOPOMCDK_01314	ANJGPPLI_01285	GIDHNNMB_00573	DIFOFHFE_00185	LNOJNJFO_00995	HIPPBICM_00573	AHDKENDE_00600	PHHJCOIJ_01018	AOEKDGLD_00574	KOEEOLLO_00521	AIKPHFFJ_01336	OCICKKDH_00152	LAPJCPHP_01340	FNPLKHGF_00073	JOJPMKHM_00995	PBMJHMHF_00573	APPKIIEI_01342	MMNOACJK_00152	BGKCNBEA_00152	DJCPGLKF_00573	ODLPJADC_00323	NMAJPAPB_01257	EMCOIMCJ_00152	JCJHLMCB_00152	ABEIKDDA_00323	IBPMHMIA_01257	JFCCFJBI_01258	PNNBOJMP_00073	EBFIAFOF_01101
group_1124		putative metalloprotease	455	455	1	1	1181				467	467	467	ICEHKBDC_00186	NMGINMON_00074	NKLOPMNI_01313	EMKKCJHC_00186	HOLMDEGO_01258	ICIOCKJC_00153	FCJPNKLG_01233	NOPOMCDK_01313	ANJGPPLI_01286	GIDHNNMB_00572	DIFOFHFE_00186	LNOJNJFO_00996	HIPPBICM_00572	AHDKENDE_00601	PHHJCOIJ_01017	AOEKDGLD_00573	KOEEOLLO_00522	AIKPHFFJ_01337	OCICKKDH_00153	LAPJCPHP_01339	FNPLKHGF_00074	JOJPMKHM_00996	PBMJHMHF_00572	APPKIIEI_01341	MMNOACJK_00153	BGKCNBEA_00153	DJCPGLKF_00572	ODLPJADC_00322	NMAJPAPB_01258	EMCOIMCJ_00153	JCJHLMCB_00153	ABEIKDDA_00322	IBPMHMIA_01258	JFCCFJBI_01259	PNNBOJMP_00074	EBFIAFOF_01100
dgkA		diacylglycerol kinase	455	455	1	1	1182				344	344	344	ICEHKBDC_00187	NMGINMON_00075	NKLOPMNI_01312	EMKKCJHC_00187	HOLMDEGO_01257	ICIOCKJC_00154	FCJPNKLG_01234	NOPOMCDK_01312	ANJGPPLI_01287	GIDHNNMB_00571	DIFOFHFE_00187	LNOJNJFO_00997	HIPPBICM_00571	AHDKENDE_00602	PHHJCOIJ_01016	AOEKDGLD_00572	KOEEOLLO_00523	AIKPHFFJ_01338	OCICKKDH_00154	LAPJCPHP_01338	FNPLKHGF_00075	JOJPMKHM_00997	PBMJHMHF_00571	APPKIIEI_01340	MMNOACJK_00154	BGKCNBEA_00154	DJCPGLKF_00571	ODLPJADC_00321	NMAJPAPB_01259	EMCOIMCJ_00154	JCJHLMCB_00154	ABEIKDDA_00321	IBPMHMIA_01259	JFCCFJBI_01260	PNNBOJMP_00075	EBFIAFOF_01099
cdd		cytidine deaminase	455	455	1	1	1183				404	404	404	ICEHKBDC_00188	NMGINMON_00076	NKLOPMNI_01311	EMKKCJHC_00188	HOLMDEGO_01256	ICIOCKJC_00155	FCJPNKLG_01235	NOPOMCDK_01311	ANJGPPLI_01288	GIDHNNMB_00570	DIFOFHFE_00188	LNOJNJFO_00998	HIPPBICM_00570	AHDKENDE_00603	PHHJCOIJ_01015	AOEKDGLD_00571	KOEEOLLO_00524	AIKPHFFJ_01339	OCICKKDH_00155	LAPJCPHP_01337	FNPLKHGF_00076	JOJPMKHM_00998	PBMJHMHF_00570	APPKIIEI_01339	MMNOACJK_00155	BGKCNBEA_00155	DJCPGLKF_00570	ODLPJADC_00320	NMAJPAPB_01260	EMCOIMCJ_00155	JCJHLMCB_00155	ABEIKDDA_00320	IBPMHMIA_01260	JFCCFJBI_01261	PNNBOJMP_00076	EBFIAFOF_01098
era		GTP-binding protein Era	455	455	1	1	1184				899	899	899	ICEHKBDC_00189	NMGINMON_00077	NKLOPMNI_01310	EMKKCJHC_00189	HOLMDEGO_01255	ICIOCKJC_00156	FCJPNKLG_01236	NOPOMCDK_01310	ANJGPPLI_01289	GIDHNNMB_00569	DIFOFHFE_00189	LNOJNJFO_00999	HIPPBICM_00569	AHDKENDE_00604	PHHJCOIJ_01014	AOEKDGLD_00570	KOEEOLLO_00525	AIKPHFFJ_01340	OCICKKDH_00156	LAPJCPHP_01336	FNPLKHGF_00077	JOJPMKHM_00999	PBMJHMHF_00569	APPKIIEI_01338	MMNOACJK_00156	BGKCNBEA_00156	DJCPGLKF_00569	ODLPJADC_00319	NMAJPAPB_01261	EMCOIMCJ_00156	JCJHLMCB_00156	ABEIKDDA_00319	IBPMHMIA_01261	JFCCFJBI_01262	PNNBOJMP_00077	EBFIAFOF_01097
recO		putative recombinational DNA repair protein (RecF pathway)	455	455	1	1	1185				746	746	746	ICEHKBDC_00190	NMGINMON_00078	NKLOPMNI_01309	EMKKCJHC_00190	HOLMDEGO_01254	ICIOCKJC_00157	FCJPNKLG_01237	NOPOMCDK_01309	ANJGPPLI_01290	GIDHNNMB_00568	DIFOFHFE_00190	LNOJNJFO_01000	HIPPBICM_00568	AHDKENDE_00605	PHHJCOIJ_01013	AOEKDGLD_00569	KOEEOLLO_00526	AIKPHFFJ_01341	OCICKKDH_00157	LAPJCPHP_01335	FNPLKHGF_00078	JOJPMKHM_01000	PBMJHMHF_00568	APPKIIEI_01337	MMNOACJK_00157	BGKCNBEA_00157	DJCPGLKF_00568	ODLPJADC_00318	NMAJPAPB_01262	EMCOIMCJ_00157	JCJHLMCB_00157	ABEIKDDA_00318	IBPMHMIA_01262	JFCCFJBI_01263	PNNBOJMP_00078	EBFIAFOF_01096
glyS		putative glycyl-tRNA synthetase	455	455	1	1	1186				1391	1391	1391	ICEHKBDC_00191	NMGINMON_00079	NKLOPMNI_01308	EMKKCJHC_00191	HOLMDEGO_01253	ICIOCKJC_00158	FCJPNKLG_01238	NOPOMCDK_01308	ANJGPPLI_01291	GIDHNNMB_00567	DIFOFHFE_00191	LNOJNJFO_01001	HIPPBICM_00567	AHDKENDE_00606	PHHJCOIJ_01012	AOEKDGLD_00568	KOEEOLLO_00527	AIKPHFFJ_01342	OCICKKDH_00158	LAPJCPHP_01334	FNPLKHGF_00079	JOJPMKHM_01001	PBMJHMHF_00567	APPKIIEI_01336	MMNOACJK_00158	BGKCNBEA_00158	DJCPGLKF_00567	ODLPJADC_00317	NMAJPAPB_01263	EMCOIMCJ_00158	JCJHLMCB_00158	ABEIKDDA_00317	IBPMHMIA_01263	JFCCFJBI_01264	PNNBOJMP_00079	EBFIAFOF_01095
ccpN		Transcriptional repressor CcpN	455	455	1	1	1187				539	539	539	ICEHKBDC_00192	NMGINMON_00080	NKLOPMNI_01307	EMKKCJHC_00192	HOLMDEGO_01252	ICIOCKJC_00159	FCJPNKLG_01239	NOPOMCDK_01307	ANJGPPLI_01292	GIDHNNMB_00566	DIFOFHFE_00192	LNOJNJFO_01002	HIPPBICM_00566	AHDKENDE_00607	PHHJCOIJ_01011	AOEKDGLD_00567	KOEEOLLO_00528	AIKPHFFJ_01343	OCICKKDH_00159	LAPJCPHP_01333	FNPLKHGF_00080	JOJPMKHM_01002	PBMJHMHF_00566	APPKIIEI_01335	MMNOACJK_00159	BGKCNBEA_00159	DJCPGLKF_00566	ODLPJADC_00316	NMAJPAPB_01264	EMCOIMCJ_00159	JCJHLMCB_00159	ABEIKDDA_00316	IBPMHMIA_01264	JFCCFJBI_01265	PNNBOJMP_00080	EBFIAFOF_01094
yqfL		Putative pyruvate, phosphate dikinase regulatory protein	455	455	1	1	1188				818	818	818	ICEHKBDC_00193	NMGINMON_00081	NKLOPMNI_01306	EMKKCJHC_00193	HOLMDEGO_01251	ICIOCKJC_00160	FCJPNKLG_01240	NOPOMCDK_01306	ANJGPPLI_01293	GIDHNNMB_00565	DIFOFHFE_00193	LNOJNJFO_01003	HIPPBICM_00565	AHDKENDE_00608	PHHJCOIJ_01010	AOEKDGLD_00566	KOEEOLLO_00529	AIKPHFFJ_01344	OCICKKDH_00160	LAPJCPHP_01332	FNPLKHGF_00081	JOJPMKHM_01003	PBMJHMHF_00565	APPKIIEI_01334	MMNOACJK_00160	BGKCNBEA_00160	DJCPGLKF_00565	ODLPJADC_00315	NMAJPAPB_01265	EMCOIMCJ_00160	JCJHLMCB_00160	ABEIKDDA_00315	IBPMHMIA_01265	JFCCFJBI_01266	PNNBOJMP_00081	EBFIAFOF_01093
dnaG		DNA primase	455	455	1	1	1189				1799	1799	1799	ICEHKBDC_00194	NMGINMON_00082	NKLOPMNI_01305	EMKKCJHC_00194	HOLMDEGO_01250	ICIOCKJC_00161	FCJPNKLG_01241	NOPOMCDK_01305	ANJGPPLI_01294	GIDHNNMB_00564	DIFOFHFE_00194	LNOJNJFO_01004	HIPPBICM_00564	AHDKENDE_00609	PHHJCOIJ_01009	AOEKDGLD_00565	KOEEOLLO_00530	AIKPHFFJ_01345	OCICKKDH_00161	LAPJCPHP_01331	FNPLKHGF_00082	JOJPMKHM_01004	PBMJHMHF_00564	APPKIIEI_01333	MMNOACJK_00161	BGKCNBEA_00161	DJCPGLKF_00564	ODLPJADC_00314	NMAJPAPB_01266	EMCOIMCJ_00161	JCJHLMCB_00161	ABEIKDDA_00314	IBPMHMIA_01266	JFCCFJBI_01267	PNNBOJMP_00082	EBFIAFOF_01092
rpoD		RNA polymerase sigma-70 factor RpoD	455	455	1	1	1190				1106	1106	1106	ICEHKBDC_00195	NMGINMON_00083	NKLOPMNI_01304	EMKKCJHC_00195	HOLMDEGO_01249	ICIOCKJC_00162	FCJPNKLG_01242	NOPOMCDK_01304	ANJGPPLI_01295	GIDHNNMB_00563	DIFOFHFE_00195	LNOJNJFO_01005	HIPPBICM_00563	AHDKENDE_00610	PHHJCOIJ_01008	AOEKDGLD_00564	KOEEOLLO_00531	AIKPHFFJ_01346	OCICKKDH_00162	LAPJCPHP_01330	FNPLKHGF_00083	JOJPMKHM_01005	PBMJHMHF_00563	APPKIIEI_01332	MMNOACJK_00162	BGKCNBEA_00162	DJCPGLKF_00563	ODLPJADC_00313	NMAJPAPB_01267	EMCOIMCJ_00162	JCJHLMCB_00162	ABEIKDDA_00313	IBPMHMIA_01267	JFCCFJBI_01268	PNNBOJMP_00083	EBFIAFOF_01091
trmK		tRNA (adenine(22)-N(1))-methyltransferase	455	455	1	1	1191				677	677	677	ICEHKBDC_00196	NMGINMON_00084	NKLOPMNI_01303	EMKKCJHC_00196	HOLMDEGO_01248	ICIOCKJC_00163	FCJPNKLG_01243	NOPOMCDK_01303	ANJGPPLI_01296	GIDHNNMB_00562	DIFOFHFE_00196	LNOJNJFO_01006	HIPPBICM_00562	AHDKENDE_00611	PHHJCOIJ_01007	AOEKDGLD_00563	KOEEOLLO_00532	AIKPHFFJ_01347	OCICKKDH_00163	LAPJCPHP_01329	FNPLKHGF_00084	JOJPMKHM_01006	PBMJHMHF_00562	APPKIIEI_01331	MMNOACJK_00163	BGKCNBEA_00163	DJCPGLKF_00562	ODLPJADC_00312	NMAJPAPB_01268	EMCOIMCJ_00163	JCJHLMCB_00163	ABEIKDDA_00312	IBPMHMIA_01268	JFCCFJBI_01269	PNNBOJMP_00084	EBFIAFOF_01090
group_1135		ATP-dependent RNA helicase DEAD/DEAH box family protein	455	455	1	1	1193				1346	1346	1346	ICEHKBDC_00198	NMGINMON_00086	NKLOPMNI_01301	EMKKCJHC_00198	HOLMDEGO_01246	ICIOCKJC_00165	FCJPNKLG_01245	NOPOMCDK_01301	ANJGPPLI_01298	GIDHNNMB_00560	DIFOFHFE_00198	LNOJNJFO_01008	HIPPBICM_00560	AHDKENDE_00613	PHHJCOIJ_01005	AOEKDGLD_00561	KOEEOLLO_00534	AIKPHFFJ_01349	OCICKKDH_00165	LAPJCPHP_01327	FNPLKHGF_00086	JOJPMKHM_01008	PBMJHMHF_00560	APPKIIEI_01329	MMNOACJK_00165	BGKCNBEA_00165	DJCPGLKF_00560	ODLPJADC_00310	NMAJPAPB_01270	EMCOIMCJ_00165	JCJHLMCB_00165	ABEIKDDA_00310	IBPMHMIA_01270	JFCCFJBI_01271	PNNBOJMP_00086	EBFIAFOF_01088
nfo		deoxyribonuclease IV (phage-T(4)-induced)	455	455	1	1	1194				890	890	890	ICEHKBDC_00199	NMGINMON_00087	NKLOPMNI_01300	EMKKCJHC_00199	HOLMDEGO_01245	ICIOCKJC_00166	FCJPNKLG_01246	NOPOMCDK_01300	ANJGPPLI_01299	GIDHNNMB_00559	DIFOFHFE_00199	LNOJNJFO_01009	HIPPBICM_00559	AHDKENDE_00614	PHHJCOIJ_01004	AOEKDGLD_00560	KOEEOLLO_00535	AIKPHFFJ_01350	OCICKKDH_00166	LAPJCPHP_01326	FNPLKHGF_00087	JOJPMKHM_01009	PBMJHMHF_00559	APPKIIEI_01328	MMNOACJK_00166	BGKCNBEA_00166	DJCPGLKF_00559	ODLPJADC_00309	NMAJPAPB_01271	EMCOIMCJ_00166	JCJHLMCB_00166	ABEIKDDA_00309	IBPMHMIA_01271	JFCCFJBI_01272	PNNBOJMP_00087	EBFIAFOF_01087
znuC		zinc ABC transporter	455	455	1	1	1195				785	785	785	ICEHKBDC_00200	NMGINMON_00088	NKLOPMNI_01299	EMKKCJHC_00200	HOLMDEGO_01244	ICIOCKJC_00167	FCJPNKLG_01247	NOPOMCDK_01299	ANJGPPLI_01300	GIDHNNMB_00558	DIFOFHFE_00200	LNOJNJFO_01010	HIPPBICM_00558	AHDKENDE_00615	PHHJCOIJ_01003	AOEKDGLD_00559	KOEEOLLO_00536	AIKPHFFJ_01351	OCICKKDH_00167	LAPJCPHP_01325	FNPLKHGF_00088	JOJPMKHM_01010	PBMJHMHF_00558	APPKIIEI_01327	MMNOACJK_00167	BGKCNBEA_00167	DJCPGLKF_00558	ODLPJADC_00308	NMAJPAPB_01272	EMCOIMCJ_00167	JCJHLMCB_00167	ABEIKDDA_00308	IBPMHMIA_01272	JFCCFJBI_01273	PNNBOJMP_00088	EBFIAFOF_01086
mreB		ABC superfamily ATP binding cassette transporter, membrane protein	455	455	1	1	1196				872	872	872	ICEHKBDC_00201	NMGINMON_00089	NKLOPMNI_01298	EMKKCJHC_00201	HOLMDEGO_01243	ICIOCKJC_00168	FCJPNKLG_01248	NOPOMCDK_01298	ANJGPPLI_01301	GIDHNNMB_00557	DIFOFHFE_00201	LNOJNJFO_01011	HIPPBICM_00557	AHDKENDE_00616	PHHJCOIJ_01002	AOEKDGLD_00558	KOEEOLLO_00537	AIKPHFFJ_01352	OCICKKDH_00168	LAPJCPHP_01324	FNPLKHGF_00089	JOJPMKHM_01011	PBMJHMHF_00557	APPKIIEI_01326	MMNOACJK_00168	BGKCNBEA_00168	DJCPGLKF_00557	ODLPJADC_00307	NMAJPAPB_01273	EMCOIMCJ_00168	JCJHLMCB_00168	ABEIKDDA_00307	IBPMHMIA_01273	JFCCFJBI_01274	PNNBOJMP_00089	EBFIAFOF_01085
group_1139		zinc-specific metalloregulatory protein	455	455	1	1	1197				410	410	410	ICEHKBDC_00202	NMGINMON_00090	NKLOPMNI_01297	EMKKCJHC_00202	HOLMDEGO_01242	ICIOCKJC_00169	FCJPNKLG_01249	NOPOMCDK_01297	ANJGPPLI_01302	GIDHNNMB_00556	DIFOFHFE_00202	LNOJNJFO_01012	HIPPBICM_00556	AHDKENDE_00617	PHHJCOIJ_01001	AOEKDGLD_00557	KOEEOLLO_00538	AIKPHFFJ_01353	OCICKKDH_00169	LAPJCPHP_01323	FNPLKHGF_00090	JOJPMKHM_01012	PBMJHMHF_00556	APPKIIEI_01325	MMNOACJK_00169	BGKCNBEA_00169	DJCPGLKF_00556	ODLPJADC_00306	NMAJPAPB_01274	EMCOIMCJ_00169	JCJHLMCB_00169	ABEIKDDA_00306	IBPMHMIA_01274	JFCCFJBI_01275	PNNBOJMP_00090	EBFIAFOF_01084
group_114		major histocompatibility complex class II analog protein, Map, silent gene	455	458	1.01	1	3184				290	1739	323	ICEHKBDC_02243	NMGINMON_01464	NKLOPMNI_01463	EMKKCJHC_01575	HOLMDEGO_01720	ICIOCKJC_01543	FCJPNKLG_01492	NOPOMCDK_01697	ANJGPPLI_01654	GIDHNNMB_01462	DIFOFHFE_01507	LNOJNJFO_01470	HIPPBICM_01585	AHDKENDE_01712	PHHJCOIJ_01635	AOEKDGLD_01542	KOEEOLLO_01403	AIKPHFFJ_02061	OCICKKDH_01440	LAPJCPHP_01489	FNPLKHGF_01489	JOJPMKHM_01471	PBMJHMHF_01471	APPKIIEI_01492	MMNOACJK_01580	BGKCNBEA_01519	DJCPGLKF_01628	ODLPJADC_01365	NMAJPAPB_01515	EMCOIMCJ_01530	JCJHLMCB_01453	ABEIKDDA_01439	IBPMHMIA_01450	JFCCFJBI_01516	PNNBOJMP_01489	EBFIAFOF_01250
sodA		superoxide dismutase Mn/Fe family protein	455	455	1	1	1198				599	599	599	ICEHKBDC_00203	NMGINMON_00091	NKLOPMNI_01296	EMKKCJHC_00203	HOLMDEGO_01241	ICIOCKJC_00170	FCJPNKLG_01250	NOPOMCDK_01296	ANJGPPLI_01303	GIDHNNMB_00555	DIFOFHFE_00203	LNOJNJFO_01013	HIPPBICM_00555	AHDKENDE_00618	PHHJCOIJ_01000	AOEKDGLD_00556	KOEEOLLO_00539	AIKPHFFJ_01354	OCICKKDH_00170	LAPJCPHP_01322	FNPLKHGF_00091	JOJPMKHM_01013	PBMJHMHF_00555	APPKIIEI_01324	MMNOACJK_00170	BGKCNBEA_00170	DJCPGLKF_00555	ODLPJADC_00305	NMAJPAPB_01275	EMCOIMCJ_00170	JCJHLMCB_00170	ABEIKDDA_00305	IBPMHMIA_01275	JFCCFJBI_01276	PNNBOJMP_00091	EBFIAFOF_01083
pbp3		penicillin-binding protein 3	455	455	1	1	1199				2075	2075	2075	ICEHKBDC_00204	NMGINMON_00092	NKLOPMNI_01295	EMKKCJHC_00204	HOLMDEGO_01240	ICIOCKJC_00171	FCJPNKLG_01251	NOPOMCDK_01295	ANJGPPLI_01304	GIDHNNMB_00554	DIFOFHFE_00204	LNOJNJFO_01014	HIPPBICM_00554	AHDKENDE_00619	PHHJCOIJ_00999	AOEKDGLD_00555	KOEEOLLO_00540	AIKPHFFJ_01355	OCICKKDH_00171	LAPJCPHP_01321	FNPLKHGF_00092	JOJPMKHM_01014	PBMJHMHF_00554	APPKIIEI_01323	MMNOACJK_00171	BGKCNBEA_00171	DJCPGLKF_00554	ODLPJADC_00304	NMAJPAPB_01276	EMCOIMCJ_00171	JCJHLMCB_00171	ABEIKDDA_00304	IBPMHMIA_01276	JFCCFJBI_01277	PNNBOJMP_00092	EBFIAFOF_01082
rpmG_2		50S ribosomal protein L33 type 1	455	455	1	1	1200				149	149	149	ICEHKBDC_00205	NMGINMON_00093	NKLOPMNI_01294	EMKKCJHC_00205	HOLMDEGO_01239	ICIOCKJC_00172	FCJPNKLG_01252	NOPOMCDK_01294	ANJGPPLI_01305	GIDHNNMB_00553	DIFOFHFE_00205	LNOJNJFO_01015	HIPPBICM_00553	AHDKENDE_00620	PHHJCOIJ_00998	AOEKDGLD_00554	KOEEOLLO_00541	AIKPHFFJ_01356	OCICKKDH_00172	LAPJCPHP_01320	FNPLKHGF_00093	JOJPMKHM_01015	PBMJHMHF_00553	APPKIIEI_01322	MMNOACJK_00172	BGKCNBEA_00172	DJCPGLKF_00553	ODLPJADC_00303	NMAJPAPB_01277	EMCOIMCJ_00172	JCJHLMCB_00172	ABEIKDDA_00303	IBPMHMIA_01277	JFCCFJBI_01278	PNNBOJMP_00093	EBFIAFOF_01081
group_1143		5-formyltetrahydrofolate cyclo-ligase	455	455	1	1	1201				593	593	593	ICEHKBDC_00206	NMGINMON_00094	NKLOPMNI_01293	EMKKCJHC_00206	HOLMDEGO_01238	ICIOCKJC_00173	FCJPNKLG_01253	NOPOMCDK_01293	ANJGPPLI_01306	GIDHNNMB_00552	DIFOFHFE_00206	LNOJNJFO_01016	HIPPBICM_00552	AHDKENDE_00621	PHHJCOIJ_00997	AOEKDGLD_00553	KOEEOLLO_00542	AIKPHFFJ_01357	OCICKKDH_00173	LAPJCPHP_01319	FNPLKHGF_00094	JOJPMKHM_01016	PBMJHMHF_00552	APPKIIEI_01321	MMNOACJK_00173	BGKCNBEA_00173	DJCPGLKF_00552	ODLPJADC_00302	NMAJPAPB_01278	EMCOIMCJ_00173	JCJHLMCB_00173	ABEIKDDA_00302	IBPMHMIA_01278	JFCCFJBI_01279	PNNBOJMP_00094	EBFIAFOF_01080
gluP		peptidase, rhomboid family protein	455	455	1	1	1202				1463	1463	1463	ICEHKBDC_00207	NMGINMON_00095	NKLOPMNI_01292	EMKKCJHC_00207	HOLMDEGO_01237	ICIOCKJC_00174	FCJPNKLG_01254	NOPOMCDK_01292	ANJGPPLI_01307	GIDHNNMB_00551	DIFOFHFE_00207	LNOJNJFO_01017	HIPPBICM_00551	AHDKENDE_00622	PHHJCOIJ_00996	AOEKDGLD_00552	KOEEOLLO_00543	AIKPHFFJ_01358	OCICKKDH_00174	LAPJCPHP_01318	FNPLKHGF_00095	JOJPMKHM_01017	PBMJHMHF_00551	APPKIIEI_01320	MMNOACJK_00174	BGKCNBEA_00174	DJCPGLKF_00551	ODLPJADC_00301	NMAJPAPB_01279	EMCOIMCJ_00174	JCJHLMCB_00174	ABEIKDDA_00301	IBPMHMIA_01279	JFCCFJBI_01280	PNNBOJMP_00095	EBFIAFOF_01079
glcK		putative glucokinase, ROK family	455	455	1	1	1203				986	986	986	ICEHKBDC_00208	NMGINMON_00096	NKLOPMNI_01291	EMKKCJHC_00208	HOLMDEGO_01236	ICIOCKJC_00175	FCJPNKLG_01255	NOPOMCDK_01291	ANJGPPLI_01308	GIDHNNMB_00550	DIFOFHFE_00208	LNOJNJFO_01018	HIPPBICM_00550	AHDKENDE_00623	PHHJCOIJ_00995	AOEKDGLD_00551	KOEEOLLO_00544	AIKPHFFJ_01359	OCICKKDH_00175	LAPJCPHP_01317	FNPLKHGF_00096	JOJPMKHM_01018	PBMJHMHF_00550	APPKIIEI_01319	MMNOACJK_00175	BGKCNBEA_00175	DJCPGLKF_00550	ODLPJADC_00300	NMAJPAPB_01280	EMCOIMCJ_00175	JCJHLMCB_00175	ABEIKDDA_00300	IBPMHMIA_01280	JFCCFJBI_01281	PNNBOJMP_00096	EBFIAFOF_01078
group_1146		hypothetical protein	455	455	1	1	1204				329	329	329	ICEHKBDC_00209	NMGINMON_00097	NKLOPMNI_01290	EMKKCJHC_00209	HOLMDEGO_01235	ICIOCKJC_00176	FCJPNKLG_01256	NOPOMCDK_01290	ANJGPPLI_01309	GIDHNNMB_00549	DIFOFHFE_00209	LNOJNJFO_01019	HIPPBICM_00549	AHDKENDE_00624	PHHJCOIJ_00994	AOEKDGLD_00550	KOEEOLLO_00545	AIKPHFFJ_01360	OCICKKDH_00176	LAPJCPHP_01316	FNPLKHGF_00097	JOJPMKHM_01019	PBMJHMHF_00549	APPKIIEI_01318	MMNOACJK_00176	BGKCNBEA_00176	DJCPGLKF_00549	ODLPJADC_00299	NMAJPAPB_01281	EMCOIMCJ_00176	JCJHLMCB_00176	ABEIKDDA_00299	IBPMHMIA_01281	JFCCFJBI_01282	PNNBOJMP_00097	EBFIAFOF_01077
group_1147		late competence protein, ComGA	455	455	1	1	1207				974	974	974	ICEHKBDC_00211	NMGINMON_00099	NKLOPMNI_01288	EMKKCJHC_00211	HOLMDEGO_01233	ICIOCKJC_00178	FCJPNKLG_01258	NOPOMCDK_01288	ANJGPPLI_01311	GIDHNNMB_00547	DIFOFHFE_00211	LNOJNJFO_01021	HIPPBICM_00547	AHDKENDE_00626	PHHJCOIJ_00992	AOEKDGLD_00548	KOEEOLLO_00547	AIKPHFFJ_01362	OCICKKDH_00178	LAPJCPHP_01314	FNPLKHGF_00099	JOJPMKHM_01021	PBMJHMHF_00547	APPKIIEI_01316	MMNOACJK_00178	BGKCNBEA_00178	DJCPGLKF_00547	ODLPJADC_00297	NMAJPAPB_01283	EMCOIMCJ_00178	JCJHLMCB_00178	ABEIKDDA_00297	IBPMHMIA_01283	JFCCFJBI_01284	PNNBOJMP_00099	EBFIAFOF_01075
group_1148		DNA transport mechinery protein	455	455	1	1	1208				1070	1070	1070	ICEHKBDC_00212	NMGINMON_00100	NKLOPMNI_01287	EMKKCJHC_00212	HOLMDEGO_01232	ICIOCKJC_00179	FCJPNKLG_01259	NOPOMCDK_01287	ANJGPPLI_01312	GIDHNNMB_00546	DIFOFHFE_00212	LNOJNJFO_01022	HIPPBICM_00546	AHDKENDE_00627	PHHJCOIJ_00991	AOEKDGLD_00547	KOEEOLLO_00548	AIKPHFFJ_01363	OCICKKDH_00179	LAPJCPHP_01313	FNPLKHGF_00100	JOJPMKHM_01022	PBMJHMHF_00546	APPKIIEI_01315	MMNOACJK_00179	BGKCNBEA_00179	DJCPGLKF_00546	ODLPJADC_00296	NMAJPAPB_01284	EMCOIMCJ_00179	JCJHLMCB_00179	ABEIKDDA_00296	IBPMHMIA_01284	JFCCFJBI_01285	PNNBOJMP_00100	EBFIAFOF_01074
group_1150		hypothetical protein	455	455	1	1	1211				299	299	299	ICEHKBDC_00215	NMGINMON_00103	NKLOPMNI_01284	EMKKCJHC_00215	HOLMDEGO_01229	ICIOCKJC_00182	FCJPNKLG_01262	NOPOMCDK_01284	ANJGPPLI_01315	GIDHNNMB_00543	DIFOFHFE_00215	LNOJNJFO_01025	HIPPBICM_00543	AHDKENDE_00630	PHHJCOIJ_00988	AOEKDGLD_00544	KOEEOLLO_00551	AIKPHFFJ_01366	OCICKKDH_00182	LAPJCPHP_01310	FNPLKHGF_00103	JOJPMKHM_01025	PBMJHMHF_00543	APPKIIEI_01312	MMNOACJK_00182	BGKCNBEA_00182	DJCPGLKF_00543	ODLPJADC_00293	NMAJPAPB_01287	EMCOIMCJ_00182	JCJHLMCB_00182	ABEIKDDA_00293	IBPMHMIA_01287	JFCCFJBI_01288	PNNBOJMP_00103	EBFIAFOF_01071
aroK		shikimate kinase, AroK	455	455	1	1	1213				524	524	524	ICEHKBDC_00217	NMGINMON_00105	NKLOPMNI_01282	EMKKCJHC_00217	HOLMDEGO_01227	ICIOCKJC_00184	FCJPNKLG_01264	NOPOMCDK_01282	ANJGPPLI_01317	GIDHNNMB_00541	DIFOFHFE_00217	LNOJNJFO_01027	HIPPBICM_00541	AHDKENDE_00632	PHHJCOIJ_00986	AOEKDGLD_00542	KOEEOLLO_00553	AIKPHFFJ_01368	OCICKKDH_00184	LAPJCPHP_01308	FNPLKHGF_00105	JOJPMKHM_01027	PBMJHMHF_00541	APPKIIEI_01310	MMNOACJK_00184	BGKCNBEA_00184	DJCPGLKF_00541	ODLPJADC_00291	NMAJPAPB_01289	EMCOIMCJ_00184	JCJHLMCB_00184	ABEIKDDA_00291	IBPMHMIA_01289	JFCCFJBI_01290	PNNBOJMP_00105	EBFIAFOF_01069
gcvT		aminomethyltransferase (glycine cleavage system T protein)	455	455	1	1	1214				1091	1091	1091	ICEHKBDC_00218	NMGINMON_00106	NKLOPMNI_01281	EMKKCJHC_00218	HOLMDEGO_01226	ICIOCKJC_00185	FCJPNKLG_01265	NOPOMCDK_01281	ANJGPPLI_01318	GIDHNNMB_00540	DIFOFHFE_00218	LNOJNJFO_01028	HIPPBICM_00540	AHDKENDE_00633	PHHJCOIJ_00985	AOEKDGLD_00541	KOEEOLLO_00554	AIKPHFFJ_01369	OCICKKDH_00185	LAPJCPHP_01307	FNPLKHGF_00106	JOJPMKHM_01028	PBMJHMHF_00540	APPKIIEI_01309	MMNOACJK_00185	BGKCNBEA_00185	DJCPGLKF_00540	ODLPJADC_00290	NMAJPAPB_01290	EMCOIMCJ_00185	JCJHLMCB_00185	ABEIKDDA_00290	IBPMHMIA_01290	JFCCFJBI_01291	PNNBOJMP_00106	EBFIAFOF_01068
gcvPA		glycine dehydrogenase, subunit 1 (glycine cleavage system P protein)	455	455	1	1	1215				1346	1346	1346	ICEHKBDC_00219	NMGINMON_00107	NKLOPMNI_01280	EMKKCJHC_00219	HOLMDEGO_01225	ICIOCKJC_00186	FCJPNKLG_01266	NOPOMCDK_01280	ANJGPPLI_01319	GIDHNNMB_00539	DIFOFHFE_00219	LNOJNJFO_01029	HIPPBICM_00539	AHDKENDE_00634	PHHJCOIJ_00984	AOEKDGLD_00540	KOEEOLLO_00555	AIKPHFFJ_01370	OCICKKDH_00186	LAPJCPHP_01306	FNPLKHGF_00107	JOJPMKHM_01029	PBMJHMHF_00539	APPKIIEI_01308	MMNOACJK_00186	BGKCNBEA_00186	DJCPGLKF_00539	ODLPJADC_00289	NMAJPAPB_01291	EMCOIMCJ_00186	JCJHLMCB_00186	ABEIKDDA_00289	IBPMHMIA_01291	JFCCFJBI_01292	PNNBOJMP_00107	EBFIAFOF_01067
gcvPB		glycine dehydrogenase subunit 2	455	455	1	1	1216				1472	1472	1472	ICEHKBDC_00220	NMGINMON_00108	NKLOPMNI_01279	EMKKCJHC_00220	HOLMDEGO_01224	ICIOCKJC_00187	FCJPNKLG_01267	NOPOMCDK_01279	ANJGPPLI_01320	GIDHNNMB_00538	DIFOFHFE_00220	LNOJNJFO_01030	HIPPBICM_00538	AHDKENDE_00635	PHHJCOIJ_00983	AOEKDGLD_00539	KOEEOLLO_00556	AIKPHFFJ_01371	OCICKKDH_00187	LAPJCPHP_01305	FNPLKHGF_00108	JOJPMKHM_01030	PBMJHMHF_00538	APPKIIEI_01307	MMNOACJK_00187	BGKCNBEA_00187	DJCPGLKF_00538	ODLPJADC_00288	NMAJPAPB_01292	EMCOIMCJ_00187	JCJHLMCB_00187	ABEIKDDA_00288	IBPMHMIA_01292	JFCCFJBI_01293	PNNBOJMP_00108	EBFIAFOF_01066
group_1155		putative rhodanese domain sulfurtransferase	455	455	1	1	1217				386	386	386	ICEHKBDC_00221	NMGINMON_00109	NKLOPMNI_01278	EMKKCJHC_00221	HOLMDEGO_01223	ICIOCKJC_00188	FCJPNKLG_01268	NOPOMCDK_01278	ANJGPPLI_01321	GIDHNNMB_00537	DIFOFHFE_00221	LNOJNJFO_01031	HIPPBICM_00537	AHDKENDE_00636	PHHJCOIJ_00982	AOEKDGLD_00538	KOEEOLLO_00557	AIKPHFFJ_01372	OCICKKDH_00188	LAPJCPHP_01304	FNPLKHGF_00109	JOJPMKHM_01031	PBMJHMHF_00537	APPKIIEI_01306	MMNOACJK_00188	BGKCNBEA_00188	DJCPGLKF_00537	ODLPJADC_00287	NMAJPAPB_01293	EMCOIMCJ_00188	JCJHLMCB_00188	ABEIKDDA_00287	IBPMHMIA_01293	JFCCFJBI_01294	PNNBOJMP_00109	EBFIAFOF_01065
group_1156		lipoate-protein ligase A family protein	455	455	1	1	1218				830	830	830	ICEHKBDC_00222	NMGINMON_00110	NKLOPMNI_01277	EMKKCJHC_00222	HOLMDEGO_01222	ICIOCKJC_00189	FCJPNKLG_01269	NOPOMCDK_01277	ANJGPPLI_01322	GIDHNNMB_00536	DIFOFHFE_00222	LNOJNJFO_01032	HIPPBICM_00536	AHDKENDE_00637	PHHJCOIJ_00981	AOEKDGLD_00537	KOEEOLLO_00558	AIKPHFFJ_01373	OCICKKDH_00189	LAPJCPHP_01303	FNPLKHGF_00110	JOJPMKHM_01032	PBMJHMHF_00536	APPKIIEI_01305	MMNOACJK_00189	BGKCNBEA_00189	DJCPGLKF_00536	ODLPJADC_00286	NMAJPAPB_01294	EMCOIMCJ_00189	JCJHLMCB_00189	ABEIKDDA_00286	IBPMHMIA_01294	JFCCFJBI_01295	PNNBOJMP_00110	EBFIAFOF_01064
group_1157		hypothetical protein	455	455	1	1	1219				218	218	218	ICEHKBDC_00223	NMGINMON_00111	NKLOPMNI_01276	EMKKCJHC_00223	HOLMDEGO_01221	ICIOCKJC_00190	FCJPNKLG_01270	NOPOMCDK_01276	ANJGPPLI_01323	GIDHNNMB_00535	DIFOFHFE_00223	LNOJNJFO_01033	HIPPBICM_00535	AHDKENDE_00638	PHHJCOIJ_00980	AOEKDGLD_00536	KOEEOLLO_00559	AIKPHFFJ_01374	OCICKKDH_00190	LAPJCPHP_01302	FNPLKHGF_00111	JOJPMKHM_01033	PBMJHMHF_00535	APPKIIEI_01304	MMNOACJK_00190	BGKCNBEA_00190	DJCPGLKF_00535	ODLPJADC_00285	NMAJPAPB_01295	EMCOIMCJ_00190	JCJHLMCB_00190	ABEIKDDA_00285	IBPMHMIA_01295	JFCCFJBI_01296	PNNBOJMP_00111	EBFIAFOF_01063
group_1158		hypothetical protein	455	455	1	1	1220				581	581	581	ICEHKBDC_00224	NMGINMON_00112	NKLOPMNI_01275	EMKKCJHC_00224	HOLMDEGO_01220	ICIOCKJC_00191	FCJPNKLG_01271	NOPOMCDK_01275	ANJGPPLI_01324	GIDHNNMB_00534	DIFOFHFE_00224	LNOJNJFO_01034	HIPPBICM_00534	AHDKENDE_00639	PHHJCOIJ_00979	AOEKDGLD_00535	KOEEOLLO_00560	AIKPHFFJ_01375	OCICKKDH_00191	LAPJCPHP_01301	FNPLKHGF_00112	JOJPMKHM_01034	PBMJHMHF_00534	APPKIIEI_01303	MMNOACJK_00191	BGKCNBEA_00191	DJCPGLKF_00534	ODLPJADC_00284	NMAJPAPB_01296	EMCOIMCJ_00191	JCJHLMCB_00191	ABEIKDDA_00284	IBPMHMIA_01296	JFCCFJBI_01297	PNNBOJMP_00112	EBFIAFOF_01062
group_1159		M24B family Xaa-Pro dipeptidase	455	455	1	1	1221				1061	1061	1061	ICEHKBDC_00225	NMGINMON_00113	NKLOPMNI_01274	EMKKCJHC_00225	HOLMDEGO_01219	ICIOCKJC_00192	FCJPNKLG_01272	NOPOMCDK_01274	ANJGPPLI_01325	GIDHNNMB_00533	DIFOFHFE_00225	LNOJNJFO_01035	HIPPBICM_00533	AHDKENDE_00640	PHHJCOIJ_00978	AOEKDGLD_00534	KOEEOLLO_00561	AIKPHFFJ_01376	OCICKKDH_00192	LAPJCPHP_01300	FNPLKHGF_00113	JOJPMKHM_01035	PBMJHMHF_00533	APPKIIEI_01302	MMNOACJK_00192	BGKCNBEA_00192	DJCPGLKF_00533	ODLPJADC_00283	NMAJPAPB_01297	EMCOIMCJ_00192	JCJHLMCB_00192	ABEIKDDA_00283	IBPMHMIA_01297	JFCCFJBI_01298	PNNBOJMP_00113	EBFIAFOF_01061
efp		translation elongation factor EF-P	455	455	1	1	1222				557	557	557	ICEHKBDC_00226	NMGINMON_00114	NKLOPMNI_01273	EMKKCJHC_00226	HOLMDEGO_01218	ICIOCKJC_00193	FCJPNKLG_01273	NOPOMCDK_01273	ANJGPPLI_01326	GIDHNNMB_00532	DIFOFHFE_00226	LNOJNJFO_01036	HIPPBICM_00532	AHDKENDE_00641	PHHJCOIJ_00977	AOEKDGLD_00533	KOEEOLLO_00562	AIKPHFFJ_01377	OCICKKDH_00193	LAPJCPHP_01299	FNPLKHGF_00114	JOJPMKHM_01036	PBMJHMHF_00532	APPKIIEI_01301	MMNOACJK_00193	BGKCNBEA_00193	DJCPGLKF_00532	ODLPJADC_00282	NMAJPAPB_01298	EMCOIMCJ_00193	JCJHLMCB_00193	ABEIKDDA_00282	IBPMHMIA_01298	JFCCFJBI_01299	PNNBOJMP_00114	EBFIAFOF_01060
accB_2		acetyl-CoA carboxylase biotin carboxyl carrier protein subunit	455	455	1	1	1223				464	464	464	ICEHKBDC_00227	NMGINMON_00115	NKLOPMNI_01272	EMKKCJHC_00227	HOLMDEGO_01217	ICIOCKJC_00194	FCJPNKLG_01274	NOPOMCDK_01272	ANJGPPLI_01327	GIDHNNMB_00531	DIFOFHFE_00227	LNOJNJFO_01037	HIPPBICM_00531	AHDKENDE_00642	PHHJCOIJ_00976	AOEKDGLD_00532	KOEEOLLO_00563	AIKPHFFJ_01378	OCICKKDH_00194	LAPJCPHP_01298	FNPLKHGF_00115	JOJPMKHM_01037	PBMJHMHF_00531	APPKIIEI_01300	MMNOACJK_00194	BGKCNBEA_00194	DJCPGLKF_00531	ODLPJADC_00281	NMAJPAPB_01299	EMCOIMCJ_00194	JCJHLMCB_00194	ABEIKDDA_00281	IBPMHMIA_01299	JFCCFJBI_01300	PNNBOJMP_00115	EBFIAFOF_01059
accC_2		acetyl-CoA carboxylase accC (biotin carboxylase subunit)	455	455	1	1	1224				1355	1355	1355	ICEHKBDC_00228	NMGINMON_00116	NKLOPMNI_01271	EMKKCJHC_00228	HOLMDEGO_01216	ICIOCKJC_00195	FCJPNKLG_01275	NOPOMCDK_01271	ANJGPPLI_01328	GIDHNNMB_00530	DIFOFHFE_00228	LNOJNJFO_01038	HIPPBICM_00530	AHDKENDE_00643	PHHJCOIJ_00975	AOEKDGLD_00531	KOEEOLLO_00564	AIKPHFFJ_01379	OCICKKDH_00195	LAPJCPHP_01297	FNPLKHGF_00116	JOJPMKHM_01038	PBMJHMHF_00530	APPKIIEI_01299	MMNOACJK_00195	BGKCNBEA_00195	DJCPGLKF_00530	ODLPJADC_00280	NMAJPAPB_01300	EMCOIMCJ_00195	JCJHLMCB_00195	ABEIKDDA_00280	IBPMHMIA_01300	JFCCFJBI_01301	PNNBOJMP_00116	EBFIAFOF_01058
group_1163		alkaline shock protein	455	455	1	1	1225				362	362	362	ICEHKBDC_00229	NMGINMON_00117	NKLOPMNI_01270	EMKKCJHC_00229	HOLMDEGO_01215	ICIOCKJC_00196	FCJPNKLG_01276	NOPOMCDK_01270	ANJGPPLI_01329	GIDHNNMB_00529	DIFOFHFE_00229	LNOJNJFO_01039	HIPPBICM_00529	AHDKENDE_00644	PHHJCOIJ_00974	AOEKDGLD_00530	KOEEOLLO_00565	AIKPHFFJ_01380	OCICKKDH_00196	LAPJCPHP_01296	FNPLKHGF_00117	JOJPMKHM_01039	PBMJHMHF_00529	APPKIIEI_01298	MMNOACJK_00196	BGKCNBEA_00196	DJCPGLKF_00529	ODLPJADC_00279	NMAJPAPB_01301	EMCOIMCJ_00196	JCJHLMCB_00196	ABEIKDDA_00279	IBPMHMIA_01301	JFCCFJBI_01302	PNNBOJMP_00117	EBFIAFOF_01057
nusB		putative N utilization substance protein B	455	455	1	1	1226				389	389	389	ICEHKBDC_00230	NMGINMON_00118	NKLOPMNI_01269	EMKKCJHC_00230	HOLMDEGO_01214	ICIOCKJC_00197	FCJPNKLG_01277	NOPOMCDK_01269	ANJGPPLI_01330	GIDHNNMB_00528	DIFOFHFE_00230	LNOJNJFO_01040	HIPPBICM_00528	AHDKENDE_00645	PHHJCOIJ_00973	AOEKDGLD_00529	KOEEOLLO_00566	AIKPHFFJ_01381	OCICKKDH_00197	LAPJCPHP_01295	FNPLKHGF_00118	JOJPMKHM_01040	PBMJHMHF_00528	APPKIIEI_01297	MMNOACJK_00197	BGKCNBEA_00197	DJCPGLKF_00528	ODLPJADC_00278	NMAJPAPB_01302	EMCOIMCJ_00197	JCJHLMCB_00197	ABEIKDDA_00278	IBPMHMIA_01302	JFCCFJBI_01303	PNNBOJMP_00118	EBFIAFOF_01056
xseA		putative exodeoxyribonuclease VII large subunit	455	455	1	1	1227				1337	1337	1337	ICEHKBDC_00231	NMGINMON_00119	NKLOPMNI_01268	EMKKCJHC_00231	HOLMDEGO_01213	ICIOCKJC_00198	FCJPNKLG_01278	NOPOMCDK_01268	ANJGPPLI_01331	GIDHNNMB_00527	DIFOFHFE_00231	LNOJNJFO_01041	HIPPBICM_00527	AHDKENDE_00646	PHHJCOIJ_00972	AOEKDGLD_00528	KOEEOLLO_00567	AIKPHFFJ_01382	OCICKKDH_00198	LAPJCPHP_01294	FNPLKHGF_00119	JOJPMKHM_01041	PBMJHMHF_00527	APPKIIEI_01296	MMNOACJK_00198	BGKCNBEA_00198	DJCPGLKF_00527	ODLPJADC_00277	NMAJPAPB_01303	EMCOIMCJ_00198	JCJHLMCB_00198	ABEIKDDA_00277	IBPMHMIA_01303	JFCCFJBI_01304	PNNBOJMP_00119	EBFIAFOF_01055
xseB		putative exodeoxyribonuclease VII small subunit	455	455	1	1	1228				230	230	230	ICEHKBDC_00232	NMGINMON_00120	NKLOPMNI_01267	EMKKCJHC_00232	HOLMDEGO_01212	ICIOCKJC_00199	FCJPNKLG_01279	NOPOMCDK_01267	ANJGPPLI_01332	GIDHNNMB_00526	DIFOFHFE_00232	LNOJNJFO_01042	HIPPBICM_00526	AHDKENDE_00647	PHHJCOIJ_00971	AOEKDGLD_00527	KOEEOLLO_00568	AIKPHFFJ_01383	OCICKKDH_00199	LAPJCPHP_01293	FNPLKHGF_00120	JOJPMKHM_01042	PBMJHMHF_00526	APPKIIEI_01295	MMNOACJK_00199	BGKCNBEA_00199	DJCPGLKF_00526	ODLPJADC_00276	NMAJPAPB_01304	EMCOIMCJ_00199	JCJHLMCB_00199	ABEIKDDA_00276	IBPMHMIA_01304	JFCCFJBI_01305	PNNBOJMP_00120	EBFIAFOF_01054
ispA		putative geranyltranstransferase	455	455	1	1	1229				881	881	881	ICEHKBDC_00233	NMGINMON_00121	NKLOPMNI_01266	EMKKCJHC_00233	HOLMDEGO_01211	ICIOCKJC_00200	FCJPNKLG_01280	NOPOMCDK_01266	ANJGPPLI_01333	GIDHNNMB_00525	DIFOFHFE_00233	LNOJNJFO_01043	HIPPBICM_00525	AHDKENDE_00648	PHHJCOIJ_00970	AOEKDGLD_00526	KOEEOLLO_00569	AIKPHFFJ_01384	OCICKKDH_00200	LAPJCPHP_01292	FNPLKHGF_00121	JOJPMKHM_01043	PBMJHMHF_00525	APPKIIEI_01294	MMNOACJK_00200	BGKCNBEA_00200	DJCPGLKF_00525	ODLPJADC_00275	NMAJPAPB_01305	EMCOIMCJ_00200	JCJHLMCB_00200	ABEIKDDA_00275	IBPMHMIA_01305	JFCCFJBI_01306	PNNBOJMP_00121	EBFIAFOF_01053
ahrC		arginine repressor	455	455	1	1	1230				452	452	452	ICEHKBDC_00234	NMGINMON_00122	NKLOPMNI_01265	EMKKCJHC_00234	HOLMDEGO_01210	ICIOCKJC_00201	FCJPNKLG_01281	NOPOMCDK_01265	ANJGPPLI_01334	GIDHNNMB_00524	DIFOFHFE_00234	LNOJNJFO_01044	HIPPBICM_00524	AHDKENDE_00649	PHHJCOIJ_00969	AOEKDGLD_00525	KOEEOLLO_00570	AIKPHFFJ_01385	OCICKKDH_00201	LAPJCPHP_01291	FNPLKHGF_00122	JOJPMKHM_01044	PBMJHMHF_00524	APPKIIEI_01293	MMNOACJK_00201	BGKCNBEA_00201	DJCPGLKF_00524	ODLPJADC_00274	NMAJPAPB_01306	EMCOIMCJ_00201	JCJHLMCB_00201	ABEIKDDA_00274	IBPMHMIA_01306	JFCCFJBI_01307	PNNBOJMP_00122	EBFIAFOF_01052
lpdA		dihydrolipoamide dehydrogenase	455	455	1	1	1233				1421	1421	1421	ICEHKBDC_00236	NMGINMON_00124	NKLOPMNI_01263	EMKKCJHC_00236	HOLMDEGO_01208	ICIOCKJC_00203	FCJPNKLG_01283	NOPOMCDK_01263	ANJGPPLI_01336	GIDHNNMB_00522	DIFOFHFE_00236	LNOJNJFO_01046	HIPPBICM_00522	AHDKENDE_00651	PHHJCOIJ_00967	AOEKDGLD_00523	KOEEOLLO_00572	AIKPHFFJ_01387	OCICKKDH_00203	LAPJCPHP_01289	FNPLKHGF_00124	JOJPMKHM_01046	PBMJHMHF_00522	APPKIIEI_01291	MMNOACJK_00203	BGKCNBEA_00203	DJCPGLKF_00522	ODLPJADC_00272	NMAJPAPB_01308	EMCOIMCJ_00203	JCJHLMCB_00203	ABEIKDDA_00272	IBPMHMIA_01308	JFCCFJBI_01309	PNNBOJMP_00124	EBFIAFOF_01050
acoA		2-oxoisovalerate dehydrogenase subunit alpha	455	455	1	1	1234				992	992	992	ICEHKBDC_00237	NMGINMON_00125	NKLOPMNI_01262	EMKKCJHC_00237	HOLMDEGO_01207	ICIOCKJC_00204	FCJPNKLG_01284	NOPOMCDK_01262	ANJGPPLI_01337	GIDHNNMB_00521	DIFOFHFE_00237	LNOJNJFO_01047	HIPPBICM_00521	AHDKENDE_00652	PHHJCOIJ_00966	AOEKDGLD_00522	KOEEOLLO_00573	AIKPHFFJ_01388	OCICKKDH_00204	LAPJCPHP_01288	FNPLKHGF_00125	JOJPMKHM_01047	PBMJHMHF_00521	APPKIIEI_01290	MMNOACJK_00204	BGKCNBEA_00204	DJCPGLKF_00521	ODLPJADC_00271	NMAJPAPB_01309	EMCOIMCJ_00204	JCJHLMCB_00204	ABEIKDDA_00271	IBPMHMIA_01309	JFCCFJBI_01310	PNNBOJMP_00125	EBFIAFOF_01049
bfmBAB		2-oxoisovalerate dehydrogenase, E1 component, beta subunit	455	455	1	1	1235				983	983	983	ICEHKBDC_00238	NMGINMON_00126	NKLOPMNI_01261	EMKKCJHC_00238	HOLMDEGO_01206	ICIOCKJC_00205	FCJPNKLG_01285	NOPOMCDK_01261	ANJGPPLI_01338	GIDHNNMB_00520	DIFOFHFE_00238	LNOJNJFO_01048	HIPPBICM_00520	AHDKENDE_00653	PHHJCOIJ_00965	AOEKDGLD_00521	KOEEOLLO_00574	AIKPHFFJ_01389	OCICKKDH_00205	LAPJCPHP_01287	FNPLKHGF_00126	JOJPMKHM_01048	PBMJHMHF_00520	APPKIIEI_01289	MMNOACJK_00205	BGKCNBEA_00205	DJCPGLKF_00520	ODLPJADC_00270	NMAJPAPB_01310	EMCOIMCJ_00205	JCJHLMCB_00205	ABEIKDDA_00270	IBPMHMIA_01310	JFCCFJBI_01311	PNNBOJMP_00126	EBFIAFOF_01048
bfmB		lipoamide acyltransferase component of branched-chain alpha-keto acid dehydrogenase complex	455	455	1	1	1236				1274	1274	1274	ICEHKBDC_00239	NMGINMON_00127	NKLOPMNI_01260	EMKKCJHC_00239	HOLMDEGO_01205	ICIOCKJC_00206	FCJPNKLG_01286	NOPOMCDK_01260	ANJGPPLI_01339	GIDHNNMB_00519	DIFOFHFE_00239	LNOJNJFO_01049	HIPPBICM_00519	AHDKENDE_00654	PHHJCOIJ_00964	AOEKDGLD_00520	KOEEOLLO_00575	AIKPHFFJ_01390	OCICKKDH_00206	LAPJCPHP_01286	FNPLKHGF_00127	JOJPMKHM_01049	PBMJHMHF_00519	APPKIIEI_01288	MMNOACJK_00206	BGKCNBEA_00206	DJCPGLKF_00519	ODLPJADC_00269	NMAJPAPB_01311	EMCOIMCJ_00206	JCJHLMCB_00206	ABEIKDDA_00269	IBPMHMIA_01311	JFCCFJBI_01312	PNNBOJMP_00127	EBFIAFOF_01047
group_1173		hypothetical protein	455	455	1	1	1237				437	437	437	ICEHKBDC_00240	NMGINMON_00128	NKLOPMNI_01259	EMKKCJHC_00240	HOLMDEGO_01204	ICIOCKJC_00207	FCJPNKLG_01287	NOPOMCDK_01259	ANJGPPLI_01340	GIDHNNMB_00518	DIFOFHFE_00240	LNOJNJFO_01050	HIPPBICM_00518	AHDKENDE_00655	PHHJCOIJ_00963	AOEKDGLD_00519	KOEEOLLO_00576	AIKPHFFJ_01391	OCICKKDH_00207	LAPJCPHP_01285	FNPLKHGF_00128	JOJPMKHM_01050	PBMJHMHF_00518	APPKIIEI_01287	MMNOACJK_00207	BGKCNBEA_00207	DJCPGLKF_00518	ODLPJADC_00268	NMAJPAPB_01312	EMCOIMCJ_00207	JCJHLMCB_00207	ABEIKDDA_00268	IBPMHMIA_01312	JFCCFJBI_01313	PNNBOJMP_00128	EBFIAFOF_01046
group_1174		hypothetical protein	455	455	1	1	1238				980	980	980	ICEHKBDC_00241	NMGINMON_00129	NKLOPMNI_01258	EMKKCJHC_00241	HOLMDEGO_01203	ICIOCKJC_00208	FCJPNKLG_01288	NOPOMCDK_01258	ANJGPPLI_01341	GIDHNNMB_00517	DIFOFHFE_00241	LNOJNJFO_01051	HIPPBICM_00517	AHDKENDE_00656	PHHJCOIJ_00962	AOEKDGLD_00518	KOEEOLLO_00577	AIKPHFFJ_01392	OCICKKDH_00208	LAPJCPHP_01284	FNPLKHGF_00129	JOJPMKHM_01051	PBMJHMHF_00517	APPKIIEI_01286	MMNOACJK_00208	BGKCNBEA_00208	DJCPGLKF_00517	ODLPJADC_00267	NMAJPAPB_01313	EMCOIMCJ_00208	JCJHLMCB_00208	ABEIKDDA_00267	IBPMHMIA_01313	JFCCFJBI_01314	PNNBOJMP_00129	EBFIAFOF_01045
gnd		6-phosphogluconate dehydrogenase	455	455	1	1	1241				1406	1406	1406	ICEHKBDC_00244	NMGINMON_00132	NKLOPMNI_01255	EMKKCJHC_00244	HOLMDEGO_01200	ICIOCKJC_00211	FCJPNKLG_01291	NOPOMCDK_01255	ANJGPPLI_01344	GIDHNNMB_00514	DIFOFHFE_00244	LNOJNJFO_01054	HIPPBICM_00514	AHDKENDE_00659	PHHJCOIJ_00959	AOEKDGLD_00515	KOEEOLLO_00580	AIKPHFFJ_01395	OCICKKDH_00211	LAPJCPHP_01281	FNPLKHGF_00132	JOJPMKHM_01054	PBMJHMHF_00514	APPKIIEI_01283	MMNOACJK_00211	BGKCNBEA_00211	DJCPGLKF_00514	ODLPJADC_00264	NMAJPAPB_01316	EMCOIMCJ_00211	JCJHLMCB_00211	ABEIKDDA_00264	IBPMHMIA_01316	JFCCFJBI_01317	PNNBOJMP_00132	EBFIAFOF_01042
group_1176		ABC transporter ATP-binding protein	455	455	1	1	1243				863	863	863	ICEHKBDC_00245	NMGINMON_00133	NKLOPMNI_01253	EMKKCJHC_00246	HOLMDEGO_01198	ICIOCKJC_00213	FCJPNKLG_01293	NOPOMCDK_01254	ANJGPPLI_01345	GIDHNNMB_00513	DIFOFHFE_00245	LNOJNJFO_01055	HIPPBICM_00513	AHDKENDE_00660	PHHJCOIJ_00958	AOEKDGLD_00513	KOEEOLLO_00581	AIKPHFFJ_01396	OCICKKDH_00212	LAPJCPHP_01280	FNPLKHGF_00133	JOJPMKHM_01055	PBMJHMHF_00513	APPKIIEI_01282	MMNOACJK_00212	BGKCNBEA_00212	DJCPGLKF_00513	ODLPJADC_00263	NMAJPAPB_01317	EMCOIMCJ_00212	JCJHLMCB_00212	ABEIKDDA_00263	IBPMHMIA_01317	JFCCFJBI_01318	PNNBOJMP_00133	EBFIAFOF_01041
group_1177		ABC transporter	455	455	1	1	1244				734	734	734	ICEHKBDC_00246	NMGINMON_00134	NKLOPMNI_01252	EMKKCJHC_00247	HOLMDEGO_01197	ICIOCKJC_00214	FCJPNKLG_01294	NOPOMCDK_01253	ANJGPPLI_01346	GIDHNNMB_00512	DIFOFHFE_00246	LNOJNJFO_01056	HIPPBICM_00512	AHDKENDE_00661	PHHJCOIJ_00957	AOEKDGLD_00512	KOEEOLLO_00582	AIKPHFFJ_01397	OCICKKDH_00213	LAPJCPHP_01279	FNPLKHGF_00134	JOJPMKHM_01056	PBMJHMHF_00512	APPKIIEI_01281	MMNOACJK_00213	BGKCNBEA_00213	DJCPGLKF_00512	ODLPJADC_00262	NMAJPAPB_01318	EMCOIMCJ_00213	JCJHLMCB_00213	ABEIKDDA_00262	IBPMHMIA_01318	JFCCFJBI_01319	PNNBOJMP_00134	EBFIAFOF_01040
group_1178		hypothetical protein	455	455	1	1	1245				293	293	293	ICEHKBDC_00247	NMGINMON_00135	NKLOPMNI_01251	EMKKCJHC_00248	HOLMDEGO_01196	ICIOCKJC_00215	FCJPNKLG_01295	NOPOMCDK_01252	ANJGPPLI_01347	GIDHNNMB_00511	DIFOFHFE_00247	LNOJNJFO_01057	HIPPBICM_00511	AHDKENDE_00662	PHHJCOIJ_00956	AOEKDGLD_00511	KOEEOLLO_00583	AIKPHFFJ_01398	OCICKKDH_00214	LAPJCPHP_01278	FNPLKHGF_00135	JOJPMKHM_01057	PBMJHMHF_00511	APPKIIEI_01280	MMNOACJK_00214	BGKCNBEA_00214	DJCPGLKF_00511	ODLPJADC_00261	NMAJPAPB_01319	EMCOIMCJ_00214	JCJHLMCB_00214	ABEIKDDA_00261	IBPMHMIA_01319	JFCCFJBI_01320	PNNBOJMP_00135	EBFIAFOF_01039
group_1179		bacteriocin biosynthesis cyclodehydratase, SagC family	455	455	1	1	1248				929	929	929	ICEHKBDC_00249	NMGINMON_00137	NKLOPMNI_01249	EMKKCJHC_00250	HOLMDEGO_01194	ICIOCKJC_00217	FCJPNKLG_01297	NOPOMCDK_01250	ANJGPPLI_01349	GIDHNNMB_00509	DIFOFHFE_00249	LNOJNJFO_01059	HIPPBICM_00509	AHDKENDE_00664	PHHJCOIJ_00954	AOEKDGLD_00509	KOEEOLLO_00585	AIKPHFFJ_01400	OCICKKDH_00216	LAPJCPHP_01276	FNPLKHGF_00137	JOJPMKHM_01059	PBMJHMHF_00509	APPKIIEI_01278	MMNOACJK_00216	BGKCNBEA_00216	DJCPGLKF_00509	ODLPJADC_00259	NMAJPAPB_01321	EMCOIMCJ_00216	JCJHLMCB_00216	ABEIKDDA_00259	IBPMHMIA_01321	JFCCFJBI_01322	PNNBOJMP_00137	EBFIAFOF_01037
group_1180		hypothetical protein	455	455	1	1	1251				608	614	613	ICEHKBDC_00251	NMGINMON_00139	NKLOPMNI_01247	EMKKCJHC_00252	HOLMDEGO_01192	ICIOCKJC_00219	FCJPNKLG_01299	NOPOMCDK_01248	ANJGPPLI_01351	GIDHNNMB_00507	DIFOFHFE_00251	LNOJNJFO_01061	HIPPBICM_00507	AHDKENDE_00666	PHHJCOIJ_00952	AOEKDGLD_00507	KOEEOLLO_00587	AIKPHFFJ_01402	OCICKKDH_00218	LAPJCPHP_01274	FNPLKHGF_00139	JOJPMKHM_01061	PBMJHMHF_00507	APPKIIEI_01276	MMNOACJK_00218	BGKCNBEA_00218	DJCPGLKF_00507	ODLPJADC_00257	NMAJPAPB_01323	EMCOIMCJ_00218	JCJHLMCB_00218	ABEIKDDA_00257	IBPMHMIA_01323	JFCCFJBI_01324	PNNBOJMP_00139	EBFIAFOF_01035
group_1181		glyoxalase/bleomycin resistance protein/dioxygenase superfamily protein	455	455	1	1	1252				371	371	371	ICEHKBDC_00252	NMGINMON_00140	NKLOPMNI_01246	EMKKCJHC_00253	HOLMDEGO_01191	ICIOCKJC_00220	FCJPNKLG_01300	NOPOMCDK_01247	ANJGPPLI_01352	GIDHNNMB_00506	DIFOFHFE_00252	LNOJNJFO_01062	HIPPBICM_00506	AHDKENDE_00667	PHHJCOIJ_00951	AOEKDGLD_00506	KOEEOLLO_00588	AIKPHFFJ_01403	OCICKKDH_00219	LAPJCPHP_01273	FNPLKHGF_00140	JOJPMKHM_01062	PBMJHMHF_00506	APPKIIEI_01275	MMNOACJK_00219	BGKCNBEA_00219	DJCPGLKF_00506	ODLPJADC_00256	NMAJPAPB_01324	EMCOIMCJ_00219	JCJHLMCB_00219	ABEIKDDA_00256	IBPMHMIA_01324	JFCCFJBI_01325	PNNBOJMP_00140	EBFIAFOF_01034
malR		maltose operon transcriptional repressor	455	455	1	1	1253				1019	1019	1019	ICEHKBDC_00253	NMGINMON_00141	NKLOPMNI_01245	EMKKCJHC_00254	HOLMDEGO_01190	ICIOCKJC_00221	FCJPNKLG_01301	NOPOMCDK_01246	ANJGPPLI_01353	GIDHNNMB_00505	DIFOFHFE_00253	LNOJNJFO_01063	HIPPBICM_00505	AHDKENDE_00668	PHHJCOIJ_00950	AOEKDGLD_00505	KOEEOLLO_00589	AIKPHFFJ_01404	OCICKKDH_00220	LAPJCPHP_01272	FNPLKHGF_00141	JOJPMKHM_01063	PBMJHMHF_00505	APPKIIEI_01274	MMNOACJK_00220	BGKCNBEA_00220	DJCPGLKF_00505	ODLPJADC_00255	NMAJPAPB_01325	EMCOIMCJ_00220	JCJHLMCB_00220	ABEIKDDA_00255	IBPMHMIA_01325	JFCCFJBI_01326	PNNBOJMP_00141	EBFIAFOF_01033
malA		alpha amylase	455	455	1	1	1254				1649	1649	1649	ICEHKBDC_00254	NMGINMON_00142	NKLOPMNI_01244	EMKKCJHC_00255	HOLMDEGO_01189	ICIOCKJC_00222	FCJPNKLG_01302	NOPOMCDK_01245	ANJGPPLI_01354	GIDHNNMB_00504	DIFOFHFE_00254	LNOJNJFO_01064	HIPPBICM_00504	AHDKENDE_00669	PHHJCOIJ_00949	AOEKDGLD_00504	KOEEOLLO_00590	AIKPHFFJ_01405	OCICKKDH_00221	LAPJCPHP_01271	FNPLKHGF_00142	JOJPMKHM_01064	PBMJHMHF_00504	APPKIIEI_01273	MMNOACJK_00221	BGKCNBEA_00221	DJCPGLKF_00504	ODLPJADC_00254	NMAJPAPB_01326	EMCOIMCJ_00221	JCJHLMCB_00221	ABEIKDDA_00254	IBPMHMIA_01326	JFCCFJBI_01327	PNNBOJMP_00142	EBFIAFOF_01032
group_1184		AraC family transcriptional regulator	455	455	1	1	1255				866	866	866	ICEHKBDC_00255	NMGINMON_00143	NKLOPMNI_01243	EMKKCJHC_00256	HOLMDEGO_01188	ICIOCKJC_00223	FCJPNKLG_01303	NOPOMCDK_01244	ANJGPPLI_01355	GIDHNNMB_00503	DIFOFHFE_00255	LNOJNJFO_01065	HIPPBICM_00503	AHDKENDE_00670	PHHJCOIJ_00948	AOEKDGLD_00503	KOEEOLLO_00591	AIKPHFFJ_01406	OCICKKDH_00222	LAPJCPHP_01270	FNPLKHGF_00143	JOJPMKHM_01065	PBMJHMHF_00503	APPKIIEI_01272	MMNOACJK_00222	BGKCNBEA_00222	DJCPGLKF_00503	ODLPJADC_00253	NMAJPAPB_01327	EMCOIMCJ_00222	JCJHLMCB_00222	ABEIKDDA_00253	IBPMHMIA_01327	JFCCFJBI_01328	PNNBOJMP_00143	EBFIAFOF_01031
zwf		putative glucose-6-phosphate 1-dehydrogenase	455	455	1	1	1256				1484	1484	1484	ICEHKBDC_00256	NMGINMON_00144	NKLOPMNI_01242	EMKKCJHC_00257	HOLMDEGO_01187	ICIOCKJC_00224	FCJPNKLG_01304	NOPOMCDK_01243	ANJGPPLI_01356	GIDHNNMB_00502	DIFOFHFE_00256	LNOJNJFO_01066	HIPPBICM_00502	AHDKENDE_00671	PHHJCOIJ_00947	AOEKDGLD_00502	KOEEOLLO_00592	AIKPHFFJ_01407	OCICKKDH_00223	LAPJCPHP_01269	FNPLKHGF_00144	JOJPMKHM_01066	PBMJHMHF_00502	APPKIIEI_01271	MMNOACJK_00223	BGKCNBEA_00223	DJCPGLKF_00502	ODLPJADC_00252	NMAJPAPB_01328	EMCOIMCJ_00223	JCJHLMCB_00223	ABEIKDDA_00252	IBPMHMIA_01328	JFCCFJBI_01329	PNNBOJMP_00144	EBFIAFOF_01030
group_1186		metallo-beta-lactamase, AtsA/ElaC family	455	455	1	1	1257				920	920	920	ICEHKBDC_00257	NMGINMON_00145	NKLOPMNI_01241	EMKKCJHC_00258	HOLMDEGO_01186	ICIOCKJC_00225	FCJPNKLG_01305	NOPOMCDK_01242	ANJGPPLI_01357	GIDHNNMB_00501	DIFOFHFE_00257	LNOJNJFO_01067	HIPPBICM_00501	AHDKENDE_00672	PHHJCOIJ_00946	AOEKDGLD_00501	KOEEOLLO_00593	AIKPHFFJ_01408	OCICKKDH_00224	LAPJCPHP_01268	FNPLKHGF_00145	JOJPMKHM_01067	PBMJHMHF_00501	APPKIIEI_01270	MMNOACJK_00224	BGKCNBEA_00224	DJCPGLKF_00501	ODLPJADC_00251	NMAJPAPB_01329	EMCOIMCJ_00224	JCJHLMCB_00224	ABEIKDDA_00251	IBPMHMIA_01329	JFCCFJBI_01330	PNNBOJMP_00145	EBFIAFOF_01029
proC		pyrroline-5-carboxylate reductase	455	455	1	1	1258				815	815	815	ICEHKBDC_00258	NMGINMON_00146	NKLOPMNI_01240	EMKKCJHC_00259	HOLMDEGO_01185	ICIOCKJC_00226	FCJPNKLG_01306	NOPOMCDK_01241	ANJGPPLI_01358	GIDHNNMB_00500	DIFOFHFE_00258	LNOJNJFO_01068	HIPPBICM_00500	AHDKENDE_00673	PHHJCOIJ_00945	AOEKDGLD_00500	KOEEOLLO_00594	AIKPHFFJ_01409	OCICKKDH_00225	LAPJCPHP_01267	FNPLKHGF_00146	JOJPMKHM_01068	PBMJHMHF_00500	APPKIIEI_01269	MMNOACJK_00225	BGKCNBEA_00225	DJCPGLKF_00500	ODLPJADC_00250	NMAJPAPB_01330	EMCOIMCJ_00225	JCJHLMCB_00225	ABEIKDDA_00250	IBPMHMIA_01330	JFCCFJBI_01331	PNNBOJMP_00146	EBFIAFOF_01028
group_1188		short chain dehydrogenase	455	455	1	1	1259				755	755	755	ICEHKBDC_00259	NMGINMON_00147	NKLOPMNI_01239	EMKKCJHC_00260	HOLMDEGO_01184	ICIOCKJC_00227	FCJPNKLG_01307	NOPOMCDK_01240	ANJGPPLI_01359	GIDHNNMB_00499	DIFOFHFE_00259	LNOJNJFO_01069	HIPPBICM_00499	AHDKENDE_00674	PHHJCOIJ_00944	AOEKDGLD_00499	KOEEOLLO_00595	AIKPHFFJ_01410	OCICKKDH_00226	LAPJCPHP_01266	FNPLKHGF_00147	JOJPMKHM_01069	PBMJHMHF_00499	APPKIIEI_01268	MMNOACJK_00226	BGKCNBEA_00226	DJCPGLKF_00499	ODLPJADC_00249	NMAJPAPB_01331	EMCOIMCJ_00226	JCJHLMCB_00226	ABEIKDDA_00249	IBPMHMIA_01331	JFCCFJBI_01332	PNNBOJMP_00147	EBFIAFOF_01027
group_1189		hypothetical protein	455	455	1	1	1260				248	248	248	ICEHKBDC_00260	NMGINMON_00148	NKLOPMNI_01238	EMKKCJHC_00261	HOLMDEGO_01183	ICIOCKJC_00228	FCJPNKLG_01308	NOPOMCDK_01239	ANJGPPLI_01360	GIDHNNMB_00498	DIFOFHFE_00260	LNOJNJFO_01070	HIPPBICM_00498	AHDKENDE_00675	PHHJCOIJ_00943	AOEKDGLD_00498	KOEEOLLO_00596	AIKPHFFJ_01411	OCICKKDH_00227	LAPJCPHP_01265	FNPLKHGF_00148	JOJPMKHM_01070	PBMJHMHF_00498	APPKIIEI_01267	MMNOACJK_00227	BGKCNBEA_00227	DJCPGLKF_00498	ODLPJADC_00248	NMAJPAPB_01332	EMCOIMCJ_00227	JCJHLMCB_00227	ABEIKDDA_00248	IBPMHMIA_01332	JFCCFJBI_01333	PNNBOJMP_00148	EBFIAFOF_01026
group_1190		aldo/keto oxidoreductase	455	455	1	1	1261				908	908	908	ICEHKBDC_00261	NMGINMON_00149	NKLOPMNI_01237	EMKKCJHC_00262	HOLMDEGO_01182	ICIOCKJC_00229	FCJPNKLG_01309	NOPOMCDK_01238	ANJGPPLI_01361	GIDHNNMB_00497	DIFOFHFE_00261	LNOJNJFO_01071	HIPPBICM_00497	AHDKENDE_00676	PHHJCOIJ_00942	AOEKDGLD_00497	KOEEOLLO_00597	AIKPHFFJ_01412	OCICKKDH_00228	LAPJCPHP_01264	FNPLKHGF_00149	JOJPMKHM_01071	PBMJHMHF_00497	APPKIIEI_01266	MMNOACJK_00228	BGKCNBEA_00228	DJCPGLKF_00497	ODLPJADC_00247	NMAJPAPB_01333	EMCOIMCJ_00228	JCJHLMCB_00228	ABEIKDDA_00247	IBPMHMIA_01333	JFCCFJBI_01334	PNNBOJMP_00149	EBFIAFOF_01025
nudF		ADP-ribose pyrophosphatase, NudF	455	455	1	1	1262				542	542	542	ICEHKBDC_00262	NMGINMON_00150	NKLOPMNI_01236	EMKKCJHC_00263	HOLMDEGO_01181	ICIOCKJC_00230	FCJPNKLG_01310	NOPOMCDK_01237	ANJGPPLI_01362	GIDHNNMB_00496	DIFOFHFE_00262	LNOJNJFO_01072	HIPPBICM_00496	AHDKENDE_00677	PHHJCOIJ_00941	AOEKDGLD_00496	KOEEOLLO_00598	AIKPHFFJ_01413	OCICKKDH_00229	LAPJCPHP_01263	FNPLKHGF_00150	JOJPMKHM_01072	PBMJHMHF_00496	APPKIIEI_01265	MMNOACJK_00229	BGKCNBEA_00229	DJCPGLKF_00496	ODLPJADC_00246	NMAJPAPB_01334	EMCOIMCJ_00229	JCJHLMCB_00229	ABEIKDDA_00246	IBPMHMIA_01334	JFCCFJBI_01335	PNNBOJMP_00150	EBFIAFOF_01024
fur		Ferric uptake regulation protein Fur	455	455	1	1	1263				449	449	449	ICEHKBDC_00263	NMGINMON_00151	NKLOPMNI_01235	EMKKCJHC_00264	HOLMDEGO_01180	ICIOCKJC_00231	FCJPNKLG_01311	NOPOMCDK_01236	ANJGPPLI_01363	GIDHNNMB_00495	DIFOFHFE_00263	LNOJNJFO_01073	HIPPBICM_00495	AHDKENDE_00678	PHHJCOIJ_00940	AOEKDGLD_00495	KOEEOLLO_00599	AIKPHFFJ_01414	OCICKKDH_00230	LAPJCPHP_01262	FNPLKHGF_00151	JOJPMKHM_01073	PBMJHMHF_00495	APPKIIEI_01264	MMNOACJK_00230	BGKCNBEA_00230	DJCPGLKF_00495	ODLPJADC_00245	NMAJPAPB_01335	EMCOIMCJ_00230	JCJHLMCB_00230	ABEIKDDA_00245	IBPMHMIA_01335	JFCCFJBI_01336	PNNBOJMP_00151	EBFIAFOF_01023
xerD		site-specific recombinase XerD	455	455	1	1	1264				887	887	887	ICEHKBDC_00264	NMGINMON_00152	NKLOPMNI_01234	EMKKCJHC_00265	HOLMDEGO_01179	ICIOCKJC_00232	FCJPNKLG_01312	NOPOMCDK_01235	ANJGPPLI_01364	GIDHNNMB_00494	DIFOFHFE_00264	LNOJNJFO_01074	HIPPBICM_00494	AHDKENDE_00679	PHHJCOIJ_00939	AOEKDGLD_00494	KOEEOLLO_00600	AIKPHFFJ_01415	OCICKKDH_00231	LAPJCPHP_01261	FNPLKHGF_00152	JOJPMKHM_01074	PBMJHMHF_00494	APPKIIEI_01263	MMNOACJK_00231	BGKCNBEA_00231	DJCPGLKF_00494	ODLPJADC_00244	NMAJPAPB_01336	EMCOIMCJ_00231	JCJHLMCB_00231	ABEIKDDA_00244	IBPMHMIA_01336	JFCCFJBI_01337	PNNBOJMP_00152	EBFIAFOF_01022
group_1194		hypothetical protein	455	455	1	1	1265				506	506	506	ICEHKBDC_00265	NMGINMON_00153	NKLOPMNI_01233	EMKKCJHC_00266	HOLMDEGO_01178	ICIOCKJC_00233	FCJPNKLG_01313	NOPOMCDK_01234	ANJGPPLI_01365	GIDHNNMB_00493	DIFOFHFE_00265	LNOJNJFO_01075	HIPPBICM_00493	AHDKENDE_00680	PHHJCOIJ_00938	AOEKDGLD_00493	KOEEOLLO_00601	AIKPHFFJ_01416	OCICKKDH_00232	LAPJCPHP_01260	FNPLKHGF_00153	JOJPMKHM_01075	PBMJHMHF_00493	APPKIIEI_01262	MMNOACJK_00232	BGKCNBEA_00232	DJCPGLKF_00493	ODLPJADC_00243	NMAJPAPB_01337	EMCOIMCJ_00232	JCJHLMCB_00232	ABEIKDDA_00243	IBPMHMIA_01337	JFCCFJBI_01338	PNNBOJMP_00153	EBFIAFOF_01021
scpA		chromosome segregation and condensation protein ScpA	455	455	1	1	1266				755	755	755	ICEHKBDC_00266	NMGINMON_00154	NKLOPMNI_01232	EMKKCJHC_00267	HOLMDEGO_01177	ICIOCKJC_00234	FCJPNKLG_01314	NOPOMCDK_01233	ANJGPPLI_01366	GIDHNNMB_00492	DIFOFHFE_00266	LNOJNJFO_01076	HIPPBICM_00492	AHDKENDE_00681	PHHJCOIJ_00937	AOEKDGLD_00492	KOEEOLLO_00602	AIKPHFFJ_01417	OCICKKDH_00233	LAPJCPHP_01259	FNPLKHGF_00154	JOJPMKHM_01076	PBMJHMHF_00492	APPKIIEI_01261	MMNOACJK_00233	BGKCNBEA_00233	DJCPGLKF_00492	ODLPJADC_00242	NMAJPAPB_01338	EMCOIMCJ_00233	JCJHLMCB_00233	ABEIKDDA_00242	IBPMHMIA_01338	JFCCFJBI_01339	PNNBOJMP_00154	EBFIAFOF_01020
scpB		Putative transcriptional regulators (Ypuh-like)	455	455	1	1	1267				542	542	542	ICEHKBDC_00267	NMGINMON_00155	NKLOPMNI_01231	EMKKCJHC_00268	HOLMDEGO_01176	ICIOCKJC_00235	FCJPNKLG_01315	NOPOMCDK_01232	ANJGPPLI_01367	GIDHNNMB_00491	DIFOFHFE_00267	LNOJNJFO_01077	HIPPBICM_00491	AHDKENDE_00682	PHHJCOIJ_00936	AOEKDGLD_00491	KOEEOLLO_00603	AIKPHFFJ_01418	OCICKKDH_00234	LAPJCPHP_01258	FNPLKHGF_00155	JOJPMKHM_01077	PBMJHMHF_00491	APPKIIEI_01260	MMNOACJK_00234	BGKCNBEA_00234	DJCPGLKF_00491	ODLPJADC_00241	NMAJPAPB_01339	EMCOIMCJ_00234	JCJHLMCB_00234	ABEIKDDA_00241	IBPMHMIA_01339	JFCCFJBI_01340	PNNBOJMP_00155	EBFIAFOF_01019
rluB		ribosomal large subunit pseudouridine synthase B, RluB	455	455	1	1	1268				737	737	737	ICEHKBDC_00268	NMGINMON_00156	NKLOPMNI_01230	EMKKCJHC_00269	HOLMDEGO_01175	ICIOCKJC_00236	FCJPNKLG_01316	NOPOMCDK_01231	ANJGPPLI_01368	GIDHNNMB_00490	DIFOFHFE_00268	LNOJNJFO_01078	HIPPBICM_00490	AHDKENDE_00683	PHHJCOIJ_00935	AOEKDGLD_00490	KOEEOLLO_00604	AIKPHFFJ_01419	OCICKKDH_00235	LAPJCPHP_01257	FNPLKHGF_00156	JOJPMKHM_01078	PBMJHMHF_00490	APPKIIEI_01259	MMNOACJK_00235	BGKCNBEA_00235	DJCPGLKF_00490	ODLPJADC_00240	NMAJPAPB_01340	EMCOIMCJ_00235	JCJHLMCB_00235	ABEIKDDA_00240	IBPMHMIA_01340	JFCCFJBI_01341	PNNBOJMP_00156	EBFIAFOF_01018
srrA		winged helix family two component transcriptional regulator	455	455	1	1	1269				725	725	725	ICEHKBDC_00269	NMGINMON_00157	NKLOPMNI_01229	EMKKCJHC_00270	HOLMDEGO_01174	ICIOCKJC_00237	FCJPNKLG_01317	NOPOMCDK_01230	ANJGPPLI_01369	GIDHNNMB_00489	DIFOFHFE_00269	LNOJNJFO_01079	HIPPBICM_00489	AHDKENDE_00684	PHHJCOIJ_00934	AOEKDGLD_00489	KOEEOLLO_00605	AIKPHFFJ_01420	OCICKKDH_00236	LAPJCPHP_01256	FNPLKHGF_00157	JOJPMKHM_01079	PBMJHMHF_00489	APPKIIEI_01258	MMNOACJK_00236	BGKCNBEA_00236	DJCPGLKF_00489	ODLPJADC_00239	NMAJPAPB_01341	EMCOIMCJ_00236	JCJHLMCB_00236	ABEIKDDA_00239	IBPMHMIA_01341	JFCCFJBI_01342	PNNBOJMP_00157	EBFIAFOF_01017
srrB		integral membrane sensor signal transduction histidine kinase	455	455	1	1	1270				1751	1751	1751	ICEHKBDC_00270	NMGINMON_00158	NKLOPMNI_01228	EMKKCJHC_00271	HOLMDEGO_01173	ICIOCKJC_00238	FCJPNKLG_01318	NOPOMCDK_01229	ANJGPPLI_01370	GIDHNNMB_00488	DIFOFHFE_00270	LNOJNJFO_01080	HIPPBICM_00488	AHDKENDE_00685	PHHJCOIJ_00933	AOEKDGLD_00488	KOEEOLLO_00606	AIKPHFFJ_01421	OCICKKDH_00237	LAPJCPHP_01255	FNPLKHGF_00158	JOJPMKHM_01080	PBMJHMHF_00488	APPKIIEI_01257	MMNOACJK_00237	BGKCNBEA_00237	DJCPGLKF_00488	ODLPJADC_00238	NMAJPAPB_01342	EMCOIMCJ_00237	JCJHLMCB_00237	ABEIKDDA_00238	IBPMHMIA_01342	JFCCFJBI_01343	PNNBOJMP_00158	EBFIAFOF_01016
group_1241		riboflavin transporter	455	455	1	1	1810				545	545	545	ICEHKBDC_00343	NMGINMON_00231	NKLOPMNI_00415	EMKKCJHC_00344	HOLMDEGO_00415	ICIOCKJC_00311	FCJPNKLG_00415	NOPOMCDK_00416	ANJGPPLI_00415	GIDHNNMB_00415	DIFOFHFE_00343	LNOJNJFO_00415	HIPPBICM_00415	AHDKENDE_00414	PHHJCOIJ_00436	AOEKDGLD_00415	KOEEOLLO_00333	AIKPHFFJ_00414	OCICKKDH_00310	LAPJCPHP_00004	FNPLKHGF_00231	JOJPMKHM_00004	PBMJHMHF_00415	APPKIIEI_01184	MMNOACJK_00310	BGKCNBEA_00311	DJCPGLKF_00415	ODLPJADC_00165	NMAJPAPB_00415	EMCOIMCJ_00310	JCJHLMCB_00310	ABEIKDDA_00165	IBPMHMIA_01020	JFCCFJBI_01021	PNNBOJMP_00231	EBFIAFOF_00002
fer		Ferredoxin-like protein	455	455	1	1	1809				248	248	248	ICEHKBDC_00344	NMGINMON_00232	NKLOPMNI_00414	EMKKCJHC_00345	HOLMDEGO_00414	ICIOCKJC_00312	FCJPNKLG_00414	NOPOMCDK_00415	ANJGPPLI_00414	GIDHNNMB_00414	DIFOFHFE_00344	LNOJNJFO_00414	HIPPBICM_00414	AHDKENDE_00413	PHHJCOIJ_00435	AOEKDGLD_00414	KOEEOLLO_00332	AIKPHFFJ_00413	OCICKKDH_00311	LAPJCPHP_00005	FNPLKHGF_00232	JOJPMKHM_00005	PBMJHMHF_00414	APPKIIEI_01183	MMNOACJK_00311	BGKCNBEA_00312	DJCPGLKF_00414	ODLPJADC_00164	NMAJPAPB_00414	EMCOIMCJ_00311	JCJHLMCB_00311	ABEIKDDA_00164	IBPMHMIA_01021	JFCCFJBI_01022	PNNBOJMP_00232	EBFIAFOF_00003
recQ		ATP-dependent DNA helicase	455	455	1	1	1807				1379	1379	1379	ICEHKBDC_00346	NMGINMON_00234	NKLOPMNI_00412	EMKKCJHC_00347	HOLMDEGO_00412	ICIOCKJC_00314	FCJPNKLG_00412	NOPOMCDK_00413	ANJGPPLI_00412	GIDHNNMB_00412	DIFOFHFE_00346	LNOJNJFO_00412	HIPPBICM_00412	AHDKENDE_00411	PHHJCOIJ_00433	AOEKDGLD_00412	KOEEOLLO_00330	AIKPHFFJ_00411	OCICKKDH_00313	LAPJCPHP_00007	FNPLKHGF_00234	JOJPMKHM_00007	PBMJHMHF_00412	APPKIIEI_01181	MMNOACJK_00313	BGKCNBEA_00314	DJCPGLKF_00412	ODLPJADC_00162	NMAJPAPB_00412	EMCOIMCJ_00313	JCJHLMCB_00313	ABEIKDDA_00162	IBPMHMIA_01023	JFCCFJBI_01024	PNNBOJMP_00234	EBFIAFOF_00005
ebpS		cell surface elastin binding protein	455	455	1	1	1806				1439	1460	1459	ICEHKBDC_00347	NMGINMON_00235	NKLOPMNI_00411	EMKKCJHC_00348	HOLMDEGO_00411	ICIOCKJC_00315	FCJPNKLG_00411	NOPOMCDK_00412	ANJGPPLI_00411	GIDHNNMB_00411	DIFOFHFE_00347	LNOJNJFO_00411	HIPPBICM_00411	AHDKENDE_00410	PHHJCOIJ_00432	AOEKDGLD_00411	KOEEOLLO_00329	AIKPHFFJ_00410	OCICKKDH_00314	LAPJCPHP_00008	FNPLKHGF_00235	JOJPMKHM_00008	PBMJHMHF_00411	APPKIIEI_01180	MMNOACJK_00314	BGKCNBEA_00315	DJCPGLKF_00411	ODLPJADC_00161	NMAJPAPB_00411	EMCOIMCJ_00314	JCJHLMCB_00314	ABEIKDDA_00161	IBPMHMIA_01024	JFCCFJBI_01025	PNNBOJMP_00235	EBFIAFOF_00006
cmk		cytidylate kinase	455	455	1	1	1802				659	659	659	ICEHKBDC_00350	NMGINMON_00238	NKLOPMNI_00408	EMKKCJHC_00351	HOLMDEGO_00408	ICIOCKJC_00318	FCJPNKLG_00408	NOPOMCDK_00409	ANJGPPLI_00408	GIDHNNMB_00408	DIFOFHFE_00350	LNOJNJFO_00408	HIPPBICM_00408	AHDKENDE_00407	PHHJCOIJ_00429	AOEKDGLD_00408	KOEEOLLO_00326	AIKPHFFJ_00407	OCICKKDH_00317	LAPJCPHP_00011	FNPLKHGF_00238	JOJPMKHM_00011	PBMJHMHF_00408	APPKIIEI_01177	MMNOACJK_00317	BGKCNBEA_00318	DJCPGLKF_00408	ODLPJADC_00158	NMAJPAPB_00408	EMCOIMCJ_00317	JCJHLMCB_00317	ABEIKDDA_00158	IBPMHMIA_01027	JFCCFJBI_01028	PNNBOJMP_00238	EBFIAFOF_00009
rpsA		putative 30S ribosomal protein S1	455	455	1	1	1801				1175	1175	1175	ICEHKBDC_00351	NMGINMON_00239	NKLOPMNI_00407	EMKKCJHC_00352	HOLMDEGO_00407	ICIOCKJC_00319	FCJPNKLG_00407	NOPOMCDK_00408	ANJGPPLI_00407	GIDHNNMB_00407	DIFOFHFE_00351	LNOJNJFO_00407	HIPPBICM_00407	AHDKENDE_00406	PHHJCOIJ_00428	AOEKDGLD_00407	KOEEOLLO_00325	AIKPHFFJ_00406	OCICKKDH_00318	LAPJCPHP_00012	FNPLKHGF_00239	JOJPMKHM_00012	PBMJHMHF_00407	APPKIIEI_01176	MMNOACJK_00318	BGKCNBEA_00319	DJCPGLKF_00407	ODLPJADC_00157	NMAJPAPB_00407	EMCOIMCJ_00318	JCJHLMCB_00318	ABEIKDDA_00157	IBPMHMIA_01028	JFCCFJBI_01029	PNNBOJMP_00239	EBFIAFOF_00010
engA		GTP-binding protein EngA	455	455	1	1	1800				1310	1310	1310	ICEHKBDC_00352	NMGINMON_00240	NKLOPMNI_00406	EMKKCJHC_00353	HOLMDEGO_00406	ICIOCKJC_00320	FCJPNKLG_00406	NOPOMCDK_00407	ANJGPPLI_00406	GIDHNNMB_00406	DIFOFHFE_00352	LNOJNJFO_00406	HIPPBICM_00406	AHDKENDE_00405	PHHJCOIJ_00427	AOEKDGLD_00406	KOEEOLLO_00324	AIKPHFFJ_00405	OCICKKDH_00319	LAPJCPHP_00013	FNPLKHGF_00240	JOJPMKHM_00013	PBMJHMHF_00406	APPKIIEI_01175	MMNOACJK_00319	BGKCNBEA_00320	DJCPGLKF_00406	ODLPJADC_00156	NMAJPAPB_00406	EMCOIMCJ_00319	JCJHLMCB_00319	ABEIKDDA_00156	IBPMHMIA_01029	JFCCFJBI_01030	PNNBOJMP_00240	EBFIAFOF_00011
gpsA		NAD(P)H-dependent glycerol-3-phosphate dehydrogenase	455	455	1	1	1799				998	998	998	ICEHKBDC_00353	NMGINMON_00241	NKLOPMNI_00405	EMKKCJHC_00354	HOLMDEGO_00405	ICIOCKJC_00321	FCJPNKLG_00405	NOPOMCDK_00406	ANJGPPLI_00405	GIDHNNMB_00405	DIFOFHFE_00353	LNOJNJFO_00405	HIPPBICM_00405	AHDKENDE_00404	PHHJCOIJ_00426	AOEKDGLD_00405	KOEEOLLO_00323	AIKPHFFJ_00404	OCICKKDH_00320	LAPJCPHP_00014	FNPLKHGF_00241	JOJPMKHM_00014	PBMJHMHF_00405	APPKIIEI_01174	MMNOACJK_00320	BGKCNBEA_00321	DJCPGLKF_00405	ODLPJADC_00155	NMAJPAPB_00405	EMCOIMCJ_00320	JCJHLMCB_00320	ABEIKDDA_00155	IBPMHMIA_01030	JFCCFJBI_01031	PNNBOJMP_00241	EBFIAFOF_00012
group_1249		histone family protein DNA-binding protein HU	455	455	1	1	1798				272	272	272	ICEHKBDC_00354	NMGINMON_00242	NKLOPMNI_00404	EMKKCJHC_00355	HOLMDEGO_00404	ICIOCKJC_00322	FCJPNKLG_00404	NOPOMCDK_00405	ANJGPPLI_00404	GIDHNNMB_00404	DIFOFHFE_00354	LNOJNJFO_00404	HIPPBICM_00404	AHDKENDE_00403	PHHJCOIJ_00425	AOEKDGLD_00404	KOEEOLLO_00322	AIKPHFFJ_00403	OCICKKDH_00321	LAPJCPHP_00015	FNPLKHGF_00242	JOJPMKHM_00015	PBMJHMHF_00404	APPKIIEI_01173	MMNOACJK_00321	BGKCNBEA_00322	DJCPGLKF_00404	ODLPJADC_00154	NMAJPAPB_00404	EMCOIMCJ_00321	JCJHLMCB_00321	ABEIKDDA_00154	IBPMHMIA_01031	JFCCFJBI_01032	PNNBOJMP_00242	EBFIAFOF_00013
group_1250		heptaprenyl diphosphate synthase subunit 1	455	455	1	1	1797				572	572	572	ICEHKBDC_00355	NMGINMON_00243	NKLOPMNI_00403	EMKKCJHC_00356	HOLMDEGO_00403	ICIOCKJC_00323	FCJPNKLG_00403	NOPOMCDK_00404	ANJGPPLI_00403	GIDHNNMB_00403	DIFOFHFE_00355	LNOJNJFO_00403	HIPPBICM_00403	AHDKENDE_00402	PHHJCOIJ_00424	AOEKDGLD_00403	KOEEOLLO_00321	AIKPHFFJ_00402	OCICKKDH_00322	LAPJCPHP_00016	FNPLKHGF_00243	JOJPMKHM_00016	PBMJHMHF_00403	APPKIIEI_01172	MMNOACJK_00322	BGKCNBEA_00323	DJCPGLKF_00403	ODLPJADC_00153	NMAJPAPB_00403	EMCOIMCJ_00322	JCJHLMCB_00322	ABEIKDDA_00153	IBPMHMIA_01032	JFCCFJBI_01033	PNNBOJMP_00243	EBFIAFOF_00014
group_1251		putative 2-heptaprenyl-1,4-naphthoquinone methyltransferase	455	455	1	1	1796				725	725	725	ICEHKBDC_00356	NMGINMON_00244	NKLOPMNI_00402	EMKKCJHC_00357	HOLMDEGO_00402	ICIOCKJC_00324	FCJPNKLG_00402	NOPOMCDK_00403	ANJGPPLI_00402	GIDHNNMB_00402	DIFOFHFE_00356	LNOJNJFO_00402	HIPPBICM_00402	AHDKENDE_00401	PHHJCOIJ_00423	AOEKDGLD_00402	KOEEOLLO_00320	AIKPHFFJ_00401	OCICKKDH_00323	LAPJCPHP_00017	FNPLKHGF_00244	JOJPMKHM_00017	PBMJHMHF_00402	APPKIIEI_01171	MMNOACJK_00323	BGKCNBEA_00324	DJCPGLKF_00402	ODLPJADC_00152	NMAJPAPB_00402	EMCOIMCJ_00323	JCJHLMCB_00323	ABEIKDDA_00152	IBPMHMIA_01033	JFCCFJBI_01034	PNNBOJMP_00244	EBFIAFOF_00015
gerCC		iron (Fe3 ) ABC superfamily ATP binding cassette transporter, membrane protein	455	455	1	1	1795				959	959	959	ICEHKBDC_00357	NMGINMON_00245	NKLOPMNI_00401	EMKKCJHC_00358	HOLMDEGO_00401	ICIOCKJC_00325	FCJPNKLG_00401	NOPOMCDK_00402	ANJGPPLI_00401	GIDHNNMB_00401	DIFOFHFE_00357	LNOJNJFO_00401	HIPPBICM_00401	AHDKENDE_00400	PHHJCOIJ_00422	AOEKDGLD_00401	KOEEOLLO_00319	AIKPHFFJ_00400	OCICKKDH_00324	LAPJCPHP_00018	FNPLKHGF_00245	JOJPMKHM_00018	PBMJHMHF_00401	APPKIIEI_01170	MMNOACJK_00324	BGKCNBEA_00325	DJCPGLKF_00401	ODLPJADC_00151	NMAJPAPB_00401	EMCOIMCJ_00324	JCJHLMCB_00324	ABEIKDDA_00151	IBPMHMIA_01034	JFCCFJBI_01035	PNNBOJMP_00245	EBFIAFOF_00016
group_1253		hypothetical protein	455	455	1	1	1793				200	200	200	ICEHKBDC_00359	NMGINMON_00247	NKLOPMNI_00399	EMKKCJHC_00360	HOLMDEGO_00399	ICIOCKJC_00327	FCJPNKLG_00399	NOPOMCDK_00400	ANJGPPLI_00399	GIDHNNMB_00399	DIFOFHFE_00359	LNOJNJFO_00399	HIPPBICM_00399	AHDKENDE_00398	PHHJCOIJ_00420	AOEKDGLD_00399	KOEEOLLO_00317	AIKPHFFJ_00398	OCICKKDH_00326	LAPJCPHP_00020	FNPLKHGF_00247	JOJPMKHM_00020	PBMJHMHF_00399	APPKIIEI_01168	MMNOACJK_00326	BGKCNBEA_00327	DJCPGLKF_00399	ODLPJADC_00149	NMAJPAPB_00399	EMCOIMCJ_00326	JCJHLMCB_00326	ABEIKDDA_00149	IBPMHMIA_01036	JFCCFJBI_01037	PNNBOJMP_00247	EBFIAFOF_00018
aroC		chorismate synthase	455	455	1	1	1792				1166	1166	1166	ICEHKBDC_00360	NMGINMON_00248	NKLOPMNI_00398	EMKKCJHC_00361	HOLMDEGO_00398	ICIOCKJC_00328	FCJPNKLG_00398	NOPOMCDK_00399	ANJGPPLI_00398	GIDHNNMB_00398	DIFOFHFE_00360	LNOJNJFO_00398	HIPPBICM_00398	AHDKENDE_00397	PHHJCOIJ_00419	AOEKDGLD_00398	KOEEOLLO_00316	AIKPHFFJ_00397	OCICKKDH_00327	LAPJCPHP_00021	FNPLKHGF_00248	JOJPMKHM_00021	PBMJHMHF_00398	APPKIIEI_01167	MMNOACJK_00327	BGKCNBEA_00328	DJCPGLKF_00398	ODLPJADC_00148	NMAJPAPB_00398	EMCOIMCJ_00327	JCJHLMCB_00327	ABEIKDDA_00148	IBPMHMIA_01037	JFCCFJBI_01038	PNNBOJMP_00248	EBFIAFOF_00019
aroB		putative 3-dehydroquinate synthase	455	455	1	1	1791				1064	1064	1064	ICEHKBDC_00361	NMGINMON_00249	NKLOPMNI_00397	EMKKCJHC_00362	HOLMDEGO_00397	ICIOCKJC_00329	FCJPNKLG_00397	NOPOMCDK_00398	ANJGPPLI_00397	GIDHNNMB_00397	DIFOFHFE_00361	LNOJNJFO_00397	HIPPBICM_00397	AHDKENDE_00396	PHHJCOIJ_00418	AOEKDGLD_00397	KOEEOLLO_00315	AIKPHFFJ_00396	OCICKKDH_00328	LAPJCPHP_00022	FNPLKHGF_00249	JOJPMKHM_00022	PBMJHMHF_00397	APPKIIEI_01166	MMNOACJK_00328	BGKCNBEA_00329	DJCPGLKF_00397	ODLPJADC_00147	NMAJPAPB_00397	EMCOIMCJ_00328	JCJHLMCB_00328	ABEIKDDA_00147	IBPMHMIA_01038	JFCCFJBI_01039	PNNBOJMP_00249	EBFIAFOF_00020
aroA		3-phosphoshikimate 1-carboxyvinyltransferase	455	455	1	1	1790				1298	1298	1298	ICEHKBDC_00362	NMGINMON_00250	NKLOPMNI_00396	EMKKCJHC_00363	HOLMDEGO_00396	ICIOCKJC_00330	FCJPNKLG_00396	NOPOMCDK_00397	ANJGPPLI_00396	GIDHNNMB_00396	DIFOFHFE_00362	LNOJNJFO_00396	HIPPBICM_00396	AHDKENDE_00395	PHHJCOIJ_00417	AOEKDGLD_00396	KOEEOLLO_00314	AIKPHFFJ_00395	OCICKKDH_00329	LAPJCPHP_00023	FNPLKHGF_00250	JOJPMKHM_00023	PBMJHMHF_00396	APPKIIEI_01165	MMNOACJK_00329	BGKCNBEA_00330	DJCPGLKF_00396	ODLPJADC_00146	NMAJPAPB_00396	EMCOIMCJ_00329	JCJHLMCB_00329	ABEIKDDA_00146	IBPMHMIA_01039	JFCCFJBI_01040	PNNBOJMP_00250	EBFIAFOF_00021
group_1257		putative PEP-CTERM system TPR-repeat lipoprotein	455	455	1	1	1789				1244	1244	1244	ICEHKBDC_00363	NMGINMON_00251	NKLOPMNI_00395	EMKKCJHC_00364	HOLMDEGO_00395	ICIOCKJC_00331	FCJPNKLG_00395	NOPOMCDK_00396	ANJGPPLI_00395	GIDHNNMB_00395	DIFOFHFE_00363	LNOJNJFO_00395	HIPPBICM_00395	AHDKENDE_00394	PHHJCOIJ_00416	AOEKDGLD_00395	KOEEOLLO_00313	AIKPHFFJ_00394	OCICKKDH_00330	LAPJCPHP_00024	FNPLKHGF_00251	JOJPMKHM_00024	PBMJHMHF_00395	APPKIIEI_01164	MMNOACJK_00330	BGKCNBEA_00331	DJCPGLKF_00395	ODLPJADC_00145	NMAJPAPB_00395	EMCOIMCJ_00330	JCJHLMCB_00330	ABEIKDDA_00145	IBPMHMIA_01040	JFCCFJBI_01041	PNNBOJMP_00251	EBFIAFOF_00022
group_1258		putative neutral zinc metallopeptidase	455	455	1	1	1786				698	698	698	ICEHKBDC_00366	NMGINMON_00254	NKLOPMNI_00392	EMKKCJHC_00367	HOLMDEGO_00392	ICIOCKJC_00334	FCJPNKLG_00392	NOPOMCDK_00393	ANJGPPLI_00392	GIDHNNMB_00392	DIFOFHFE_00366	LNOJNJFO_00392	HIPPBICM_00392	AHDKENDE_00391	PHHJCOIJ_00413	AOEKDGLD_00392	KOEEOLLO_00310	AIKPHFFJ_00391	OCICKKDH_00333	LAPJCPHP_00027	FNPLKHGF_00254	JOJPMKHM_00027	PBMJHMHF_00392	APPKIIEI_01161	MMNOACJK_00333	BGKCNBEA_00334	DJCPGLKF_00392	ODLPJADC_00142	NMAJPAPB_00392	EMCOIMCJ_00333	JCJHLMCB_00333	ABEIKDDA_00142	IBPMHMIA_01043	JFCCFJBI_01044	PNNBOJMP_00254	EBFIAFOF_00025
mazG_1		nucleoside triphosphate pyrophosphohydrolase	455	455	1	1	1785				317	317	317	ICEHKBDC_00367	NMGINMON_00255	NKLOPMNI_00391	EMKKCJHC_00368	HOLMDEGO_00391	ICIOCKJC_00335	FCJPNKLG_00391	NOPOMCDK_00392	ANJGPPLI_00391	GIDHNNMB_00391	DIFOFHFE_00367	LNOJNJFO_00391	HIPPBICM_00391	AHDKENDE_00390	PHHJCOIJ_00412	AOEKDGLD_00391	KOEEOLLO_00309	AIKPHFFJ_00390	OCICKKDH_00334	LAPJCPHP_00028	FNPLKHGF_00255	JOJPMKHM_00028	PBMJHMHF_00391	APPKIIEI_01160	MMNOACJK_00334	BGKCNBEA_00335	DJCPGLKF_00391	ODLPJADC_00141	NMAJPAPB_00391	EMCOIMCJ_00334	JCJHLMCB_00334	ABEIKDDA_00141	IBPMHMIA_01044	JFCCFJBI_01045	PNNBOJMP_00255	EBFIAFOF_00026
group_1260		lipopolysaccharide biosynthesis-related pr-like protein	455	455	1	1	1784				1142	1142	1142	ICEHKBDC_00368	NMGINMON_00256	NKLOPMNI_00390	EMKKCJHC_00369	HOLMDEGO_00390	ICIOCKJC_00336	FCJPNKLG_00390	NOPOMCDK_00391	ANJGPPLI_00390	GIDHNNMB_00390	DIFOFHFE_00368	LNOJNJFO_00390	HIPPBICM_00390	AHDKENDE_00389	PHHJCOIJ_00411	AOEKDGLD_00390	KOEEOLLO_00308	AIKPHFFJ_00389	OCICKKDH_00335	LAPJCPHP_00029	FNPLKHGF_00256	JOJPMKHM_00029	PBMJHMHF_00390	APPKIIEI_01159	MMNOACJK_00335	BGKCNBEA_00336	DJCPGLKF_00390	ODLPJADC_00140	NMAJPAPB_00390	EMCOIMCJ_00335	JCJHLMCB_00335	ABEIKDDA_00140	IBPMHMIA_01045	JFCCFJBI_01046	PNNBOJMP_00256	EBFIAFOF_00027
papS		polynucleotide adenylyltransferase	455	455	1	1	1783				1202	1202	1202	ICEHKBDC_00369	NMGINMON_00257	NKLOPMNI_00389	EMKKCJHC_00370	HOLMDEGO_00389	ICIOCKJC_00337	FCJPNKLG_00389	NOPOMCDK_00390	ANJGPPLI_00389	GIDHNNMB_00389	DIFOFHFE_00369	LNOJNJFO_00389	HIPPBICM_00389	AHDKENDE_00388	PHHJCOIJ_00410	AOEKDGLD_00389	KOEEOLLO_00307	AIKPHFFJ_00388	OCICKKDH_00336	LAPJCPHP_00030	FNPLKHGF_00257	JOJPMKHM_00030	PBMJHMHF_00389	APPKIIEI_01158	MMNOACJK_00336	BGKCNBEA_00337	DJCPGLKF_00389	ODLPJADC_00139	NMAJPAPB_00389	EMCOIMCJ_00336	JCJHLMCB_00336	ABEIKDDA_00139	IBPMHMIA_01046	JFCCFJBI_01047	PNNBOJMP_00257	EBFIAFOF_00028
birA		bifunctional biotin-(acetyl-CoA carboxylase) ligase / biotin operon repressor	455	455	1	1	1782				971	971	971	ICEHKBDC_00370	NMGINMON_00258	NKLOPMNI_00388	EMKKCJHC_00371	HOLMDEGO_00388	ICIOCKJC_00338	FCJPNKLG_00388	NOPOMCDK_00389	ANJGPPLI_00388	GIDHNNMB_00388	DIFOFHFE_00370	LNOJNJFO_00388	HIPPBICM_00388	AHDKENDE_00387	PHHJCOIJ_00409	AOEKDGLD_00388	KOEEOLLO_00306	AIKPHFFJ_00387	OCICKKDH_00337	LAPJCPHP_00031	FNPLKHGF_00258	JOJPMKHM_00031	PBMJHMHF_00388	APPKIIEI_01157	MMNOACJK_00337	BGKCNBEA_00338	DJCPGLKF_00388	ODLPJADC_00138	NMAJPAPB_00388	EMCOIMCJ_00337	JCJHLMCB_00337	ABEIKDDA_00138	IBPMHMIA_01047	JFCCFJBI_01048	PNNBOJMP_00258	EBFIAFOF_00029
dinG		DNA polymerase III, epsilon subunit/ATP-dependent helicase DinG	455	455	1	1	1781				2693	2693	2693	ICEHKBDC_00371	NMGINMON_00259	NKLOPMNI_00387	EMKKCJHC_00372	HOLMDEGO_00387	ICIOCKJC_00339	FCJPNKLG_00387	NOPOMCDK_00388	ANJGPPLI_00387	GIDHNNMB_00387	DIFOFHFE_00371	LNOJNJFO_00387	HIPPBICM_00387	AHDKENDE_00386	PHHJCOIJ_00408	AOEKDGLD_00387	KOEEOLLO_00305	AIKPHFFJ_00386	OCICKKDH_00338	LAPJCPHP_00032	FNPLKHGF_00259	JOJPMKHM_00032	PBMJHMHF_00387	APPKIIEI_01156	MMNOACJK_00338	BGKCNBEA_00339	DJCPGLKF_00387	ODLPJADC_00137	NMAJPAPB_00387	EMCOIMCJ_00338	JCJHLMCB_00338	ABEIKDDA_00137	IBPMHMIA_01048	JFCCFJBI_01049	PNNBOJMP_00259	EBFIAFOF_00030
asnC		putative asparaginyl-tRNA synthetase	455	455	1	1	1780				1292	1292	1292	ICEHKBDC_00372	NMGINMON_00260	NKLOPMNI_00386	EMKKCJHC_00373	HOLMDEGO_00386	ICIOCKJC_00340	FCJPNKLG_00386	NOPOMCDK_00387	ANJGPPLI_00386	GIDHNNMB_00386	DIFOFHFE_00372	LNOJNJFO_00386	HIPPBICM_00386	AHDKENDE_00385	PHHJCOIJ_00407	AOEKDGLD_00386	KOEEOLLO_00304	AIKPHFFJ_00385	OCICKKDH_00339	LAPJCPHP_00033	FNPLKHGF_00260	JOJPMKHM_00033	PBMJHMHF_00386	APPKIIEI_01155	MMNOACJK_00339	BGKCNBEA_00340	DJCPGLKF_00386	ODLPJADC_00136	NMAJPAPB_00386	EMCOIMCJ_00339	JCJHLMCB_00339	ABEIKDDA_00136	IBPMHMIA_01049	JFCCFJBI_01050	PNNBOJMP_00260	EBFIAFOF_00031
dnaD		DNA replication protein, DnaD	455	455	1	1	1779				686	686	686	ICEHKBDC_00373	NMGINMON_00261	NKLOPMNI_00385	EMKKCJHC_00374	HOLMDEGO_00385	ICIOCKJC_00341	FCJPNKLG_00385	NOPOMCDK_00386	ANJGPPLI_00385	GIDHNNMB_00385	DIFOFHFE_00373	LNOJNJFO_00385	HIPPBICM_00385	AHDKENDE_00384	PHHJCOIJ_00406	AOEKDGLD_00385	KOEEOLLO_00303	AIKPHFFJ_00384	OCICKKDH_00340	LAPJCPHP_00034	FNPLKHGF_00261	JOJPMKHM_00034	PBMJHMHF_00385	APPKIIEI_01154	MMNOACJK_00340	BGKCNBEA_00341	DJCPGLKF_00385	ODLPJADC_00135	NMAJPAPB_00385	EMCOIMCJ_00340	JCJHLMCB_00340	ABEIKDDA_00135	IBPMHMIA_01050	JFCCFJBI_01051	PNNBOJMP_00261	EBFIAFOF_00032
nth		DNA-(apurinic or apyrimidinic site) lyase	455	455	1	1	1778				659	659	659	ICEHKBDC_00374	NMGINMON_00262	NKLOPMNI_00384	EMKKCJHC_00375	HOLMDEGO_00384	ICIOCKJC_00342	FCJPNKLG_00384	NOPOMCDK_00385	ANJGPPLI_00384	GIDHNNMB_00384	DIFOFHFE_00374	LNOJNJFO_00384	HIPPBICM_00384	AHDKENDE_00383	PHHJCOIJ_00405	AOEKDGLD_00384	KOEEOLLO_00302	AIKPHFFJ_00383	OCICKKDH_00341	LAPJCPHP_00035	FNPLKHGF_00262	JOJPMKHM_00035	PBMJHMHF_00384	APPKIIEI_01153	MMNOACJK_00341	BGKCNBEA_00342	DJCPGLKF_00384	ODLPJADC_00134	NMAJPAPB_00384	EMCOIMCJ_00341	JCJHLMCB_00341	ABEIKDDA_00134	IBPMHMIA_01051	JFCCFJBI_01052	PNNBOJMP_00262	EBFIAFOF_00033
group_1267		hypothetical protein	455	455	1	1	1777				341	341	341	ICEHKBDC_00375	NMGINMON_00263	NKLOPMNI_00383	EMKKCJHC_00376	HOLMDEGO_00383	ICIOCKJC_00343	FCJPNKLG_00383	NOPOMCDK_00384	ANJGPPLI_00383	GIDHNNMB_00383	DIFOFHFE_00375	LNOJNJFO_00383	HIPPBICM_00383	AHDKENDE_00382	PHHJCOIJ_00404	AOEKDGLD_00383	KOEEOLLO_00301	AIKPHFFJ_00382	OCICKKDH_00342	LAPJCPHP_00036	FNPLKHGF_00263	JOJPMKHM_00036	PBMJHMHF_00383	APPKIIEI_01152	MMNOACJK_00342	BGKCNBEA_00343	DJCPGLKF_00383	ODLPJADC_00133	NMAJPAPB_00383	EMCOIMCJ_00342	JCJHLMCB_00342	ABEIKDDA_00133	IBPMHMIA_01052	JFCCFJBI_01053	PNNBOJMP_00263	EBFIAFOF_00034
pbp2		glycosyl transferase family protein	455	455	1	1	1776				2183	2183	2183	ICEHKBDC_00376	NMGINMON_00264	NKLOPMNI_00382	EMKKCJHC_00377	HOLMDEGO_00382	ICIOCKJC_00344	FCJPNKLG_00382	NOPOMCDK_00383	ANJGPPLI_00382	GIDHNNMB_00382	DIFOFHFE_00376	LNOJNJFO_00382	HIPPBICM_00382	AHDKENDE_00381	PHHJCOIJ_00403	AOEKDGLD_00382	KOEEOLLO_00300	AIKPHFFJ_00381	OCICKKDH_00343	LAPJCPHP_00037	FNPLKHGF_00264	JOJPMKHM_00037	PBMJHMHF_00382	APPKIIEI_01151	MMNOACJK_00343	BGKCNBEA_00344	DJCPGLKF_00382	ODLPJADC_00132	NMAJPAPB_00382	EMCOIMCJ_00343	JCJHLMCB_00343	ABEIKDDA_00132	IBPMHMIA_01053	JFCCFJBI_01054	PNNBOJMP_00264	EBFIAFOF_00035
recU		Holliday junction-specific endonuclease	455	455	1	1	1775				626	626	626	ICEHKBDC_00377	NMGINMON_00265	NKLOPMNI_00381	EMKKCJHC_00378	HOLMDEGO_00381	ICIOCKJC_00345	FCJPNKLG_00381	NOPOMCDK_00382	ANJGPPLI_00381	GIDHNNMB_00381	DIFOFHFE_00377	LNOJNJFO_00381	HIPPBICM_00381	AHDKENDE_00380	PHHJCOIJ_00402	AOEKDGLD_00381	KOEEOLLO_00299	AIKPHFFJ_00380	OCICKKDH_00344	LAPJCPHP_00038	FNPLKHGF_00265	JOJPMKHM_00038	PBMJHMHF_00381	APPKIIEI_01150	MMNOACJK_00344	BGKCNBEA_00345	DJCPGLKF_00381	ODLPJADC_00131	NMAJPAPB_00381	EMCOIMCJ_00344	JCJHLMCB_00344	ABEIKDDA_00131	IBPMHMIA_01054	JFCCFJBI_01055	PNNBOJMP_00265	EBFIAFOF_00036
group_1270		hypothetical protein	455	455	1	1	1774				401	401	401	ICEHKBDC_00378	NMGINMON_00266	NKLOPMNI_00380	EMKKCJHC_00379	HOLMDEGO_00380	ICIOCKJC_00346	FCJPNKLG_00380	NOPOMCDK_00381	ANJGPPLI_00380	GIDHNNMB_00380	DIFOFHFE_00378	LNOJNJFO_00380	HIPPBICM_00380	AHDKENDE_00379	PHHJCOIJ_00401	AOEKDGLD_00380	KOEEOLLO_00298	AIKPHFFJ_00379	OCICKKDH_00345	LAPJCPHP_00039	FNPLKHGF_00266	JOJPMKHM_00039	PBMJHMHF_00380	APPKIIEI_01149	MMNOACJK_00345	BGKCNBEA_00346	DJCPGLKF_00380	ODLPJADC_00130	NMAJPAPB_00380	EMCOIMCJ_00345	JCJHLMCB_00345	ABEIKDDA_00130	IBPMHMIA_01055	JFCCFJBI_01056	PNNBOJMP_00266	EBFIAFOF_00037
group_1271		hypothetical protein	455	455	1	1	1773				563	563	563	ICEHKBDC_00379	NMGINMON_00267	NKLOPMNI_00379	EMKKCJHC_00380	HOLMDEGO_00379	ICIOCKJC_00347	FCJPNKLG_00379	NOPOMCDK_00380	ANJGPPLI_00379	GIDHNNMB_00379	DIFOFHFE_00379	LNOJNJFO_00379	HIPPBICM_00379	AHDKENDE_00378	PHHJCOIJ_00400	AOEKDGLD_00379	KOEEOLLO_00297	AIKPHFFJ_00378	OCICKKDH_00346	LAPJCPHP_00040	FNPLKHGF_00267	JOJPMKHM_00040	PBMJHMHF_00379	APPKIIEI_01148	MMNOACJK_00346	BGKCNBEA_00347	DJCPGLKF_00379	ODLPJADC_00129	NMAJPAPB_00379	EMCOIMCJ_00346	JCJHLMCB_00346	ABEIKDDA_00129	IBPMHMIA_01056	JFCCFJBI_01057	PNNBOJMP_00267	EBFIAFOF_00038
gpsB		cell division protein GpsB	455	455	1	1	1772				344	344	344	ICEHKBDC_00380	NMGINMON_00268	NKLOPMNI_00378	EMKKCJHC_00381	HOLMDEGO_00378	ICIOCKJC_00348	FCJPNKLG_00378	NOPOMCDK_00379	ANJGPPLI_00378	GIDHNNMB_00378	DIFOFHFE_00380	LNOJNJFO_00378	HIPPBICM_00378	AHDKENDE_00377	PHHJCOIJ_00399	AOEKDGLD_00378	KOEEOLLO_00296	AIKPHFFJ_00377	OCICKKDH_00347	LAPJCPHP_00041	FNPLKHGF_00268	JOJPMKHM_00041	PBMJHMHF_00378	APPKIIEI_01147	MMNOACJK_00347	BGKCNBEA_00348	DJCPGLKF_00378	ODLPJADC_00128	NMAJPAPB_00378	EMCOIMCJ_00347	JCJHLMCB_00347	ABEIKDDA_00128	IBPMHMIA_01057	JFCCFJBI_01058	PNNBOJMP_00268	EBFIAFOF_00039
group_1273		hypothetical protein	455	455	1	1	1771				110	110	110	ICEHKBDC_00381	NMGINMON_00269	NKLOPMNI_00377	EMKKCJHC_00382	HOLMDEGO_00377	ICIOCKJC_00349	FCJPNKLG_00377	NOPOMCDK_00378	ANJGPPLI_00377	GIDHNNMB_00377	DIFOFHFE_00381	LNOJNJFO_00377	HIPPBICM_00377	AHDKENDE_00376	PHHJCOIJ_00398	AOEKDGLD_00377	KOEEOLLO_00295	AIKPHFFJ_00376	OCICKKDH_00348	LAPJCPHP_00042	FNPLKHGF_00269	JOJPMKHM_00042	PBMJHMHF_00377	APPKIIEI_01146	MMNOACJK_00348	BGKCNBEA_00349	DJCPGLKF_00377	ODLPJADC_00127	NMAJPAPB_00377	EMCOIMCJ_00348	JCJHLMCB_00348	ABEIKDDA_00127	IBPMHMIA_01058	JFCCFJBI_01059	PNNBOJMP_00269	EBFIAFOF_00040
group_1274		hypothetical protein	455	455	1	1	1768				332	332	332	ICEHKBDC_00383	NMGINMON_00271	NKLOPMNI_00375	EMKKCJHC_00384	HOLMDEGO_00375	ICIOCKJC_00351	FCJPNKLG_00375	NOPOMCDK_00376	ANJGPPLI_00375	GIDHNNMB_00375	DIFOFHFE_00383	LNOJNJFO_00375	HIPPBICM_00375	AHDKENDE_00374	PHHJCOIJ_00396	AOEKDGLD_00375	KOEEOLLO_00293	AIKPHFFJ_00374	OCICKKDH_00350	LAPJCPHP_00044	FNPLKHGF_00271	JOJPMKHM_00044	PBMJHMHF_00375	APPKIIEI_01144	MMNOACJK_00350	BGKCNBEA_00351	DJCPGLKF_00375	ODLPJADC_00125	NMAJPAPB_00375	EMCOIMCJ_00350	JCJHLMCB_00350	ABEIKDDA_00125	IBPMHMIA_01060	JFCCFJBI_01061	PNNBOJMP_00271	EBFIAFOF_00042
group_1275		exonuclease	455	455	1	1	1765				875	878	877	ICEHKBDC_00386	NMGINMON_00274	NKLOPMNI_00372	EMKKCJHC_00387	HOLMDEGO_00372	ICIOCKJC_00354	FCJPNKLG_00372	NOPOMCDK_00373	ANJGPPLI_00372	GIDHNNMB_00372	DIFOFHFE_00386	LNOJNJFO_00372	HIPPBICM_00372	AHDKENDE_00371	PHHJCOIJ_00393	AOEKDGLD_00372	KOEEOLLO_00290	AIKPHFFJ_00371	OCICKKDH_00353	LAPJCPHP_00047	FNPLKHGF_00274	JOJPMKHM_00047	PBMJHMHF_00372	APPKIIEI_01141	MMNOACJK_00353	BGKCNBEA_00354	DJCPGLKF_00372	ODLPJADC_00122	NMAJPAPB_00372	EMCOIMCJ_00353	JCJHLMCB_00353	ABEIKDDA_00122	IBPMHMIA_01063	JFCCFJBI_01064	PNNBOJMP_00274	EBFIAFOF_00045
ald1		alanine dehydrogenase 2	455	455	1	1	1763				1118	1118	1118	ICEHKBDC_00387	NMGINMON_00275	NKLOPMNI_00371	EMKKCJHC_00388	HOLMDEGO_00371	ICIOCKJC_00355	FCJPNKLG_00371	NOPOMCDK_00372	ANJGPPLI_00371	GIDHNNMB_00371	DIFOFHFE_00387	LNOJNJFO_00371	HIPPBICM_00371	AHDKENDE_00370	PHHJCOIJ_00392	AOEKDGLD_00371	KOEEOLLO_00289	AIKPHFFJ_00370	OCICKKDH_00354	LAPJCPHP_00048	FNPLKHGF_00275	JOJPMKHM_00048	PBMJHMHF_00371	APPKIIEI_01140	MMNOACJK_00354	BGKCNBEA_00355	DJCPGLKF_00371	ODLPJADC_00121	NMAJPAPB_00371	EMCOIMCJ_00354	JCJHLMCB_00354	ABEIKDDA_00121	IBPMHMIA_01064	JFCCFJBI_01065	PNNBOJMP_00275	EBFIAFOF_00046
ilvA_1		threonine dehydratase, IlvA	455	455	1	1	1762				1040	1040	1040	ICEHKBDC_00388	NMGINMON_00276	NKLOPMNI_00370	EMKKCJHC_00389	HOLMDEGO_00370	ICIOCKJC_00356	FCJPNKLG_00370	NOPOMCDK_00371	ANJGPPLI_00370	GIDHNNMB_00370	DIFOFHFE_00388	LNOJNJFO_00370	HIPPBICM_00370	AHDKENDE_00369	PHHJCOIJ_00391	AOEKDGLD_00370	KOEEOLLO_00288	AIKPHFFJ_00369	OCICKKDH_00355	LAPJCPHP_00049	FNPLKHGF_00276	JOJPMKHM_00049	PBMJHMHF_00370	APPKIIEI_01139	MMNOACJK_00355	BGKCNBEA_00356	DJCPGLKF_00370	ODLPJADC_00120	NMAJPAPB_00370	EMCOIMCJ_00355	JCJHLMCB_00355	ABEIKDDA_00120	IBPMHMIA_01065	JFCCFJBI_01066	PNNBOJMP_00276	EBFIAFOF_00047
group_1278		major facilitator superfamily transporter	455	455	1	1	1760				1391	1391	1391	ICEHKBDC_00390	NMGINMON_00278	NKLOPMNI_00368	EMKKCJHC_00391	HOLMDEGO_00368	ICIOCKJC_00358	FCJPNKLG_00368	NOPOMCDK_00369	ANJGPPLI_00368	GIDHNNMB_00368	DIFOFHFE_00390	LNOJNJFO_00368	HIPPBICM_00368	AHDKENDE_00367	PHHJCOIJ_00389	AOEKDGLD_00368	KOEEOLLO_00286	AIKPHFFJ_00367	OCICKKDH_00357	LAPJCPHP_00051	FNPLKHGF_00278	JOJPMKHM_00051	PBMJHMHF_00368	APPKIIEI_01137	MMNOACJK_00357	BGKCNBEA_00358	DJCPGLKF_00368	ODLPJADC_00118	NMAJPAPB_00368	EMCOIMCJ_00357	JCJHLMCB_00357	ABEIKDDA_00118	IBPMHMIA_01067	JFCCFJBI_01068	PNNBOJMP_00278	EBFIAFOF_00049
group_1279		cell wall enzyme EbsB-like protein	455	455	1	1	1756				401	401	401	ICEHKBDC_00392	NMGINMON_00281	NKLOPMNI_00366	EMKKCJHC_00393	HOLMDEGO_00366	ICIOCKJC_00360	FCJPNKLG_00366	NOPOMCDK_00367	ANJGPPLI_00366	GIDHNNMB_00366	DIFOFHFE_00392	LNOJNJFO_00366	HIPPBICM_00366	AHDKENDE_00365	PHHJCOIJ_00387	AOEKDGLD_00366	KOEEOLLO_00284	AIKPHFFJ_00365	OCICKKDH_00359	LAPJCPHP_00053	FNPLKHGF_00280	JOJPMKHM_00053	PBMJHMHF_00366	APPKIIEI_01135	MMNOACJK_00359	BGKCNBEA_00360	DJCPGLKF_00366	ODLPJADC_00116	NMAJPAPB_00366	EMCOIMCJ_00359	JCJHLMCB_00359	ABEIKDDA_00116	IBPMHMIA_01069	JFCCFJBI_01070	PNNBOJMP_00280	EBFIAFOF_00051
yhhQ		Queuosine precursor transporter	455	455	1	1	1755				704	704	704	ICEHKBDC_00393	NMGINMON_00282	NKLOPMNI_00365	EMKKCJHC_00394	HOLMDEGO_00365	ICIOCKJC_00361	FCJPNKLG_00365	NOPOMCDK_00366	ANJGPPLI_00365	GIDHNNMB_00365	DIFOFHFE_00393	LNOJNJFO_00365	HIPPBICM_00365	AHDKENDE_00364	PHHJCOIJ_00386	AOEKDGLD_00365	KOEEOLLO_00283	AIKPHFFJ_00364	OCICKKDH_00360	LAPJCPHP_00054	FNPLKHGF_00281	JOJPMKHM_00054	PBMJHMHF_00365	APPKIIEI_01134	MMNOACJK_00360	BGKCNBEA_00361	DJCPGLKF_00365	ODLPJADC_00115	NMAJPAPB_00365	EMCOIMCJ_00360	JCJHLMCB_00360	ABEIKDDA_00115	IBPMHMIA_01070	JFCCFJBI_01071	PNNBOJMP_00281	EBFIAFOF_00052
group_1281		hypothetical protein	455	455	1	1	1754				251	251	251	ICEHKBDC_00394	NMGINMON_00283	NKLOPMNI_00364	EMKKCJHC_00395	HOLMDEGO_00364	ICIOCKJC_00362	FCJPNKLG_00364	NOPOMCDK_00365	ANJGPPLI_00364	GIDHNNMB_00364	DIFOFHFE_00394	LNOJNJFO_00364	HIPPBICM_00364	AHDKENDE_00363	PHHJCOIJ_00385	AOEKDGLD_00364	KOEEOLLO_00282	AIKPHFFJ_00363	OCICKKDH_00361	LAPJCPHP_00055	FNPLKHGF_00282	JOJPMKHM_00055	PBMJHMHF_00364	APPKIIEI_01133	MMNOACJK_00361	BGKCNBEA_00362	DJCPGLKF_00364	ODLPJADC_00114	NMAJPAPB_00364	EMCOIMCJ_00361	JCJHLMCB_00361	ABEIKDDA_00114	IBPMHMIA_01071	JFCCFJBI_01072	PNNBOJMP_00282	EBFIAFOF_00053
nifU		Fe-S cluster assembly protein	455	455	1	1	1753				1124	1124	1124	ICEHKBDC_00395	NMGINMON_00284	NKLOPMNI_00363	EMKKCJHC_00396	HOLMDEGO_00363	ICIOCKJC_00363	FCJPNKLG_00363	NOPOMCDK_00364	ANJGPPLI_00363	GIDHNNMB_00363	DIFOFHFE_00395	LNOJNJFO_00363	HIPPBICM_00363	AHDKENDE_00362	PHHJCOIJ_00384	AOEKDGLD_00363	KOEEOLLO_00281	AIKPHFFJ_00362	OCICKKDH_00362	LAPJCPHP_00056	FNPLKHGF_00283	JOJPMKHM_00056	PBMJHMHF_00363	APPKIIEI_01132	MMNOACJK_00362	BGKCNBEA_00363	DJCPGLKF_00363	ODLPJADC_00113	NMAJPAPB_00363	EMCOIMCJ_00362	JCJHLMCB_00362	ABEIKDDA_00113	IBPMHMIA_01072	JFCCFJBI_01073	PNNBOJMP_00283	EBFIAFOF_00054
group_1283		hypothetical protein	455	455	1	1	1752				437	437	437	ICEHKBDC_00396	NMGINMON_00285	NKLOPMNI_00362	EMKKCJHC_00397	HOLMDEGO_00362	ICIOCKJC_00364	FCJPNKLG_00362	NOPOMCDK_00363	ANJGPPLI_00362	GIDHNNMB_00362	DIFOFHFE_00396	LNOJNJFO_00362	HIPPBICM_00362	AHDKENDE_00361	PHHJCOIJ_00383	AOEKDGLD_00362	KOEEOLLO_00280	AIKPHFFJ_00361	OCICKKDH_00363	LAPJCPHP_00057	FNPLKHGF_00284	JOJPMKHM_00057	PBMJHMHF_00362	APPKIIEI_01131	MMNOACJK_00363	BGKCNBEA_00364	DJCPGLKF_00362	ODLPJADC_00112	NMAJPAPB_00362	EMCOIMCJ_00363	JCJHLMCB_00363	ABEIKDDA_00112	IBPMHMIA_01073	JFCCFJBI_01074	PNNBOJMP_00284	EBFIAFOF_00055
thyA		thymidylate synthase	455	455	1	1	1751				956	956	956	ICEHKBDC_00397	NMGINMON_00286	NKLOPMNI_00361	EMKKCJHC_00398	HOLMDEGO_00361	ICIOCKJC_00365	FCJPNKLG_00361	NOPOMCDK_00362	ANJGPPLI_00361	GIDHNNMB_00361	DIFOFHFE_00397	LNOJNJFO_00361	HIPPBICM_00361	AHDKENDE_00360	PHHJCOIJ_00382	AOEKDGLD_00361	KOEEOLLO_00279	AIKPHFFJ_00360	OCICKKDH_00364	LAPJCPHP_00058	FNPLKHGF_00285	JOJPMKHM_00058	PBMJHMHF_00361	APPKIIEI_01130	MMNOACJK_00364	BGKCNBEA_00365	DJCPGLKF_00361	ODLPJADC_00111	NMAJPAPB_00361	EMCOIMCJ_00364	JCJHLMCB_00364	ABEIKDDA_00111	IBPMHMIA_01074	JFCCFJBI_01075	PNNBOJMP_00285	EBFIAFOF_00056
dfrA		trimethoprim-sensitive dihydrofolate reductase	455	455	1	1	1750				479	479	479	ICEHKBDC_00398	NMGINMON_00287	NKLOPMNI_00360	EMKKCJHC_00399	HOLMDEGO_00360	ICIOCKJC_00366	FCJPNKLG_00360	NOPOMCDK_00361	ANJGPPLI_00360	GIDHNNMB_00360	DIFOFHFE_00398	LNOJNJFO_00360	HIPPBICM_00360	AHDKENDE_00359	PHHJCOIJ_00381	AOEKDGLD_00360	KOEEOLLO_00278	AIKPHFFJ_00359	OCICKKDH_00365	LAPJCPHP_00059	FNPLKHGF_00286	JOJPMKHM_00059	PBMJHMHF_00360	APPKIIEI_01129	MMNOACJK_00365	BGKCNBEA_00366	DJCPGLKF_00360	ODLPJADC_00110	NMAJPAPB_00360	EMCOIMCJ_00365	JCJHLMCB_00365	ABEIKDDA_00110	IBPMHMIA_01075	JFCCFJBI_01076	PNNBOJMP_00286	EBFIAFOF_00057
group_1286		fatty acid-binding protein, DegV family	455	455	1	1	1749				839	839	839	ICEHKBDC_00399	NMGINMON_00288	NKLOPMNI_00359	EMKKCJHC_00400	HOLMDEGO_00359	ICIOCKJC_00367	FCJPNKLG_00359	NOPOMCDK_00360	ANJGPPLI_00359	GIDHNNMB_00359	DIFOFHFE_00399	LNOJNJFO_00359	HIPPBICM_00359	AHDKENDE_00358	PHHJCOIJ_00380	AOEKDGLD_00359	KOEEOLLO_00277	AIKPHFFJ_00358	OCICKKDH_00366	LAPJCPHP_00060	FNPLKHGF_00287	JOJPMKHM_00060	PBMJHMHF_00359	APPKIIEI_01128	MMNOACJK_00366	BGKCNBEA_00367	DJCPGLKF_00359	ODLPJADC_00109	NMAJPAPB_00359	EMCOIMCJ_00366	JCJHLMCB_00366	ABEIKDDA_00109	IBPMHMIA_01076	JFCCFJBI_01077	PNNBOJMP_00287	EBFIAFOF_00058
group_1287		peptide methionine sulfoxide reductase II	455	455	1	1	1748				533	533	533	ICEHKBDC_00400	NMGINMON_00289	NKLOPMNI_00358	EMKKCJHC_00401	HOLMDEGO_00358	ICIOCKJC_00368	FCJPNKLG_00358	NOPOMCDK_00359	ANJGPPLI_00358	GIDHNNMB_00358	DIFOFHFE_00400	LNOJNJFO_00358	HIPPBICM_00358	AHDKENDE_00357	PHHJCOIJ_00379	AOEKDGLD_00358	KOEEOLLO_00276	AIKPHFFJ_00357	OCICKKDH_00367	LAPJCPHP_00061	FNPLKHGF_00288	JOJPMKHM_00061	PBMJHMHF_00358	APPKIIEI_01127	MMNOACJK_00367	BGKCNBEA_00368	DJCPGLKF_00358	ODLPJADC_00108	NMAJPAPB_00358	EMCOIMCJ_00367	JCJHLMCB_00367	ABEIKDDA_00108	IBPMHMIA_01077	JFCCFJBI_01078	PNNBOJMP_00288	EBFIAFOF_00059
msrB		peptide methionine sulfoxide reductase MsrB	455	455	1	1	1747				428	428	428	ICEHKBDC_00401	NMGINMON_00290	NKLOPMNI_00357	EMKKCJHC_00402	HOLMDEGO_00357	ICIOCKJC_00369	FCJPNKLG_00357	NOPOMCDK_00358	ANJGPPLI_00357	GIDHNNMB_00357	DIFOFHFE_00401	LNOJNJFO_00357	HIPPBICM_00357	AHDKENDE_00356	PHHJCOIJ_00378	AOEKDGLD_00357	KOEEOLLO_00275	AIKPHFFJ_00356	OCICKKDH_00368	LAPJCPHP_00062	FNPLKHGF_00289	JOJPMKHM_00062	PBMJHMHF_00357	APPKIIEI_01126	MMNOACJK_00368	BGKCNBEA_00369	DJCPGLKF_00357	ODLPJADC_00107	NMAJPAPB_00357	EMCOIMCJ_00368	JCJHLMCB_00368	ABEIKDDA_00107	IBPMHMIA_01078	JFCCFJBI_01079	PNNBOJMP_00289	EBFIAFOF_00060
crr		phosphotransferase system glucose-specific IIA component	455	455	1	1	1746				500	500	500	ICEHKBDC_00402	NMGINMON_00291	NKLOPMNI_00356	EMKKCJHC_00403	HOLMDEGO_00356	ICIOCKJC_00370	FCJPNKLG_00356	NOPOMCDK_00357	ANJGPPLI_00356	GIDHNNMB_00356	DIFOFHFE_00402	LNOJNJFO_00356	HIPPBICM_00356	AHDKENDE_00355	PHHJCOIJ_00377	AOEKDGLD_00356	KOEEOLLO_00274	AIKPHFFJ_00355	OCICKKDH_00369	LAPJCPHP_00063	FNPLKHGF_00290	JOJPMKHM_00063	PBMJHMHF_00356	APPKIIEI_01125	MMNOACJK_00369	BGKCNBEA_00370	DJCPGLKF_00356	ODLPJADC_00106	NMAJPAPB_00356	EMCOIMCJ_00369	JCJHLMCB_00369	ABEIKDDA_00106	IBPMHMIA_01079	JFCCFJBI_01080	PNNBOJMP_00290	EBFIAFOF_00061
group_1290		hypothetical protein	455	455	1	1	1745				221	221	221	ICEHKBDC_00403	NMGINMON_00292	NKLOPMNI_00355	EMKKCJHC_00404	HOLMDEGO_00355	ICIOCKJC_00371	FCJPNKLG_00355	NOPOMCDK_00356	ANJGPPLI_00355	GIDHNNMB_00355	DIFOFHFE_00403	LNOJNJFO_00355	HIPPBICM_00355	AHDKENDE_00354	PHHJCOIJ_00376	AOEKDGLD_00355	KOEEOLLO_00273	AIKPHFFJ_00354	OCICKKDH_00370	LAPJCPHP_00064	FNPLKHGF_00291	JOJPMKHM_00064	PBMJHMHF_00355	APPKIIEI_01124	MMNOACJK_00370	BGKCNBEA_00371	DJCPGLKF_00355	ODLPJADC_00105	NMAJPAPB_00355	EMCOIMCJ_00370	JCJHLMCB_00370	ABEIKDDA_00105	IBPMHMIA_01080	JFCCFJBI_01081	PNNBOJMP_00291	EBFIAFOF_00062
group_1291		serine protease	455	455	1	1	1744				1490	1490	1490	ICEHKBDC_00404	NMGINMON_00293	NKLOPMNI_00354	EMKKCJHC_00405	HOLMDEGO_00354	ICIOCKJC_00372	FCJPNKLG_00354	NOPOMCDK_00355	ANJGPPLI_00354	GIDHNNMB_00354	DIFOFHFE_00404	LNOJNJFO_00354	HIPPBICM_00354	AHDKENDE_00353	PHHJCOIJ_00375	AOEKDGLD_00354	KOEEOLLO_00272	AIKPHFFJ_00353	OCICKKDH_00371	LAPJCPHP_00065	FNPLKHGF_00292	JOJPMKHM_00065	PBMJHMHF_00354	APPKIIEI_01123	MMNOACJK_00371	BGKCNBEA_00372	DJCPGLKF_00354	ODLPJADC_00104	NMAJPAPB_00354	EMCOIMCJ_00371	JCJHLMCB_00371	ABEIKDDA_00104	IBPMHMIA_01081	JFCCFJBI_01082	PNNBOJMP_00292	EBFIAFOF_00063
group_1292		GNAT family acetyltransferase	455	455	1	1	1743				509	509	509	ICEHKBDC_00405	NMGINMON_00294	NKLOPMNI_00353	EMKKCJHC_00406	HOLMDEGO_00353	ICIOCKJC_00373	FCJPNKLG_00353	NOPOMCDK_00354	ANJGPPLI_00353	GIDHNNMB_00353	DIFOFHFE_00405	LNOJNJFO_00353	HIPPBICM_00353	AHDKENDE_00352	PHHJCOIJ_00374	AOEKDGLD_00353	KOEEOLLO_00271	AIKPHFFJ_00352	OCICKKDH_00372	LAPJCPHP_00066	FNPLKHGF_00293	JOJPMKHM_00066	PBMJHMHF_00353	APPKIIEI_01122	MMNOACJK_00372	BGKCNBEA_00373	DJCPGLKF_00353	ODLPJADC_00103	NMAJPAPB_00353	EMCOIMCJ_00372	JCJHLMCB_00372	ABEIKDDA_00103	IBPMHMIA_01082	JFCCFJBI_01083	PNNBOJMP_00293	EBFIAFOF_00064
murG		N-acetylglucosaminyl transferase, MurG	455	455	1	1	1742				1070	1070	1070	ICEHKBDC_00406	NMGINMON_00295	NKLOPMNI_00352	EMKKCJHC_00407	HOLMDEGO_00352	ICIOCKJC_00374	FCJPNKLG_00352	NOPOMCDK_00353	ANJGPPLI_00352	GIDHNNMB_00352	DIFOFHFE_00406	LNOJNJFO_00352	HIPPBICM_00352	AHDKENDE_00351	PHHJCOIJ_00373	AOEKDGLD_00352	KOEEOLLO_00270	AIKPHFFJ_00351	OCICKKDH_00373	LAPJCPHP_00067	FNPLKHGF_00294	JOJPMKHM_00067	PBMJHMHF_00352	APPKIIEI_01121	MMNOACJK_00373	BGKCNBEA_00374	DJCPGLKF_00352	ODLPJADC_00102	NMAJPAPB_00352	EMCOIMCJ_00373	JCJHLMCB_00373	ABEIKDDA_00102	IBPMHMIA_01083	JFCCFJBI_01084	PNNBOJMP_00294	EBFIAFOF_00065
group_1294		phosphoesterase, PA-phosphatase-like protein	455	455	1	1	1741				614	614	614	ICEHKBDC_00407	NMGINMON_00296	NKLOPMNI_00351	EMKKCJHC_00408	HOLMDEGO_00351	ICIOCKJC_00375	FCJPNKLG_00351	NOPOMCDK_00352	ANJGPPLI_00351	GIDHNNMB_00351	DIFOFHFE_00407	LNOJNJFO_00351	HIPPBICM_00351	AHDKENDE_00350	PHHJCOIJ_00372	AOEKDGLD_00351	KOEEOLLO_00269	AIKPHFFJ_00350	OCICKKDH_00374	LAPJCPHP_00068	FNPLKHGF_00295	JOJPMKHM_00068	PBMJHMHF_00351	APPKIIEI_01120	MMNOACJK_00374	BGKCNBEA_00375	DJCPGLKF_00351	ODLPJADC_00101	NMAJPAPB_00351	EMCOIMCJ_00374	JCJHLMCB_00374	ABEIKDDA_00101	IBPMHMIA_01084	JFCCFJBI_01085	PNNBOJMP_00295	EBFIAFOF_00066
arlR		response regulator receiver	455	455	1	1	1739				659	659	659	ICEHKBDC_00408	NMGINMON_00298	NKLOPMNI_00349	EMKKCJHC_00410	HOLMDEGO_00349	ICIOCKJC_00377	FCJPNKLG_00349	NOPOMCDK_00350	ANJGPPLI_00349	GIDHNNMB_00349	DIFOFHFE_00409	LNOJNJFO_00349	HIPPBICM_00349	AHDKENDE_00348	PHHJCOIJ_00370	AOEKDGLD_00349	KOEEOLLO_00267	AIKPHFFJ_00348	OCICKKDH_00376	LAPJCPHP_00070	FNPLKHGF_00297	JOJPMKHM_00070	PBMJHMHF_00349	APPKIIEI_01118	MMNOACJK_00376	BGKCNBEA_00377	DJCPGLKF_00349	ODLPJADC_00099	NMAJPAPB_00349	EMCOIMCJ_00376	JCJHLMCB_00376	ABEIKDDA_00099	IBPMHMIA_01086	JFCCFJBI_01087	PNNBOJMP_00297	EBFIAFOF_00068
arlS		signal transduction histidine kinase	455	455	1	1	1738				1355	1355	1355	ICEHKBDC_00409	NMGINMON_00299	NKLOPMNI_00348	EMKKCJHC_00411	HOLMDEGO_00348	ICIOCKJC_00378	FCJPNKLG_00348	NOPOMCDK_00349	ANJGPPLI_00348	GIDHNNMB_00348	DIFOFHFE_00410	LNOJNJFO_00348	HIPPBICM_00348	AHDKENDE_00347	PHHJCOIJ_00369	AOEKDGLD_00348	KOEEOLLO_00266	AIKPHFFJ_00347	OCICKKDH_00377	LAPJCPHP_00071	FNPLKHGF_00298	JOJPMKHM_00071	PBMJHMHF_00348	APPKIIEI_01117	MMNOACJK_00377	BGKCNBEA_00378	DJCPGLKF_00348	ODLPJADC_00098	NMAJPAPB_00348	EMCOIMCJ_00377	JCJHLMCB_00377	ABEIKDDA_00098	IBPMHMIA_01087	JFCCFJBI_01088	PNNBOJMP_00298	EBFIAFOF_00069
kgd		oxoglutarate dehydrogenase (succinyl-transferring) E1	455	455	1	1	1737				2798	2798	2798	ICEHKBDC_00410	NMGINMON_00300	NKLOPMNI_00347	EMKKCJHC_00412	HOLMDEGO_00347	ICIOCKJC_00379	FCJPNKLG_00347	NOPOMCDK_00348	ANJGPPLI_00347	GIDHNNMB_00347	DIFOFHFE_00411	LNOJNJFO_00347	HIPPBICM_00347	AHDKENDE_00346	PHHJCOIJ_00368	AOEKDGLD_00347	KOEEOLLO_00265	AIKPHFFJ_00346	OCICKKDH_00378	LAPJCPHP_00072	FNPLKHGF_00299	JOJPMKHM_00072	PBMJHMHF_00347	APPKIIEI_01116	MMNOACJK_00378	BGKCNBEA_00379	DJCPGLKF_00347	ODLPJADC_00097	NMAJPAPB_00347	EMCOIMCJ_00378	JCJHLMCB_00378	ABEIKDDA_00097	IBPMHMIA_01088	JFCCFJBI_01089	PNNBOJMP_00299	EBFIAFOF_00070
group_1298		Glyoxalase/bleomycin resistance protein/dioxygenase	455	455	1	1	1735				809	809	809	ICEHKBDC_00412	NMGINMON_00302	NKLOPMNI_00345	EMKKCJHC_00414	HOLMDEGO_00345	ICIOCKJC_00381	FCJPNKLG_00345	NOPOMCDK_00346	ANJGPPLI_00345	GIDHNNMB_00345	DIFOFHFE_00413	LNOJNJFO_00345	HIPPBICM_00345	AHDKENDE_00344	PHHJCOIJ_00366	AOEKDGLD_00345	KOEEOLLO_00263	AIKPHFFJ_00344	OCICKKDH_00380	LAPJCPHP_00074	FNPLKHGF_00301	JOJPMKHM_00074	PBMJHMHF_00345	APPKIIEI_01114	MMNOACJK_00380	BGKCNBEA_00381	DJCPGLKF_00345	ODLPJADC_00095	NMAJPAPB_00345	EMCOIMCJ_00380	JCJHLMCB_00380	ABEIKDDA_00095	IBPMHMIA_01090	JFCCFJBI_01091	PNNBOJMP_00301	EBFIAFOF_00072
group_1299		hypothetical protein	455	455	1	1	1734				203	203	203	ICEHKBDC_00413	NMGINMON_00303	NKLOPMNI_00344	EMKKCJHC_00415	HOLMDEGO_00344	ICIOCKJC_00382	FCJPNKLG_00344	NOPOMCDK_00345	ANJGPPLI_00344	GIDHNNMB_00344	DIFOFHFE_00414	LNOJNJFO_00344	HIPPBICM_00344	AHDKENDE_00343	PHHJCOIJ_00365	AOEKDGLD_00344	KOEEOLLO_00262	AIKPHFFJ_00343	OCICKKDH_00381	LAPJCPHP_00075	FNPLKHGF_00302	JOJPMKHM_00075	PBMJHMHF_00344	APPKIIEI_01113	MMNOACJK_00381	BGKCNBEA_00382	DJCPGLKF_00344	ODLPJADC_00094	NMAJPAPB_00344	EMCOIMCJ_00381	JCJHLMCB_00381	ABEIKDDA_00094	IBPMHMIA_01091	JFCCFJBI_01092	PNNBOJMP_00302	EBFIAFOF_00073
group_1300		ATPase	455	455	1	1	1733				791	791	791	ICEHKBDC_00414	NMGINMON_00304	NKLOPMNI_00343	EMKKCJHC_00416	HOLMDEGO_00343	ICIOCKJC_00383	FCJPNKLG_00343	NOPOMCDK_00344	ANJGPPLI_00343	GIDHNNMB_00343	DIFOFHFE_00415	LNOJNJFO_00343	HIPPBICM_00343	AHDKENDE_00342	PHHJCOIJ_00364	AOEKDGLD_00343	KOEEOLLO_00261	AIKPHFFJ_00342	OCICKKDH_00382	LAPJCPHP_00076	FNPLKHGF_00303	JOJPMKHM_00076	PBMJHMHF_00343	APPKIIEI_01112	MMNOACJK_00382	BGKCNBEA_00383	DJCPGLKF_00343	ODLPJADC_00093	NMAJPAPB_00343	EMCOIMCJ_00382	JCJHLMCB_00382	ABEIKDDA_00093	IBPMHMIA_01092	JFCCFJBI_01093	PNNBOJMP_00303	EBFIAFOF_00074
norD		nitric oxide reductase activation protein NorD	455	455	1	1	1732				1886	1886	1886	ICEHKBDC_00415	NMGINMON_00305	NKLOPMNI_00342	EMKKCJHC_00417	HOLMDEGO_00342	ICIOCKJC_00384	FCJPNKLG_00342	NOPOMCDK_00343	ANJGPPLI_00342	GIDHNNMB_00342	DIFOFHFE_00416	LNOJNJFO_00342	HIPPBICM_00342	AHDKENDE_00341	PHHJCOIJ_00363	AOEKDGLD_00342	KOEEOLLO_00260	AIKPHFFJ_00341	OCICKKDH_00383	LAPJCPHP_00077	FNPLKHGF_00304	JOJPMKHM_00077	PBMJHMHF_00342	APPKIIEI_01111	MMNOACJK_00383	BGKCNBEA_00384	DJCPGLKF_00342	ODLPJADC_00092	NMAJPAPB_00342	EMCOIMCJ_00383	JCJHLMCB_00383	ABEIKDDA_00092	IBPMHMIA_01093	JFCCFJBI_01094	PNNBOJMP_00304	EBFIAFOF_00075
brnQ_1		branched-chain amino acid permease, BrnQ_1	455	455	1	1	1731				1343	1343	1343	ICEHKBDC_00416	NMGINMON_00306	NKLOPMNI_00341	EMKKCJHC_00418	HOLMDEGO_00341	ICIOCKJC_00385	FCJPNKLG_00341	NOPOMCDK_00342	ANJGPPLI_00341	GIDHNNMB_00341	DIFOFHFE_00417	LNOJNJFO_00341	HIPPBICM_00341	AHDKENDE_00340	PHHJCOIJ_00362	AOEKDGLD_00341	KOEEOLLO_00259	AIKPHFFJ_00340	OCICKKDH_00384	LAPJCPHP_00078	FNPLKHGF_00305	JOJPMKHM_00078	PBMJHMHF_00341	APPKIIEI_01110	MMNOACJK_00384	BGKCNBEA_00385	DJCPGLKF_00341	ODLPJADC_00091	NMAJPAPB_00341	EMCOIMCJ_00384	JCJHLMCB_00384	ABEIKDDA_00091	IBPMHMIA_01094	JFCCFJBI_01095	PNNBOJMP_00305	EBFIAFOF_00076
telA		toxic anion resistance protein TelA	455	455	1	1	1730				1136	1136	1136	ICEHKBDC_00417	NMGINMON_00307	NKLOPMNI_00340	EMKKCJHC_00419	HOLMDEGO_00340	ICIOCKJC_00386	FCJPNKLG_00340	NOPOMCDK_00341	ANJGPPLI_00340	GIDHNNMB_00340	DIFOFHFE_00418	LNOJNJFO_00340	HIPPBICM_00340	AHDKENDE_00339	PHHJCOIJ_00361	AOEKDGLD_00340	KOEEOLLO_00258	AIKPHFFJ_00339	OCICKKDH_00385	LAPJCPHP_00079	FNPLKHGF_00306	JOJPMKHM_00079	PBMJHMHF_00340	APPKIIEI_01109	MMNOACJK_00385	BGKCNBEA_00386	DJCPGLKF_00340	ODLPJADC_00090	NMAJPAPB_00340	EMCOIMCJ_00385	JCJHLMCB_00385	ABEIKDDA_00090	IBPMHMIA_01095	JFCCFJBI_01096	PNNBOJMP_00306	EBFIAFOF_00077
xpaC		5-bromo-4-chloroindolyl phosphate hydrolase	455	455	1	1	1729				623	623	623	ICEHKBDC_00418	NMGINMON_00308	NKLOPMNI_00339	EMKKCJHC_00420	HOLMDEGO_00339	ICIOCKJC_00387	FCJPNKLG_00339	NOPOMCDK_00340	ANJGPPLI_00339	GIDHNNMB_00339	DIFOFHFE_00419	LNOJNJFO_00339	HIPPBICM_00339	AHDKENDE_00338	PHHJCOIJ_00360	AOEKDGLD_00339	KOEEOLLO_00257	AIKPHFFJ_00338	OCICKKDH_00386	LAPJCPHP_00080	FNPLKHGF_00307	JOJPMKHM_00080	PBMJHMHF_00339	APPKIIEI_01108	MMNOACJK_00386	BGKCNBEA_00387	DJCPGLKF_00339	ODLPJADC_00089	NMAJPAPB_00339	EMCOIMCJ_00386	JCJHLMCB_00386	ABEIKDDA_00089	IBPMHMIA_01096	JFCCFJBI_01097	PNNBOJMP_00307	EBFIAFOF_00078
group_1305		putative acylphosphatase	455	455	1	1	1728				269	269	269	ICEHKBDC_00419	NMGINMON_00309	NKLOPMNI_00338	EMKKCJHC_00421	HOLMDEGO_00338	ICIOCKJC_00388	FCJPNKLG_00338	NOPOMCDK_00339	ANJGPPLI_00338	GIDHNNMB_00338	DIFOFHFE_00420	LNOJNJFO_00338	HIPPBICM_00338	AHDKENDE_00337	PHHJCOIJ_00359	AOEKDGLD_00338	KOEEOLLO_00256	AIKPHFFJ_00337	OCICKKDH_00387	LAPJCPHP_00081	FNPLKHGF_00308	JOJPMKHM_00081	PBMJHMHF_00338	APPKIIEI_01107	MMNOACJK_00387	BGKCNBEA_00388	DJCPGLKF_00338	ODLPJADC_00088	NMAJPAPB_00338	EMCOIMCJ_00387	JCJHLMCB_00387	ABEIKDDA_00088	IBPMHMIA_01097	JFCCFJBI_01098	PNNBOJMP_00308	EBFIAFOF_00079
group_1306		hypothetical protein	455	455	1	1	1727				308	308	308	ICEHKBDC_00420	NMGINMON_00310	NKLOPMNI_00337	EMKKCJHC_00422	HOLMDEGO_00337	ICIOCKJC_00389	FCJPNKLG_00337	NOPOMCDK_00338	ANJGPPLI_00337	GIDHNNMB_00337	DIFOFHFE_00421	LNOJNJFO_00337	HIPPBICM_00337	AHDKENDE_00336	PHHJCOIJ_00358	AOEKDGLD_00337	KOEEOLLO_00255	AIKPHFFJ_00336	OCICKKDH_00388	LAPJCPHP_00082	FNPLKHGF_00309	JOJPMKHM_00082	PBMJHMHF_00337	APPKIIEI_01106	MMNOACJK_00388	BGKCNBEA_00389	DJCPGLKF_00337	ODLPJADC_00087	NMAJPAPB_00337	EMCOIMCJ_00388	JCJHLMCB_00388	ABEIKDDA_00087	IBPMHMIA_01098	JFCCFJBI_01099	PNNBOJMP_00309	EBFIAFOF_00080
cspA		putative cold-shock DNA-binding domain protein	455	455	1	1	1726				200	200	200	ICEHKBDC_00421	NMGINMON_00311	NKLOPMNI_00336	EMKKCJHC_00423	HOLMDEGO_00336	ICIOCKJC_00390	FCJPNKLG_00336	NOPOMCDK_00337	ANJGPPLI_00336	GIDHNNMB_00336	DIFOFHFE_00422	LNOJNJFO_00336	HIPPBICM_00336	AHDKENDE_00335	PHHJCOIJ_00357	AOEKDGLD_00336	KOEEOLLO_00254	AIKPHFFJ_00335	OCICKKDH_00389	LAPJCPHP_00083	FNPLKHGF_00310	JOJPMKHM_00083	PBMJHMHF_00336	APPKIIEI_01105	MMNOACJK_00389	BGKCNBEA_00390	DJCPGLKF_00336	ODLPJADC_00086	NMAJPAPB_00336	EMCOIMCJ_00389	JCJHLMCB_00389	ABEIKDDA_00086	IBPMHMIA_01099	JFCCFJBI_01100	PNNBOJMP_00310	EBFIAFOF_00081
msa		modulator of SarA, Msa	455	455	1	1	1725				401	401	401	ICEHKBDC_00422	NMGINMON_00312	NKLOPMNI_00335	EMKKCJHC_00424	HOLMDEGO_00335	ICIOCKJC_00391	FCJPNKLG_00335	NOPOMCDK_00336	ANJGPPLI_00335	GIDHNNMB_00335	DIFOFHFE_00423	LNOJNJFO_00335	HIPPBICM_00335	AHDKENDE_00334	PHHJCOIJ_00356	AOEKDGLD_00335	KOEEOLLO_00253	AIKPHFFJ_00334	OCICKKDH_00390	LAPJCPHP_00084	FNPLKHGF_00311	JOJPMKHM_00084	PBMJHMHF_00335	APPKIIEI_01104	MMNOACJK_00390	BGKCNBEA_00391	DJCPGLKF_00335	ODLPJADC_00085	NMAJPAPB_00335	EMCOIMCJ_00390	JCJHLMCB_00390	ABEIKDDA_00085	IBPMHMIA_01100	JFCCFJBI_01101	PNNBOJMP_00311	EBFIAFOF_00082
group_1309		transcriptional regulator	455	455	1	1	1724				617	617	617	ICEHKBDC_00423	NMGINMON_00313	NKLOPMNI_00334	EMKKCJHC_00425	HOLMDEGO_00334	ICIOCKJC_00392	FCJPNKLG_00334	NOPOMCDK_00335	ANJGPPLI_00334	GIDHNNMB_00334	DIFOFHFE_00424	LNOJNJFO_00334	HIPPBICM_00334	AHDKENDE_00333	PHHJCOIJ_00355	AOEKDGLD_00334	KOEEOLLO_00252	AIKPHFFJ_00333	OCICKKDH_00391	LAPJCPHP_00085	FNPLKHGF_00312	JOJPMKHM_00085	PBMJHMHF_00334	APPKIIEI_01103	MMNOACJK_00391	BGKCNBEA_00392	DJCPGLKF_00334	ODLPJADC_00084	NMAJPAPB_00334	EMCOIMCJ_00391	JCJHLMCB_00391	ABEIKDDA_00084	IBPMHMIA_01101	JFCCFJBI_01102	PNNBOJMP_00312	EBFIAFOF_00083
lysA		diaminopimelate decarboxylase	455	455	1	1	1723				1265	1265	1265	ICEHKBDC_00424	NMGINMON_00314	NKLOPMNI_00333	EMKKCJHC_00426	HOLMDEGO_00333	ICIOCKJC_00393	FCJPNKLG_00333	NOPOMCDK_00334	ANJGPPLI_00333	GIDHNNMB_00333	DIFOFHFE_00425	LNOJNJFO_00333	HIPPBICM_00333	AHDKENDE_00332	PHHJCOIJ_00354	AOEKDGLD_00333	KOEEOLLO_00251	AIKPHFFJ_00332	OCICKKDH_00392	LAPJCPHP_00086	FNPLKHGF_00313	JOJPMKHM_00086	PBMJHMHF_00333	APPKIIEI_01102	MMNOACJK_00392	BGKCNBEA_00393	DJCPGLKF_00333	ODLPJADC_00083	NMAJPAPB_00333	EMCOIMCJ_00392	JCJHLMCB_00392	ABEIKDDA_00083	IBPMHMIA_01102	JFCCFJBI_01103	PNNBOJMP_00313	EBFIAFOF_00084
alr2		alanine racemase family protein	455	455	1	1	1722				1085	1085	1085	ICEHKBDC_00425	NMGINMON_00315	NKLOPMNI_00332	EMKKCJHC_00427	HOLMDEGO_00332	ICIOCKJC_00394	FCJPNKLG_00332	NOPOMCDK_00333	ANJGPPLI_00332	GIDHNNMB_00332	DIFOFHFE_00426	LNOJNJFO_00332	HIPPBICM_00332	AHDKENDE_00331	PHHJCOIJ_00353	AOEKDGLD_00332	KOEEOLLO_00250	AIKPHFFJ_00331	OCICKKDH_00393	LAPJCPHP_00087	FNPLKHGF_00314	JOJPMKHM_00087	PBMJHMHF_00332	APPKIIEI_01101	MMNOACJK_00393	BGKCNBEA_00394	DJCPGLKF_00332	ODLPJADC_00082	NMAJPAPB_00332	EMCOIMCJ_00393	JCJHLMCB_00393	ABEIKDDA_00082	IBPMHMIA_01103	JFCCFJBI_01104	PNNBOJMP_00314	EBFIAFOF_00085
group_1312		putative zinc peptidase	455	455	1	1	1721				1151	1151	1151	ICEHKBDC_00426	NMGINMON_00316	NKLOPMNI_00331	EMKKCJHC_00428	HOLMDEGO_00331	ICIOCKJC_00395	FCJPNKLG_00331	NOPOMCDK_00332	ANJGPPLI_00331	GIDHNNMB_00331	DIFOFHFE_00427	LNOJNJFO_00331	HIPPBICM_00331	AHDKENDE_00330	PHHJCOIJ_00352	AOEKDGLD_00331	KOEEOLLO_00249	AIKPHFFJ_00330	OCICKKDH_00394	LAPJCPHP_00088	FNPLKHGF_00315	JOJPMKHM_00088	PBMJHMHF_00331	APPKIIEI_01100	MMNOACJK_00394	BGKCNBEA_00395	DJCPGLKF_00331	ODLPJADC_00081	NMAJPAPB_00331	EMCOIMCJ_00394	JCJHLMCB_00394	ABEIKDDA_00081	IBPMHMIA_01104	JFCCFJBI_01105	PNNBOJMP_00315	EBFIAFOF_00086
dapD		tetrahydrodipicolinate N-acetyltransferase	455	455	1	1	1720				719	719	719	ICEHKBDC_00427	NMGINMON_00317	NKLOPMNI_00330	EMKKCJHC_00429	HOLMDEGO_00330	ICIOCKJC_00396	FCJPNKLG_00330	NOPOMCDK_00331	ANJGPPLI_00330	GIDHNNMB_00330	DIFOFHFE_00428	LNOJNJFO_00330	HIPPBICM_00330	AHDKENDE_00329	PHHJCOIJ_00351	AOEKDGLD_00330	KOEEOLLO_00248	AIKPHFFJ_00329	OCICKKDH_00395	LAPJCPHP_00089	FNPLKHGF_00316	JOJPMKHM_00089	PBMJHMHF_00330	APPKIIEI_01099	MMNOACJK_00395	BGKCNBEA_00396	DJCPGLKF_00330	ODLPJADC_00080	NMAJPAPB_00330	EMCOIMCJ_00395	JCJHLMCB_00395	ABEIKDDA_00080	IBPMHMIA_01105	JFCCFJBI_01106	PNNBOJMP_00316	EBFIAFOF_00087
dapB		dihydrodipicolinate reductase	455	455	1	1	1719				722	722	722	ICEHKBDC_00428	NMGINMON_00318	NKLOPMNI_00329	EMKKCJHC_00430	HOLMDEGO_00329	ICIOCKJC_00397	FCJPNKLG_00329	NOPOMCDK_00330	ANJGPPLI_00329	GIDHNNMB_00329	DIFOFHFE_00429	LNOJNJFO_00329	HIPPBICM_00329	AHDKENDE_00328	PHHJCOIJ_00350	AOEKDGLD_00329	KOEEOLLO_00247	AIKPHFFJ_00328	OCICKKDH_00396	LAPJCPHP_00090	FNPLKHGF_00317	JOJPMKHM_00090	PBMJHMHF_00329	APPKIIEI_01098	MMNOACJK_00396	BGKCNBEA_00397	DJCPGLKF_00329	ODLPJADC_00079	NMAJPAPB_00329	EMCOIMCJ_00396	JCJHLMCB_00396	ABEIKDDA_00079	IBPMHMIA_01106	JFCCFJBI_01107	PNNBOJMP_00317	EBFIAFOF_00088
dapA		dihydrodipicolinate synthase	455	455	1	1	1718				887	887	887	ICEHKBDC_00429	NMGINMON_00319	NKLOPMNI_00328	EMKKCJHC_00431	HOLMDEGO_00328	ICIOCKJC_00398	FCJPNKLG_00328	NOPOMCDK_00329	ANJGPPLI_00328	GIDHNNMB_00328	DIFOFHFE_00430	LNOJNJFO_00328	HIPPBICM_00328	AHDKENDE_00327	PHHJCOIJ_00349	AOEKDGLD_00328	KOEEOLLO_00246	AIKPHFFJ_00327	OCICKKDH_00397	LAPJCPHP_00091	FNPLKHGF_00318	JOJPMKHM_00091	PBMJHMHF_00328	APPKIIEI_01097	MMNOACJK_00397	BGKCNBEA_00398	DJCPGLKF_00328	ODLPJADC_00078	NMAJPAPB_00328	EMCOIMCJ_00397	JCJHLMCB_00397	ABEIKDDA_00078	IBPMHMIA_01107	JFCCFJBI_01108	PNNBOJMP_00318	EBFIAFOF_00089
asd		aspartate semialdehyde dehydrogenase	455	455	1	1	1717				989	989	989	ICEHKBDC_00430	NMGINMON_00320	NKLOPMNI_00327	EMKKCJHC_00432	HOLMDEGO_00327	ICIOCKJC_00399	FCJPNKLG_00327	NOPOMCDK_00328	ANJGPPLI_00327	GIDHNNMB_00327	DIFOFHFE_00431	LNOJNJFO_00327	HIPPBICM_00327	AHDKENDE_00326	PHHJCOIJ_00348	AOEKDGLD_00327	KOEEOLLO_00245	AIKPHFFJ_00326	OCICKKDH_00398	LAPJCPHP_00092	FNPLKHGF_00319	JOJPMKHM_00092	PBMJHMHF_00327	APPKIIEI_01096	MMNOACJK_00398	BGKCNBEA_00399	DJCPGLKF_00327	ODLPJADC_00077	NMAJPAPB_00327	EMCOIMCJ_00398	JCJHLMCB_00398	ABEIKDDA_00077	IBPMHMIA_01108	JFCCFJBI_01109	PNNBOJMP_00319	EBFIAFOF_00090
cvfB		Conserved virulence factor B	455	455	1	1	1714				902	902	902	ICEHKBDC_00433	NMGINMON_00323	NKLOPMNI_00324	EMKKCJHC_00435	HOLMDEGO_00324	ICIOCKJC_00402	FCJPNKLG_00324	NOPOMCDK_00325	ANJGPPLI_00324	GIDHNNMB_00324	DIFOFHFE_00434	LNOJNJFO_00324	HIPPBICM_00324	AHDKENDE_00323	PHHJCOIJ_00345	AOEKDGLD_00324	KOEEOLLO_00242	AIKPHFFJ_00323	OCICKKDH_00401	LAPJCPHP_00095	FNPLKHGF_00322	JOJPMKHM_00095	PBMJHMHF_00324	APPKIIEI_01093	MMNOACJK_00401	BGKCNBEA_00402	DJCPGLKF_00324	ODLPJADC_00074	NMAJPAPB_00324	EMCOIMCJ_00401	JCJHLMCB_00401	ABEIKDDA_00074	IBPMHMIA_01111	JFCCFJBI_01112	PNNBOJMP_00322	EBFIAFOF_00093
pstS		phosphate ABC transporter periplasmic protein	455	455	1	1	1713				983	983	983	ICEHKBDC_00434	NMGINMON_00324	NKLOPMNI_00323	EMKKCJHC_00436	HOLMDEGO_00323	ICIOCKJC_00403	FCJPNKLG_00323	NOPOMCDK_00324	ANJGPPLI_00323	GIDHNNMB_00323	DIFOFHFE_00435	LNOJNJFO_00323	HIPPBICM_00323	AHDKENDE_00322	PHHJCOIJ_00344	AOEKDGLD_00323	KOEEOLLO_00241	AIKPHFFJ_00322	OCICKKDH_00402	LAPJCPHP_00096	FNPLKHGF_00323	JOJPMKHM_00096	PBMJHMHF_00323	APPKIIEI_01092	MMNOACJK_00402	BGKCNBEA_00403	DJCPGLKF_00323	ODLPJADC_00073	NMAJPAPB_00323	EMCOIMCJ_00402	JCJHLMCB_00402	ABEIKDDA_00073	IBPMHMIA_01112	JFCCFJBI_01113	PNNBOJMP_00323	EBFIAFOF_00094
pstC		phosphate ABC superfamily ATP binding cassette transporter, membrane protein	455	455	1	1	1712				926	926	926	ICEHKBDC_00435	NMGINMON_00325	NKLOPMNI_00322	EMKKCJHC_00437	HOLMDEGO_00322	ICIOCKJC_00404	FCJPNKLG_00322	NOPOMCDK_00323	ANJGPPLI_00322	GIDHNNMB_00322	DIFOFHFE_00436	LNOJNJFO_00322	HIPPBICM_00322	AHDKENDE_00321	PHHJCOIJ_00343	AOEKDGLD_00322	KOEEOLLO_00240	AIKPHFFJ_00321	OCICKKDH_00403	LAPJCPHP_00097	FNPLKHGF_00324	JOJPMKHM_00097	PBMJHMHF_00322	APPKIIEI_01091	MMNOACJK_00403	BGKCNBEA_00404	DJCPGLKF_00322	ODLPJADC_00072	NMAJPAPB_00322	EMCOIMCJ_00403	JCJHLMCB_00403	ABEIKDDA_00072	IBPMHMIA_01113	JFCCFJBI_01114	PNNBOJMP_00324	EBFIAFOF_00095
pstA		phosphate ABC superfamily ATP binding cassette transporter, membrane protein	455	455	1	1	1711				917	917	917	ICEHKBDC_00436	NMGINMON_00326	NKLOPMNI_00321	EMKKCJHC_00438	HOLMDEGO_00321	ICIOCKJC_00405	FCJPNKLG_00321	NOPOMCDK_00322	ANJGPPLI_00321	GIDHNNMB_00321	DIFOFHFE_00437	LNOJNJFO_00321	HIPPBICM_00321	AHDKENDE_00320	PHHJCOIJ_00342	AOEKDGLD_00321	KOEEOLLO_00239	AIKPHFFJ_00320	OCICKKDH_00404	LAPJCPHP_00098	FNPLKHGF_00325	JOJPMKHM_00098	PBMJHMHF_00321	APPKIIEI_01090	MMNOACJK_00404	BGKCNBEA_00405	DJCPGLKF_00321	ODLPJADC_00071	NMAJPAPB_00321	EMCOIMCJ_00404	JCJHLMCB_00404	ABEIKDDA_00071	IBPMHMIA_01114	JFCCFJBI_01115	PNNBOJMP_00325	EBFIAFOF_00096
pstB		phosphate ABC superfamily ATP binding cassette transporter, ABC protein	455	455	1	1	1710				851	851	851	ICEHKBDC_00437	NMGINMON_00327	NKLOPMNI_00320	EMKKCJHC_00439	HOLMDEGO_00320	ICIOCKJC_00406	FCJPNKLG_00320	NOPOMCDK_00321	ANJGPPLI_00320	GIDHNNMB_00320	DIFOFHFE_00438	LNOJNJFO_00320	HIPPBICM_00320	AHDKENDE_00319	PHHJCOIJ_00341	AOEKDGLD_00320	KOEEOLLO_00238	AIKPHFFJ_00319	OCICKKDH_00405	LAPJCPHP_00099	FNPLKHGF_00326	JOJPMKHM_00099	PBMJHMHF_00320	APPKIIEI_01089	MMNOACJK_00405	BGKCNBEA_00406	DJCPGLKF_00320	ODLPJADC_00070	NMAJPAPB_00320	EMCOIMCJ_00405	JCJHLMCB_00405	ABEIKDDA_00070	IBPMHMIA_01115	JFCCFJBI_01116	PNNBOJMP_00326	EBFIAFOF_00097
phoU		phosphate uptake regulator	455	455	1	1	1709				641	641	641	ICEHKBDC_00438	NMGINMON_00328	NKLOPMNI_00319	EMKKCJHC_00440	HOLMDEGO_00319	ICIOCKJC_00407	FCJPNKLG_00319	NOPOMCDK_00320	ANJGPPLI_00319	GIDHNNMB_00319	DIFOFHFE_00439	LNOJNJFO_00319	HIPPBICM_00319	AHDKENDE_00318	PHHJCOIJ_00340	AOEKDGLD_00319	KOEEOLLO_00237	AIKPHFFJ_00318	OCICKKDH_00406	LAPJCPHP_00100	FNPLKHGF_00327	JOJPMKHM_00100	PBMJHMHF_00319	APPKIIEI_01088	MMNOACJK_00406	BGKCNBEA_00407	DJCPGLKF_00319	ODLPJADC_00069	NMAJPAPB_00319	EMCOIMCJ_00406	JCJHLMCB_00406	ABEIKDDA_00069	IBPMHMIA_01116	JFCCFJBI_01117	PNNBOJMP_00327	EBFIAFOF_00098
group_1323		Oligoendopeptidase F	455	455	1	1	1708				1814	1814	1814	ICEHKBDC_00439	NMGINMON_00329	NKLOPMNI_00318	EMKKCJHC_00441	HOLMDEGO_00318	ICIOCKJC_00408	FCJPNKLG_00318	NOPOMCDK_00319	ANJGPPLI_00318	GIDHNNMB_00318	DIFOFHFE_00440	LNOJNJFO_00318	HIPPBICM_00318	AHDKENDE_00317	PHHJCOIJ_00339	AOEKDGLD_00318	KOEEOLLO_00236	AIKPHFFJ_00317	OCICKKDH_00407	LAPJCPHP_00101	FNPLKHGF_00328	JOJPMKHM_00101	PBMJHMHF_00318	APPKIIEI_01087	MMNOACJK_00407	BGKCNBEA_00408	DJCPGLKF_00318	ODLPJADC_00068	NMAJPAPB_00318	EMCOIMCJ_00407	JCJHLMCB_00407	ABEIKDDA_00068	IBPMHMIA_01117	JFCCFJBI_01118	PNNBOJMP_00328	EBFIAFOF_00099
group_1324		NfeD-like membrane protein	455	455	1	1	1707				344	344	344	ICEHKBDC_00440	NMGINMON_00330	NKLOPMNI_00317	EMKKCJHC_00442	HOLMDEGO_00317	ICIOCKJC_00409	FCJPNKLG_00317	NOPOMCDK_00318	ANJGPPLI_00317	GIDHNNMB_00317	DIFOFHFE_00441	LNOJNJFO_00317	HIPPBICM_00317	AHDKENDE_00316	PHHJCOIJ_00338	AOEKDGLD_00317	KOEEOLLO_00235	AIKPHFFJ_00316	OCICKKDH_00408	LAPJCPHP_00102	FNPLKHGF_00329	JOJPMKHM_00102	PBMJHMHF_00317	APPKIIEI_01086	MMNOACJK_00408	BGKCNBEA_00409	DJCPGLKF_00317	ODLPJADC_00067	NMAJPAPB_00317	EMCOIMCJ_00408	JCJHLMCB_00408	ABEIKDDA_00067	IBPMHMIA_01118	JFCCFJBI_01119	PNNBOJMP_00329	EBFIAFOF_00100
nikD		ABC-type dipeptide/oligopeptide/nickel transporter, ATPase component 2	455	455	1	1	1704				773	773	773	ICEHKBDC_00443	NMGINMON_00333	NKLOPMNI_00314	EMKKCJHC_00445	HOLMDEGO_00314	ICIOCKJC_00412	FCJPNKLG_00314	NOPOMCDK_00315	ANJGPPLI_00314	GIDHNNMB_00314	DIFOFHFE_00444	LNOJNJFO_00314	HIPPBICM_00314	AHDKENDE_00313	PHHJCOIJ_00335	AOEKDGLD_00314	KOEEOLLO_00232	AIKPHFFJ_00313	OCICKKDH_00411	LAPJCPHP_00105	FNPLKHGF_00332	JOJPMKHM_00105	PBMJHMHF_00314	APPKIIEI_01083	MMNOACJK_00411	BGKCNBEA_00412	DJCPGLKF_00314	ODLPJADC_00064	NMAJPAPB_00314	EMCOIMCJ_00411	JCJHLMCB_00411	ABEIKDDA_00064	IBPMHMIA_01121	JFCCFJBI_01122	PNNBOJMP_00332	EBFIAFOF_00103
nikE		ABC-type dipeptide/oligopeptide/nickel transporter, ATPase component 2	455	455	1	1	1703				701	701	701	ICEHKBDC_00444	NMGINMON_00334	NKLOPMNI_00313	EMKKCJHC_00446	HOLMDEGO_00313	ICIOCKJC_00413	FCJPNKLG_00313	NOPOMCDK_00314	ANJGPPLI_00313	GIDHNNMB_00313	DIFOFHFE_00445	LNOJNJFO_00313	HIPPBICM_00313	AHDKENDE_00312	PHHJCOIJ_00334	AOEKDGLD_00313	KOEEOLLO_00231	AIKPHFFJ_00312	OCICKKDH_00412	LAPJCPHP_00106	FNPLKHGF_00333	JOJPMKHM_00106	PBMJHMHF_00313	APPKIIEI_01082	MMNOACJK_00412	BGKCNBEA_00413	DJCPGLKF_00313	ODLPJADC_00063	NMAJPAPB_00313	EMCOIMCJ_00412	JCJHLMCB_00412	ABEIKDDA_00063	IBPMHMIA_01122	JFCCFJBI_01123	PNNBOJMP_00333	EBFIAFOF_00104
femA		glycine interpeptide bridge formation protein FemA	455	455	1	1	1697				1262	1262	1262	ICEHKBDC_00449	NMGINMON_00339	NKLOPMNI_00308	EMKKCJHC_00451	HOLMDEGO_00308	ICIOCKJC_00418	FCJPNKLG_00308	NOPOMCDK_00309	ANJGPPLI_00308	GIDHNNMB_00308	DIFOFHFE_00450	LNOJNJFO_00308	HIPPBICM_00308	AHDKENDE_00307	PHHJCOIJ_00329	AOEKDGLD_00308	KOEEOLLO_00226	AIKPHFFJ_00307	OCICKKDH_00417	LAPJCPHP_00111	FNPLKHGF_00338	JOJPMKHM_00111	PBMJHMHF_00308	APPKIIEI_01077	MMNOACJK_00417	BGKCNBEA_00418	DJCPGLKF_00308	ODLPJADC_00058	NMAJPAPB_00308	EMCOIMCJ_00417	JCJHLMCB_00417	ABEIKDDA_00058	IBPMHMIA_01127	JFCCFJBI_01128	PNNBOJMP_00338	EBFIAFOF_00109
trpA		tryptophan synthase subunit alpha	455	455	1	1	1696				728	728	728	ICEHKBDC_00450	NMGINMON_00340	NKLOPMNI_00307	EMKKCJHC_00452	HOLMDEGO_00307	ICIOCKJC_00419	FCJPNKLG_00307	NOPOMCDK_00308	ANJGPPLI_00307	GIDHNNMB_00307	DIFOFHFE_00451	LNOJNJFO_00307	HIPPBICM_00307	AHDKENDE_00306	PHHJCOIJ_00328	AOEKDGLD_00307	KOEEOLLO_00225	AIKPHFFJ_00306	OCICKKDH_00418	LAPJCPHP_00112	FNPLKHGF_00339	JOJPMKHM_00112	PBMJHMHF_00307	APPKIIEI_01076	MMNOACJK_00418	BGKCNBEA_00419	DJCPGLKF_00307	ODLPJADC_00057	NMAJPAPB_00307	EMCOIMCJ_00418	JCJHLMCB_00418	ABEIKDDA_00057	IBPMHMIA_01128	JFCCFJBI_01129	PNNBOJMP_00339	EBFIAFOF_00110
trpC		indole-3-glycerol phosphate synthase	455	455	1	1	1692				782	782	782	ICEHKBDC_00454	NMGINMON_00344	NKLOPMNI_00303	EMKKCJHC_00456	HOLMDEGO_00303	ICIOCKJC_00423	FCJPNKLG_00303	NOPOMCDK_00304	ANJGPPLI_00303	GIDHNNMB_00303	DIFOFHFE_00455	LNOJNJFO_00303	HIPPBICM_00303	AHDKENDE_00302	PHHJCOIJ_00324	AOEKDGLD_00303	KOEEOLLO_00221	AIKPHFFJ_00302	OCICKKDH_00422	LAPJCPHP_00116	FNPLKHGF_00343	JOJPMKHM_00116	PBMJHMHF_00303	APPKIIEI_01072	MMNOACJK_00422	BGKCNBEA_00423	DJCPGLKF_00303	ODLPJADC_00053	NMAJPAPB_00303	EMCOIMCJ_00422	JCJHLMCB_00422	ABEIKDDA_00053	IBPMHMIA_01132	JFCCFJBI_01133	PNNBOJMP_00343	EBFIAFOF_00114
trpD		anthranilate phosphoribosyltransferase	455	455	1	1	1691				998	998	998	ICEHKBDC_00455	NMGINMON_00345	NKLOPMNI_00302	EMKKCJHC_00457	HOLMDEGO_00302	ICIOCKJC_00424	FCJPNKLG_00302	NOPOMCDK_00303	ANJGPPLI_00302	GIDHNNMB_00302	DIFOFHFE_00456	LNOJNJFO_00302	HIPPBICM_00302	AHDKENDE_00301	PHHJCOIJ_00323	AOEKDGLD_00302	KOEEOLLO_00220	AIKPHFFJ_00301	OCICKKDH_00423	LAPJCPHP_00117	FNPLKHGF_00344	JOJPMKHM_00117	PBMJHMHF_00302	APPKIIEI_01071	MMNOACJK_00423	BGKCNBEA_00424	DJCPGLKF_00302	ODLPJADC_00052	NMAJPAPB_00302	EMCOIMCJ_00423	JCJHLMCB_00423	ABEIKDDA_00052	IBPMHMIA_01133	JFCCFJBI_01134	PNNBOJMP_00344	EBFIAFOF_00115
trpG		anthranilate synthase, glutamine amidotransferase, component II	455	455	1	1	1690				566	566	566	ICEHKBDC_00456	NMGINMON_00346	NKLOPMNI_00301	EMKKCJHC_00458	HOLMDEGO_00301	ICIOCKJC_00425	FCJPNKLG_00301	NOPOMCDK_00302	ANJGPPLI_00301	GIDHNNMB_00301	DIFOFHFE_00457	LNOJNJFO_00301	HIPPBICM_00301	AHDKENDE_00300	PHHJCOIJ_00322	AOEKDGLD_00301	KOEEOLLO_00219	AIKPHFFJ_00300	OCICKKDH_00424	LAPJCPHP_00118	FNPLKHGF_00345	JOJPMKHM_00118	PBMJHMHF_00301	APPKIIEI_01070	MMNOACJK_00424	BGKCNBEA_00425	DJCPGLKF_00301	ODLPJADC_00051	NMAJPAPB_00301	EMCOIMCJ_00424	JCJHLMCB_00424	ABEIKDDA_00051	IBPMHMIA_01134	JFCCFJBI_01135	PNNBOJMP_00345	EBFIAFOF_00116
group_1333		ImpB/MucB/SamB family DNA-damage repair protein	455	455	1	1	1686				1262	1262	1262	ICEHKBDC_00460	NMGINMON_00350	NKLOPMNI_00297	EMKKCJHC_00462	HOLMDEGO_00297	ICIOCKJC_00429	FCJPNKLG_00297	NOPOMCDK_00297	ANJGPPLI_00297	GIDHNNMB_00297	DIFOFHFE_00461	LNOJNJFO_00297	HIPPBICM_00297	AHDKENDE_00296	PHHJCOIJ_00318	AOEKDGLD_00297	KOEEOLLO_00215	AIKPHFFJ_00296	OCICKKDH_00428	LAPJCPHP_00122	FNPLKHGF_00349	JOJPMKHM_00122	PBMJHMHF_00297	APPKIIEI_01066	MMNOACJK_00428	BGKCNBEA_00429	DJCPGLKF_00297	ODLPJADC_00047	NMAJPAPB_00297	EMCOIMCJ_00428	JCJHLMCB_00428	ABEIKDDA_00047	IBPMHMIA_01138	JFCCFJBI_01139	PNNBOJMP_00349	EBFIAFOF_00120
group_1334		4-oxalocrotonate tautomerase	455	455	1	1	1685				188	188	188	ICEHKBDC_00461	NMGINMON_00351	NKLOPMNI_00296	EMKKCJHC_00463	HOLMDEGO_00296	ICIOCKJC_00430	FCJPNKLG_00296	NOPOMCDK_00296	ANJGPPLI_00296	GIDHNNMB_00296	DIFOFHFE_00462	LNOJNJFO_00296	HIPPBICM_00296	AHDKENDE_00295	PHHJCOIJ_00317	AOEKDGLD_00296	KOEEOLLO_00214	AIKPHFFJ_00295	OCICKKDH_00429	LAPJCPHP_00123	FNPLKHGF_00350	JOJPMKHM_00123	PBMJHMHF_00296	APPKIIEI_01065	MMNOACJK_00429	BGKCNBEA_00430	DJCPGLKF_00296	ODLPJADC_00046	NMAJPAPB_00296	EMCOIMCJ_00429	JCJHLMCB_00429	ABEIKDDA_00046	IBPMHMIA_01139	JFCCFJBI_01140	PNNBOJMP_00350	EBFIAFOF_00121
msrR		cell envelope transcriptional attenuator	455	455	1	1	1684				980	983	982	ICEHKBDC_00462	NMGINMON_00352	NKLOPMNI_00295	EMKKCJHC_00464	HOLMDEGO_00295	ICIOCKJC_00431	FCJPNKLG_00295	NOPOMCDK_00295	ANJGPPLI_00295	GIDHNNMB_00295	DIFOFHFE_00463	LNOJNJFO_00295	HIPPBICM_00295	AHDKENDE_00294	PHHJCOIJ_00316	AOEKDGLD_00295	KOEEOLLO_00213	AIKPHFFJ_00294	OCICKKDH_00430	LAPJCPHP_00124	FNPLKHGF_00351	JOJPMKHM_00124	PBMJHMHF_00295	APPKIIEI_01064	MMNOACJK_00430	BGKCNBEA_00431	DJCPGLKF_00295	ODLPJADC_00045	NMAJPAPB_00295	EMCOIMCJ_00430	JCJHLMCB_00430	ABEIKDDA_00045	IBPMHMIA_01140	JFCCFJBI_01141	PNNBOJMP_00351	EBFIAFOF_00122
group_1336		peptide methionine sulfoxide reductase	455	455	1	1	1683				509	509	509	ICEHKBDC_00463	NMGINMON_00353	NKLOPMNI_00294	EMKKCJHC_00465	HOLMDEGO_00294	ICIOCKJC_00432	FCJPNKLG_00294	NOPOMCDK_00294	ANJGPPLI_00294	GIDHNNMB_00294	DIFOFHFE_00464	LNOJNJFO_00294	HIPPBICM_00294	AHDKENDE_00293	PHHJCOIJ_00315	AOEKDGLD_00294	KOEEOLLO_00212	AIKPHFFJ_00293	OCICKKDH_00431	LAPJCPHP_00125	FNPLKHGF_00352	JOJPMKHM_00125	PBMJHMHF_00294	APPKIIEI_01063	MMNOACJK_00431	BGKCNBEA_00432	DJCPGLKF_00294	ODLPJADC_00044	NMAJPAPB_00294	EMCOIMCJ_00431	JCJHLMCB_00431	ABEIKDDA_00044	IBPMHMIA_01141	JFCCFJBI_01142	PNNBOJMP_00352	EBFIAFOF_00123
fmtC		oxacillin resistance-related FmtC protein	455	455	1	1	1682				2522	2522	2522	ICEHKBDC_00464	NMGINMON_00354	NKLOPMNI_00293	EMKKCJHC_00466	HOLMDEGO_00293	ICIOCKJC_00433	FCJPNKLG_00293	NOPOMCDK_00293	ANJGPPLI_00293	GIDHNNMB_00293	DIFOFHFE_00465	LNOJNJFO_00293	HIPPBICM_00293	AHDKENDE_00292	PHHJCOIJ_00314	AOEKDGLD_00293	KOEEOLLO_00211	AIKPHFFJ_00292	OCICKKDH_00432	LAPJCPHP_00126	FNPLKHGF_00353	JOJPMKHM_00126	PBMJHMHF_00293	APPKIIEI_01062	MMNOACJK_00432	BGKCNBEA_00433	DJCPGLKF_00293	ODLPJADC_00043	NMAJPAPB_00293	EMCOIMCJ_00432	JCJHLMCB_00432	ABEIKDDA_00043	IBPMHMIA_01142	JFCCFJBI_01143	PNNBOJMP_00353	EBFIAFOF_00124
glcT		transcriptional antiterminator	455	455	1	1	1680				851	851	851	ICEHKBDC_00466	NMGINMON_00356	NKLOPMNI_00291	EMKKCJHC_00468	HOLMDEGO_00291	ICIOCKJC_00435	FCJPNKLG_00291	NOPOMCDK_00291	ANJGPPLI_00291	GIDHNNMB_00291	DIFOFHFE_00467	LNOJNJFO_00291	HIPPBICM_00291	AHDKENDE_00290	PHHJCOIJ_00312	AOEKDGLD_00291	KOEEOLLO_00209	AIKPHFFJ_00290	OCICKKDH_00434	LAPJCPHP_00128	FNPLKHGF_00355	JOJPMKHM_00128	PBMJHMHF_00291	APPKIIEI_01060	MMNOACJK_00434	BGKCNBEA_00435	DJCPGLKF_00291	ODLPJADC_00041	NMAJPAPB_00291	EMCOIMCJ_00434	JCJHLMCB_00434	ABEIKDDA_00041	IBPMHMIA_01144	JFCCFJBI_01145	PNNBOJMP_00355	EBFIAFOF_00126
group_1339		amino acid carrier protein	455	455	1	1	1679				1460	1460	1460	ICEHKBDC_00467	NMGINMON_00357	NKLOPMNI_00290	EMKKCJHC_00469	HOLMDEGO_00290	ICIOCKJC_00436	FCJPNKLG_00290	NOPOMCDK_00290	ANJGPPLI_00290	GIDHNNMB_00290	DIFOFHFE_00468	LNOJNJFO_00290	HIPPBICM_00290	AHDKENDE_00289	PHHJCOIJ_00311	AOEKDGLD_00290	KOEEOLLO_00208	AIKPHFFJ_00289	OCICKKDH_00435	LAPJCPHP_00129	FNPLKHGF_00356	JOJPMKHM_00129	PBMJHMHF_00290	APPKIIEI_01059	MMNOACJK_00435	BGKCNBEA_00436	DJCPGLKF_00290	ODLPJADC_00040	NMAJPAPB_00290	EMCOIMCJ_00435	JCJHLMCB_00435	ABEIKDDA_00040	IBPMHMIA_01145	JFCCFJBI_01146	PNNBOJMP_00356	EBFIAFOF_00127
parC		DNA topoisomerase (ATP-hydrolyzing) ParC	455	455	1	1	1678				2402	2402	2402	ICEHKBDC_00468	NMGINMON_00358	NKLOPMNI_00289	EMKKCJHC_00470	HOLMDEGO_00289	ICIOCKJC_00437	FCJPNKLG_00289	NOPOMCDK_00289	ANJGPPLI_00289	GIDHNNMB_00289	DIFOFHFE_00469	LNOJNJFO_00289	HIPPBICM_00289	AHDKENDE_00288	PHHJCOIJ_00310	AOEKDGLD_00289	KOEEOLLO_00207	AIKPHFFJ_00288	OCICKKDH_00436	LAPJCPHP_00130	FNPLKHGF_00357	JOJPMKHM_00130	PBMJHMHF_00289	APPKIIEI_01058	MMNOACJK_00436	BGKCNBEA_00437	DJCPGLKF_00289	ODLPJADC_00039	NMAJPAPB_00289	EMCOIMCJ_00436	JCJHLMCB_00436	ABEIKDDA_00039	IBPMHMIA_01146	JFCCFJBI_01147	PNNBOJMP_00357	EBFIAFOF_00128
plsY		Glycerol-3-phosphate acyltransferase	455	455	1	1	1676				608	608	608	ICEHKBDC_00470	NMGINMON_00360	NKLOPMNI_00287	EMKKCJHC_00472	HOLMDEGO_00287	ICIOCKJC_00439	FCJPNKLG_00287	NOPOMCDK_00287	ANJGPPLI_00287	GIDHNNMB_00287	DIFOFHFE_00471	LNOJNJFO_00287	HIPPBICM_00287	AHDKENDE_00286	PHHJCOIJ_00308	AOEKDGLD_00287	KOEEOLLO_00205	AIKPHFFJ_00286	OCICKKDH_00438	LAPJCPHP_00132	FNPLKHGF_00359	JOJPMKHM_00132	PBMJHMHF_00287	APPKIIEI_01056	MMNOACJK_00438	BGKCNBEA_00439	DJCPGLKF_00287	ODLPJADC_00037	NMAJPAPB_00287	EMCOIMCJ_00438	JCJHLMCB_00438	ABEIKDDA_00037	IBPMHMIA_01148	JFCCFJBI_01149	PNNBOJMP_00359	EBFIAFOF_00130
group_1342		iron-sulfur cluster biosynthesis protein	455	455	1	1	1675				296	296	296	ICEHKBDC_00471	NMGINMON_00361	NKLOPMNI_00286	EMKKCJHC_00473	HOLMDEGO_00286	ICIOCKJC_00440	FCJPNKLG_00286	NOPOMCDK_00286	ANJGPPLI_00286	GIDHNNMB_00286	DIFOFHFE_00472	LNOJNJFO_00286	HIPPBICM_00286	AHDKENDE_00285	PHHJCOIJ_00307	AOEKDGLD_00286	KOEEOLLO_00204	AIKPHFFJ_00285	OCICKKDH_00439	LAPJCPHP_00133	FNPLKHGF_00360	JOJPMKHM_00133	PBMJHMHF_00286	APPKIIEI_01055	MMNOACJK_00439	BGKCNBEA_00440	DJCPGLKF_00286	ODLPJADC_00036	NMAJPAPB_00286	EMCOIMCJ_00439	JCJHLMCB_00439	ABEIKDDA_00036	IBPMHMIA_01149	JFCCFJBI_01150	PNNBOJMP_00360	EBFIAFOF_00131
citB		aconitate hydratase	455	455	1	1	1673				2705	2705	2705	ICEHKBDC_00473	NMGINMON_00363	NKLOPMNI_00284	EMKKCJHC_00475	HOLMDEGO_00284	ICIOCKJC_00442	FCJPNKLG_00284	NOPOMCDK_00284	ANJGPPLI_00284	GIDHNNMB_00284	DIFOFHFE_00474	LNOJNJFO_00284	HIPPBICM_00284	AHDKENDE_00283	PHHJCOIJ_00305	AOEKDGLD_00284	KOEEOLLO_00202	AIKPHFFJ_00283	OCICKKDH_00441	LAPJCPHP_00135	FNPLKHGF_00362	JOJPMKHM_00135	PBMJHMHF_00284	APPKIIEI_01053	MMNOACJK_00441	BGKCNBEA_00442	DJCPGLKF_00284	ODLPJADC_00034	NMAJPAPB_00284	EMCOIMCJ_00441	JCJHLMCB_00441	ABEIKDDA_00034	IBPMHMIA_01151	JFCCFJBI_01152	PNNBOJMP_00362	EBFIAFOF_00133
opuD		BCCT family betaine/carnitine/choline transporter	455	455	1	1	1672				1646	1646	1646	ICEHKBDC_00474	NMGINMON_00364	NKLOPMNI_00283	EMKKCJHC_00476	HOLMDEGO_00283	ICIOCKJC_00443	FCJPNKLG_00283	NOPOMCDK_00283	ANJGPPLI_00283	GIDHNNMB_00283	DIFOFHFE_00475	LNOJNJFO_00283	HIPPBICM_00283	AHDKENDE_00282	PHHJCOIJ_00304	AOEKDGLD_00283	KOEEOLLO_00201	AIKPHFFJ_00282	OCICKKDH_00442	LAPJCPHP_00136	FNPLKHGF_00363	JOJPMKHM_00136	PBMJHMHF_00283	APPKIIEI_01052	MMNOACJK_00442	BGKCNBEA_00443	DJCPGLKF_00283	ODLPJADC_00033	NMAJPAPB_00283	EMCOIMCJ_00442	JCJHLMCB_00442	ABEIKDDA_00033	IBPMHMIA_01152	JFCCFJBI_01153	PNNBOJMP_00363	EBFIAFOF_00134
mscL		large-conductance mechanosensitive channel	455	455	1	1	1671				362	362	362	ICEHKBDC_00475	NMGINMON_00365	NKLOPMNI_00282	EMKKCJHC_00477	HOLMDEGO_00282	ICIOCKJC_00444	FCJPNKLG_00282	NOPOMCDK_00282	ANJGPPLI_00282	GIDHNNMB_00282	DIFOFHFE_00476	LNOJNJFO_00282	HIPPBICM_00282	AHDKENDE_00281	PHHJCOIJ_00303	AOEKDGLD_00282	KOEEOLLO_00200	AIKPHFFJ_00281	OCICKKDH_00443	LAPJCPHP_00137	FNPLKHGF_00364	JOJPMKHM_00137	PBMJHMHF_00282	APPKIIEI_01051	MMNOACJK_00443	BGKCNBEA_00444	DJCPGLKF_00282	ODLPJADC_00032	NMAJPAPB_00282	EMCOIMCJ_00443	JCJHLMCB_00443	ABEIKDDA_00032	IBPMHMIA_01153	JFCCFJBI_01154	PNNBOJMP_00364	EBFIAFOF_00135
sbcC		exonuclease subunit SbcC	455	455	1	1	1670				3029	3029	3029	ICEHKBDC_00476	NMGINMON_00366	NKLOPMNI_00281	EMKKCJHC_00478	HOLMDEGO_00281	ICIOCKJC_00445	FCJPNKLG_00281	NOPOMCDK_00281	ANJGPPLI_00281	GIDHNNMB_00281	DIFOFHFE_00477	LNOJNJFO_00281	HIPPBICM_00281	AHDKENDE_00280	PHHJCOIJ_00302	AOEKDGLD_00281	KOEEOLLO_00199	AIKPHFFJ_00280	OCICKKDH_00444	LAPJCPHP_00138	FNPLKHGF_00365	JOJPMKHM_00138	PBMJHMHF_00281	APPKIIEI_01050	MMNOACJK_00444	BGKCNBEA_00445	DJCPGLKF_00281	ODLPJADC_00031	NMAJPAPB_00281	EMCOIMCJ_00444	JCJHLMCB_00444	ABEIKDDA_00031	IBPMHMIA_01154	JFCCFJBI_01155	PNNBOJMP_00365	EBFIAFOF_00136
sbcD		DNA repair exonuclease	455	455	1	1	1669				1121	1121	1121	ICEHKBDC_00477	NMGINMON_00367	NKLOPMNI_00280	EMKKCJHC_00479	HOLMDEGO_00280	ICIOCKJC_00446	FCJPNKLG_00280	NOPOMCDK_00280	ANJGPPLI_00280	GIDHNNMB_00280	DIFOFHFE_00478	LNOJNJFO_00280	HIPPBICM_00280	AHDKENDE_00279	PHHJCOIJ_00301	AOEKDGLD_00280	KOEEOLLO_00198	AIKPHFFJ_00279	OCICKKDH_00445	LAPJCPHP_00139	FNPLKHGF_00366	JOJPMKHM_00139	PBMJHMHF_00280	APPKIIEI_01049	MMNOACJK_00445	BGKCNBEA_00446	DJCPGLKF_00280	ODLPJADC_00030	NMAJPAPB_00280	EMCOIMCJ_00445	JCJHLMCB_00445	ABEIKDDA_00030	IBPMHMIA_01155	JFCCFJBI_01156	PNNBOJMP_00366	EBFIAFOF_00137
ccdC		Membrane protein involved in cytochrome C biogenesis	455	455	1	1	1668				467	467	467	ICEHKBDC_00478	NMGINMON_00368	NKLOPMNI_00279	EMKKCJHC_00480	HOLMDEGO_00279	ICIOCKJC_00447	FCJPNKLG_00279	NOPOMCDK_00279	ANJGPPLI_00279	GIDHNNMB_00279	DIFOFHFE_00479	LNOJNJFO_00279	HIPPBICM_00279	AHDKENDE_00278	PHHJCOIJ_00300	AOEKDGLD_00279	KOEEOLLO_00197	AIKPHFFJ_00278	OCICKKDH_00446	LAPJCPHP_00140	FNPLKHGF_00367	JOJPMKHM_00140	PBMJHMHF_00279	APPKIIEI_01048	MMNOACJK_00446	BGKCNBEA_00447	DJCPGLKF_00279	ODLPJADC_00029	NMAJPAPB_00279	EMCOIMCJ_00446	JCJHLMCB_00446	ABEIKDDA_00029	IBPMHMIA_01156	JFCCFJBI_01157	PNNBOJMP_00367	EBFIAFOF_00138
group_1349		hypothetical protein	455	455	1	1	1667				287	287	287	ICEHKBDC_00479	NMGINMON_00369	NKLOPMNI_00278	EMKKCJHC_00481	HOLMDEGO_00278	ICIOCKJC_00448	FCJPNKLG_00278	NOPOMCDK_00278	ANJGPPLI_00278	GIDHNNMB_00278	DIFOFHFE_00480	LNOJNJFO_00278	HIPPBICM_00278	AHDKENDE_00277	PHHJCOIJ_00299	AOEKDGLD_00278	KOEEOLLO_00196	AIKPHFFJ_00277	OCICKKDH_00447	LAPJCPHP_00141	FNPLKHGF_00368	JOJPMKHM_00141	PBMJHMHF_00278	APPKIIEI_01047	MMNOACJK_00447	BGKCNBEA_00448	DJCPGLKF_00278	ODLPJADC_00028	NMAJPAPB_00278	EMCOIMCJ_00447	JCJHLMCB_00447	ABEIKDDA_00028	IBPMHMIA_01157	JFCCFJBI_01158	PNNBOJMP_00368	EBFIAFOF_00139
tktA		transketolase	455	455	1	1	1666				1988	1988	1988	ICEHKBDC_00480	NMGINMON_00370	NKLOPMNI_00277	EMKKCJHC_00482	HOLMDEGO_00277	ICIOCKJC_00449	FCJPNKLG_00277	NOPOMCDK_00277	ANJGPPLI_00277	GIDHNNMB_00277	DIFOFHFE_00481	LNOJNJFO_00277	HIPPBICM_00277	AHDKENDE_00276	PHHJCOIJ_00298	AOEKDGLD_00277	KOEEOLLO_00195	AIKPHFFJ_00276	OCICKKDH_00448	LAPJCPHP_00142	FNPLKHGF_00369	JOJPMKHM_00142	PBMJHMHF_00277	APPKIIEI_01046	MMNOACJK_00448	BGKCNBEA_00449	DJCPGLKF_00277	ODLPJADC_00027	NMAJPAPB_00277	EMCOIMCJ_00448	JCJHLMCB_00448	ABEIKDDA_00027	IBPMHMIA_01158	JFCCFJBI_01159	PNNBOJMP_00369	EBFIAFOF_00140
group_1351		hypothetical protein	455	455	1	1	1665				239	239	239	ICEHKBDC_00481	NMGINMON_00371	NKLOPMNI_00276	EMKKCJHC_00483	HOLMDEGO_00276	ICIOCKJC_00450	FCJPNKLG_00276	NOPOMCDK_00276	ANJGPPLI_00276	GIDHNNMB_00276	DIFOFHFE_00482	LNOJNJFO_00276	HIPPBICM_00276	AHDKENDE_00275	PHHJCOIJ_00297	AOEKDGLD_00276	KOEEOLLO_00194	AIKPHFFJ_00275	OCICKKDH_00449	LAPJCPHP_00143	FNPLKHGF_00370	JOJPMKHM_00143	PBMJHMHF_00276	APPKIIEI_01045	MMNOACJK_00449	BGKCNBEA_00450	DJCPGLKF_00276	ODLPJADC_00026	NMAJPAPB_00276	EMCOIMCJ_00449	JCJHLMCB_00449	ABEIKDDA_00026	IBPMHMIA_01159	JFCCFJBI_01160	PNNBOJMP_00370	EBFIAFOF_00141
group_1352		hypothetical protein	455	455	1	1	1664				236	236	236	ICEHKBDC_00482	NMGINMON_00372	NKLOPMNI_00275	EMKKCJHC_00484	HOLMDEGO_00275	ICIOCKJC_00451	FCJPNKLG_00275	NOPOMCDK_00275	ANJGPPLI_00275	GIDHNNMB_00275	DIFOFHFE_00483	LNOJNJFO_00275	HIPPBICM_00275	AHDKENDE_00274	PHHJCOIJ_00296	AOEKDGLD_00275	KOEEOLLO_00193	AIKPHFFJ_00274	OCICKKDH_00450	LAPJCPHP_00144	FNPLKHGF_00371	JOJPMKHM_00144	PBMJHMHF_00275	APPKIIEI_01044	MMNOACJK_00450	BGKCNBEA_00451	DJCPGLKF_00275	ODLPJADC_00025	NMAJPAPB_00275	EMCOIMCJ_00450	JCJHLMCB_00450	ABEIKDDA_00025	IBPMHMIA_01160	JFCCFJBI_01161	PNNBOJMP_00371	EBFIAFOF_00142
lexA		DNA damage-inducible repressor	455	455	1	1	1663				623	623	623	ICEHKBDC_00483	NMGINMON_00373	NKLOPMNI_00274	EMKKCJHC_00485	HOLMDEGO_00274	ICIOCKJC_00452	FCJPNKLG_00274	NOPOMCDK_00274	ANJGPPLI_00274	GIDHNNMB_00274	DIFOFHFE_00484	LNOJNJFO_00274	HIPPBICM_00274	AHDKENDE_00273	PHHJCOIJ_00295	AOEKDGLD_00274	KOEEOLLO_00192	AIKPHFFJ_00273	OCICKKDH_00451	LAPJCPHP_00145	FNPLKHGF_00372	JOJPMKHM_00145	PBMJHMHF_00274	APPKIIEI_01043	MMNOACJK_00451	BGKCNBEA_00452	DJCPGLKF_00274	ODLPJADC_00024	NMAJPAPB_00274	EMCOIMCJ_00451	JCJHLMCB_00451	ABEIKDDA_00024	IBPMHMIA_01161	JFCCFJBI_01162	PNNBOJMP_00372	EBFIAFOF_00143
group_1354		hypothetical protein	455	455	1	1	1662				863	863	863	ICEHKBDC_00484	NMGINMON_00374	NKLOPMNI_00273	EMKKCJHC_00486	HOLMDEGO_00273	ICIOCKJC_00453	FCJPNKLG_00273	NOPOMCDK_00273	ANJGPPLI_00273	GIDHNNMB_00273	DIFOFHFE_00485	LNOJNJFO_00273	HIPPBICM_00273	AHDKENDE_00272	PHHJCOIJ_00294	AOEKDGLD_00273	KOEEOLLO_00191	AIKPHFFJ_00272	OCICKKDH_00452	LAPJCPHP_00146	FNPLKHGF_00373	JOJPMKHM_00146	PBMJHMHF_00273	APPKIIEI_01042	MMNOACJK_00452	BGKCNBEA_00453	DJCPGLKF_00273	ODLPJADC_00023	NMAJPAPB_00273	EMCOIMCJ_00452	JCJHLMCB_00452	ABEIKDDA_00023	IBPMHMIA_01162	JFCCFJBI_01163	PNNBOJMP_00373	EBFIAFOF_00144
guaC		GMP reductase	455	455	1	1	1661				977	977	977	ICEHKBDC_00485	NMGINMON_00375	NKLOPMNI_00272	EMKKCJHC_00487	HOLMDEGO_00272	ICIOCKJC_00454	FCJPNKLG_00272	NOPOMCDK_00272	ANJGPPLI_00272	GIDHNNMB_00272	DIFOFHFE_00486	LNOJNJFO_00272	HIPPBICM_00272	AHDKENDE_00271	PHHJCOIJ_00293	AOEKDGLD_00272	KOEEOLLO_00190	AIKPHFFJ_00271	OCICKKDH_00453	LAPJCPHP_00147	FNPLKHGF_00374	JOJPMKHM_00147	PBMJHMHF_00272	APPKIIEI_01041	MMNOACJK_00453	BGKCNBEA_00454	DJCPGLKF_00272	ODLPJADC_00022	NMAJPAPB_00272	EMCOIMCJ_00453	JCJHLMCB_00453	ABEIKDDA_00022	IBPMHMIA_01163	JFCCFJBI_01164	PNNBOJMP_00374	EBFIAFOF_00145
rpsN_1		30S ribosomal protein S14	455	455	1	1	1660				269	269	269	ICEHKBDC_00486	NMGINMON_00376	NKLOPMNI_00271	EMKKCJHC_00488	HOLMDEGO_00271	ICIOCKJC_00455	FCJPNKLG_00271	NOPOMCDK_00271	ANJGPPLI_00271	GIDHNNMB_00271	DIFOFHFE_00487	LNOJNJFO_00271	HIPPBICM_00271	AHDKENDE_00270	PHHJCOIJ_00292	AOEKDGLD_00271	KOEEOLLO_00189	AIKPHFFJ_00270	OCICKKDH_00454	LAPJCPHP_00148	FNPLKHGF_00375	JOJPMKHM_00148	PBMJHMHF_00271	APPKIIEI_01040	MMNOACJK_00454	BGKCNBEA_00455	DJCPGLKF_00271	ODLPJADC_00021	NMAJPAPB_00271	EMCOIMCJ_00454	JCJHLMCB_00454	ABEIKDDA_00021	IBPMHMIA_01164	JFCCFJBI_01165	PNNBOJMP_00375	EBFIAFOF_00146
katE		catalase	455	455	1	1	1658				1517	1517	1517	ICEHKBDC_00488	NMGINMON_00378	NKLOPMNI_00269	EMKKCJHC_00490	HOLMDEGO_00269	ICIOCKJC_00457	FCJPNKLG_00269	NOPOMCDK_00269	ANJGPPLI_00269	GIDHNNMB_00269	DIFOFHFE_00489	LNOJNJFO_00269	HIPPBICM_00269	AHDKENDE_00268	PHHJCOIJ_00290	AOEKDGLD_00269	KOEEOLLO_00187	AIKPHFFJ_00268	OCICKKDH_00456	LAPJCPHP_00150	FNPLKHGF_00377	JOJPMKHM_00150	PBMJHMHF_00269	APPKIIEI_01038	MMNOACJK_00456	BGKCNBEA_00457	DJCPGLKF_00269	ODLPJADC_00019	NMAJPAPB_00269	EMCOIMCJ_00456	JCJHLMCB_00456	ABEIKDDA_00019	IBPMHMIA_01166	JFCCFJBI_01167	PNNBOJMP_00377	EBFIAFOF_00148
group_1358		APC family amino acid-polyamine-organocation transporter	455	455	1	1	1657				1454	1454	1454	ICEHKBDC_00489	NMGINMON_00379	NKLOPMNI_00268	EMKKCJHC_00491	HOLMDEGO_00268	ICIOCKJC_00458	FCJPNKLG_00268	NOPOMCDK_00268	ANJGPPLI_00268	GIDHNNMB_00268	DIFOFHFE_00490	LNOJNJFO_00268	HIPPBICM_00268	AHDKENDE_00267	PHHJCOIJ_00289	AOEKDGLD_00268	KOEEOLLO_00186	AIKPHFFJ_00267	OCICKKDH_00457	LAPJCPHP_00151	FNPLKHGF_00378	JOJPMKHM_00151	PBMJHMHF_00268	APPKIIEI_01037	MMNOACJK_00457	BGKCNBEA_00458	DJCPGLKF_00268	ODLPJADC_00018	NMAJPAPB_00268	EMCOIMCJ_00457	JCJHLMCB_00457	ABEIKDDA_00018	IBPMHMIA_01167	JFCCFJBI_01168	PNNBOJMP_00378	EBFIAFOF_00149
group_1359		hypothetical protein	455	455	1	1	1656				314	314	314	ICEHKBDC_00490	NMGINMON_00380	NKLOPMNI_00267	EMKKCJHC_00492	HOLMDEGO_00267	ICIOCKJC_00459	FCJPNKLG_00267	NOPOMCDK_00267	ANJGPPLI_00267	GIDHNNMB_00267	DIFOFHFE_00491	LNOJNJFO_00267	HIPPBICM_00267	AHDKENDE_00266	PHHJCOIJ_00288	AOEKDGLD_00267	KOEEOLLO_00185	AIKPHFFJ_00266	OCICKKDH_00458	LAPJCPHP_00152	FNPLKHGF_00379	JOJPMKHM_00152	PBMJHMHF_00267	APPKIIEI_01036	MMNOACJK_00458	BGKCNBEA_00459	DJCPGLKF_00267	ODLPJADC_00017	NMAJPAPB_00267	EMCOIMCJ_00458	JCJHLMCB_00458	ABEIKDDA_00017	IBPMHMIA_01168	JFCCFJBI_01169	PNNBOJMP_00379	EBFIAFOF_00150
group_136		bacteriocin biosynthesis docking scaffold, SagD family	455	455	1	1	1250				824	1325	1306	ICEHKBDC_00250	NMGINMON_00138	NKLOPMNI_01248	EMKKCJHC_00251	HOLMDEGO_01193	ICIOCKJC_00218	FCJPNKLG_01298	NOPOMCDK_01249	ANJGPPLI_01350	GIDHNNMB_00508	DIFOFHFE_00250	LNOJNJFO_01060	HIPPBICM_00508	AHDKENDE_00665	PHHJCOIJ_00953	AOEKDGLD_00508	KOEEOLLO_00586	AIKPHFFJ_01401	OCICKKDH_00217	LAPJCPHP_01275	FNPLKHGF_00138	JOJPMKHM_01060	PBMJHMHF_00508	APPKIIEI_01277	MMNOACJK_00217	BGKCNBEA_00217	DJCPGLKF_00508	ODLPJADC_00258	NMAJPAPB_01322	EMCOIMCJ_00217	JCJHLMCB_00217	ABEIKDDA_00258	IBPMHMIA_01322	JFCCFJBI_01323	PNNBOJMP_00138	EBFIAFOF_01036
group_1360		haloacid dehalogenase-like hydrolase	455	455	1	1	1655				803	803	803	ICEHKBDC_00491	NMGINMON_00381	NKLOPMNI_00266	EMKKCJHC_00493	HOLMDEGO_00266	ICIOCKJC_00460	FCJPNKLG_00266	NOPOMCDK_00266	ANJGPPLI_00266	GIDHNNMB_00266	DIFOFHFE_00492	LNOJNJFO_00266	HIPPBICM_00266	AHDKENDE_00265	PHHJCOIJ_00287	AOEKDGLD_00266	KOEEOLLO_00184	AIKPHFFJ_00265	OCICKKDH_00459	LAPJCPHP_00153	FNPLKHGF_00380	JOJPMKHM_00153	PBMJHMHF_00266	APPKIIEI_01035	MMNOACJK_00459	BGKCNBEA_00460	DJCPGLKF_00266	ODLPJADC_00016	NMAJPAPB_00266	EMCOIMCJ_00459	JCJHLMCB_00459	ABEIKDDA_00016	IBPMHMIA_01169	JFCCFJBI_01170	PNNBOJMP_00380	EBFIAFOF_00151
thrB		homoserine kinase	455	455	1	1	1654				914	914	914	ICEHKBDC_00492	NMGINMON_00382	NKLOPMNI_00265	EMKKCJHC_00494	HOLMDEGO_00265	ICIOCKJC_00461	FCJPNKLG_00265	NOPOMCDK_00265	ANJGPPLI_00265	GIDHNNMB_00265	DIFOFHFE_00493	LNOJNJFO_00265	HIPPBICM_00265	AHDKENDE_00264	PHHJCOIJ_00286	AOEKDGLD_00265	KOEEOLLO_00183	AIKPHFFJ_00264	OCICKKDH_00460	LAPJCPHP_00154	FNPLKHGF_00381	JOJPMKHM_00154	PBMJHMHF_00265	APPKIIEI_01034	MMNOACJK_00460	BGKCNBEA_00461	DJCPGLKF_00265	ODLPJADC_00015	NMAJPAPB_00265	EMCOIMCJ_00460	JCJHLMCB_00460	ABEIKDDA_00015	IBPMHMIA_01170	JFCCFJBI_01171	PNNBOJMP_00381	EBFIAFOF_00152
thrC		threonine synthase	455	455	1	1	1653				1046	1061	1060	ICEHKBDC_00493	NMGINMON_00383	NKLOPMNI_00264	EMKKCJHC_00495	HOLMDEGO_00264	ICIOCKJC_00462	FCJPNKLG_00264	NOPOMCDK_00264	ANJGPPLI_00264	GIDHNNMB_00264	DIFOFHFE_00494	LNOJNJFO_00264	HIPPBICM_00264	AHDKENDE_00263	PHHJCOIJ_00285	AOEKDGLD_00264	KOEEOLLO_00182	AIKPHFFJ_00263	OCICKKDH_00461	LAPJCPHP_00155	FNPLKHGF_00382	JOJPMKHM_00155	PBMJHMHF_00264	APPKIIEI_01033	MMNOACJK_00461	BGKCNBEA_00462	DJCPGLKF_00264	ODLPJADC_00014	NMAJPAPB_00264	EMCOIMCJ_00461	JCJHLMCB_00461	ABEIKDDA_00014	IBPMHMIA_01171	JFCCFJBI_01172	PNNBOJMP_00382	EBFIAFOF_00153
dhoM		putative homoserine dehydrogenase	455	455	1	1	1652				1280	1280	1280	ICEHKBDC_00494	NMGINMON_00384	NKLOPMNI_00263	EMKKCJHC_00496	HOLMDEGO_00263	ICIOCKJC_00463	FCJPNKLG_00263	NOPOMCDK_00263	ANJGPPLI_00263	GIDHNNMB_00263	DIFOFHFE_00495	LNOJNJFO_00263	HIPPBICM_00263	AHDKENDE_00262	PHHJCOIJ_00284	AOEKDGLD_00263	KOEEOLLO_00181	AIKPHFFJ_00262	OCICKKDH_00462	LAPJCPHP_00156	FNPLKHGF_00383	JOJPMKHM_00156	PBMJHMHF_00263	APPKIIEI_01032	MMNOACJK_00462	BGKCNBEA_00463	DJCPGLKF_00263	ODLPJADC_00013	NMAJPAPB_00263	EMCOIMCJ_00462	JCJHLMCB_00462	ABEIKDDA_00013	IBPMHMIA_01172	JFCCFJBI_01173	PNNBOJMP_00383	EBFIAFOF_00154
thrA		putative aspartate kinase	455	455	1	1	1651				1382	1382	1382	ICEHKBDC_00495	NMGINMON_00385	NKLOPMNI_00262	EMKKCJHC_00497	HOLMDEGO_00262	ICIOCKJC_00464	FCJPNKLG_00262	NOPOMCDK_00262	ANJGPPLI_00262	GIDHNNMB_00262	DIFOFHFE_00496	LNOJNJFO_00262	HIPPBICM_00262	AHDKENDE_00261	PHHJCOIJ_00283	AOEKDGLD_00262	KOEEOLLO_00180	AIKPHFFJ_00261	OCICKKDH_00463	LAPJCPHP_00157	FNPLKHGF_00384	JOJPMKHM_00157	PBMJHMHF_00262	APPKIIEI_01031	MMNOACJK_00463	BGKCNBEA_00464	DJCPGLKF_00262	ODLPJADC_00012	NMAJPAPB_00262	EMCOIMCJ_00463	JCJHLMCB_00463	ABEIKDDA_00012	IBPMHMIA_01173	JFCCFJBI_01174	PNNBOJMP_00384	EBFIAFOF_00155
group_1365		hypothetical protein	455	455	1	1	1649				854	854	854	ICEHKBDC_00497	NMGINMON_00387	NKLOPMNI_00260	EMKKCJHC_00499	HOLMDEGO_00260	ICIOCKJC_00466	FCJPNKLG_00260	NOPOMCDK_00260	ANJGPPLI_00260	GIDHNNMB_00260	DIFOFHFE_00498	LNOJNJFO_00259	HIPPBICM_00260	AHDKENDE_00259	PHHJCOIJ_00281	AOEKDGLD_00260	KOEEOLLO_00178	AIKPHFFJ_00259	OCICKKDH_00465	LAPJCPHP_00159	FNPLKHGF_00386	JOJPMKHM_00159	PBMJHMHF_00260	APPKIIEI_01029	MMNOACJK_00465	BGKCNBEA_00466	DJCPGLKF_00260	ODLPJADC_00010	NMAJPAPB_00260	EMCOIMCJ_00465	JCJHLMCB_00465	ABEIKDDA_00010	IBPMHMIA_01175	JFCCFJBI_01176	PNNBOJMP_00386	EBFIAFOF_00157
group_1366		hypothetical protein	455	455	1	1	1647				188	188	188	ICEHKBDC_00499	NMGINMON_00389	NKLOPMNI_00258	EMKKCJHC_00501	HOLMDEGO_00258	ICIOCKJC_00468	FCJPNKLG_00258	NOPOMCDK_00258	ANJGPPLI_00258	GIDHNNMB_00258	DIFOFHFE_00500	LNOJNJFO_00257	HIPPBICM_00258	AHDKENDE_00257	PHHJCOIJ_00279	AOEKDGLD_00258	KOEEOLLO_00176	AIKPHFFJ_00257	OCICKKDH_00467	LAPJCPHP_00161	FNPLKHGF_00388	JOJPMKHM_00161	PBMJHMHF_00258	APPKIIEI_01027	MMNOACJK_00467	BGKCNBEA_00468	DJCPGLKF_00258	ODLPJADC_00008	NMAJPAPB_00258	EMCOIMCJ_00467	JCJHLMCB_00467	ABEIKDDA_00008	IBPMHMIA_01177	JFCCFJBI_01178	PNNBOJMP_00388	EBFIAFOF_00159
group_1367		response regulator	455	455	1	1	1646				602	602	602	ICEHKBDC_00500	NMGINMON_00390	NKLOPMNI_00257	EMKKCJHC_00502	HOLMDEGO_00257	ICIOCKJC_00469	FCJPNKLG_00257	NOPOMCDK_00257	ANJGPPLI_00257	GIDHNNMB_00257	DIFOFHFE_00501	LNOJNJFO_00256	HIPPBICM_00257	AHDKENDE_00256	PHHJCOIJ_00278	AOEKDGLD_00257	KOEEOLLO_00175	AIKPHFFJ_00256	OCICKKDH_00468	LAPJCPHP_00162	FNPLKHGF_00389	JOJPMKHM_00162	PBMJHMHF_00257	APPKIIEI_01026	MMNOACJK_00468	BGKCNBEA_00469	DJCPGLKF_00257	ODLPJADC_00007	NMAJPAPB_00257	EMCOIMCJ_00468	JCJHLMCB_00468	ABEIKDDA_00007	IBPMHMIA_01178	JFCCFJBI_01179	PNNBOJMP_00389	EBFIAFOF_00160
group_1368		ABC superfamily ATP binding cassette transporter, membrane protein	455	455	1	1	1644				731	731	731	ICEHKBDC_00502	NMGINMON_00392	NKLOPMNI_00255	EMKKCJHC_00504	HOLMDEGO_00255	ICIOCKJC_00471	FCJPNKLG_00255	NOPOMCDK_00255	ANJGPPLI_00255	GIDHNNMB_00255	DIFOFHFE_00503	LNOJNJFO_00254	HIPPBICM_00255	AHDKENDE_00254	PHHJCOIJ_00276	AOEKDGLD_00255	KOEEOLLO_00173	AIKPHFFJ_00254	OCICKKDH_00470	LAPJCPHP_00164	FNPLKHGF_00391	JOJPMKHM_00164	PBMJHMHF_00255	APPKIIEI_01024	MMNOACJK_00471	BGKCNBEA_00471	DJCPGLKF_00255	ODLPJADC_00005	NMAJPAPB_00255	EMCOIMCJ_00470	JCJHLMCB_00470	ABEIKDDA_00005	IBPMHMIA_01180	JFCCFJBI_01181	PNNBOJMP_00391	EBFIAFOF_00162
group_1369		ABC transporter ATP-binding protein	455	455	1	1	1642				899	899	899	ICEHKBDC_00503	NMGINMON_00393	NKLOPMNI_00254	EMKKCJHC_00505	HOLMDEGO_00254	ICIOCKJC_00472	FCJPNKLG_00254	NOPOMCDK_00254	ANJGPPLI_00254	GIDHNNMB_00254	DIFOFHFE_00504	LNOJNJFO_00253	HIPPBICM_00254	AHDKENDE_00253	PHHJCOIJ_00275	AOEKDGLD_00254	KOEEOLLO_00172	AIKPHFFJ_00253	OCICKKDH_00471	LAPJCPHP_00165	FNPLKHGF_00392	JOJPMKHM_00165	PBMJHMHF_00254	APPKIIEI_01023	MMNOACJK_00472	BGKCNBEA_00472	DJCPGLKF_00254	ODLPJADC_00004	NMAJPAPB_00254	EMCOIMCJ_00471	JCJHLMCB_00471	ABEIKDDA_00004	IBPMHMIA_01181	JFCCFJBI_01182	PNNBOJMP_00392	EBFIAFOF_00163
cls1		phospholipase D/Transphosphatidylase	455	455	1	1	1641				1481	1481	1481	ICEHKBDC_00504	NMGINMON_00394	NKLOPMNI_00253	EMKKCJHC_00506	HOLMDEGO_00253	ICIOCKJC_00473	FCJPNKLG_00253	NOPOMCDK_00253	ANJGPPLI_00253	GIDHNNMB_00253	DIFOFHFE_00505	LNOJNJFO_00252	HIPPBICM_00253	AHDKENDE_00252	PHHJCOIJ_00274	AOEKDGLD_00253	KOEEOLLO_00171	AIKPHFFJ_00252	OCICKKDH_00472	LAPJCPHP_00166	FNPLKHGF_00393	JOJPMKHM_00166	PBMJHMHF_00253	APPKIIEI_01022	MMNOACJK_00473	BGKCNBEA_00473	DJCPGLKF_00253	ODLPJADC_00003	NMAJPAPB_00253	EMCOIMCJ_00472	JCJHLMCB_00472	ABEIKDDA_00003	IBPMHMIA_01182	JFCCFJBI_01183	PNNBOJMP_00393	EBFIAFOF_00164
group_1371		hypothetical protein	455	455	1	1	1640				197	197	197	ICEHKBDC_00505	NMGINMON_00395	NKLOPMNI_00252	EMKKCJHC_00507	HOLMDEGO_00252	ICIOCKJC_00474	FCJPNKLG_00252	NOPOMCDK_00252	ANJGPPLI_00252	GIDHNNMB_00252	DIFOFHFE_00506	LNOJNJFO_00251	HIPPBICM_00252	AHDKENDE_00251	PHHJCOIJ_00273	AOEKDGLD_00252	KOEEOLLO_00170	AIKPHFFJ_00251	OCICKKDH_00473	LAPJCPHP_00167	FNPLKHGF_00394	JOJPMKHM_00167	PBMJHMHF_00252	APPKIIEI_01021	MMNOACJK_00474	BGKCNBEA_00474	DJCPGLKF_00252	ODLPJADC_00002	NMAJPAPB_00252	EMCOIMCJ_00473	JCJHLMCB_00473	ABEIKDDA_00002	IBPMHMIA_01183	JFCCFJBI_01184	PNNBOJMP_00394	EBFIAFOF_00165
group_1382		hypothetical protein	455	455	1	1	1622				503	503	503	ICEHKBDC_00520	NMGINMON_00410	NKLOPMNI_00237	EMKKCJHC_00522	HOLMDEGO_00237	ICIOCKJC_00489	FCJPNKLG_00237	NOPOMCDK_00237	ANJGPPLI_00237	GIDHNNMB_00237	DIFOFHFE_00521	LNOJNJFO_00236	HIPPBICM_00237	AHDKENDE_00236	PHHJCOIJ_00258	AOEKDGLD_00237	KOEEOLLO_00155	AIKPHFFJ_00236	OCICKKDH_00489	LAPJCPHP_00182	FNPLKHGF_01157	JOJPMKHM_00182	PBMJHMHF_00237	APPKIIEI_00783	MMNOACJK_00489	BGKCNBEA_00993	DJCPGLKF_00237	ODLPJADC_00934	NMAJPAPB_00237	EMCOIMCJ_01013	JCJHLMCB_00488	ABEIKDDA_00672	IBPMHMIA_00762	JFCCFJBI_00762	PNNBOJMP_00934	EBFIAFOF_00180
group_1383		Transposase-associated ATP/GTP binding protein	455	455	1	1	1621				206	206	206	ICEHKBDC_00521	NMGINMON_00411	NKLOPMNI_00236	EMKKCJHC_00523	HOLMDEGO_00236	ICIOCKJC_00490	FCJPNKLG_00236	NOPOMCDK_00236	ANJGPPLI_00236	GIDHNNMB_00236	DIFOFHFE_00522	LNOJNJFO_00235	HIPPBICM_00236	AHDKENDE_00235	PHHJCOIJ_00257	AOEKDGLD_00236	KOEEOLLO_00154	AIKPHFFJ_00235	OCICKKDH_00490	LAPJCPHP_00183	FNPLKHGF_01156	JOJPMKHM_00183	PBMJHMHF_00236	APPKIIEI_00784	MMNOACJK_00490	BGKCNBEA_00994	DJCPGLKF_00236	ODLPJADC_00935	NMAJPAPB_00236	EMCOIMCJ_01014	JCJHLMCB_00489	ABEIKDDA_00673	IBPMHMIA_00761	JFCCFJBI_00761	PNNBOJMP_00935	EBFIAFOF_00181
group_1384		hypothetical protein	455	455	1	1	1620				416	416	416	ICEHKBDC_00522	NMGINMON_00412	NKLOPMNI_00235	EMKKCJHC_00524	HOLMDEGO_00235	ICIOCKJC_00491	FCJPNKLG_00235	NOPOMCDK_00235	ANJGPPLI_00235	GIDHNNMB_00235	DIFOFHFE_00523	LNOJNJFO_00234	HIPPBICM_00235	AHDKENDE_00234	PHHJCOIJ_00256	AOEKDGLD_00235	KOEEOLLO_00153	AIKPHFFJ_00234	OCICKKDH_00491	LAPJCPHP_00184	FNPLKHGF_01155	JOJPMKHM_00184	PBMJHMHF_00235	APPKIIEI_00785	MMNOACJK_00491	BGKCNBEA_00995	DJCPGLKF_00235	ODLPJADC_00936	NMAJPAPB_00235	EMCOIMCJ_01015	JCJHLMCB_00490	ABEIKDDA_00674	IBPMHMIA_00760	JFCCFJBI_00760	PNNBOJMP_00936	EBFIAFOF_00182
group_1385		putative DNA-binding protein	455	455	1	1	1619				185	185	185	ICEHKBDC_00523	NMGINMON_00413	NKLOPMNI_00234	EMKKCJHC_00525	HOLMDEGO_00234	ICIOCKJC_00492	FCJPNKLG_00234	NOPOMCDK_00234	ANJGPPLI_00234	GIDHNNMB_00234	DIFOFHFE_00524	LNOJNJFO_00233	HIPPBICM_00234	AHDKENDE_00233	PHHJCOIJ_00255	AOEKDGLD_00234	KOEEOLLO_00152	AIKPHFFJ_00233	OCICKKDH_00492	LAPJCPHP_00185	FNPLKHGF_01154	JOJPMKHM_00185	PBMJHMHF_00234	APPKIIEI_00786	MMNOACJK_00492	BGKCNBEA_00996	DJCPGLKF_00234	ODLPJADC_00937	NMAJPAPB_00234	EMCOIMCJ_01016	JCJHLMCB_00491	ABEIKDDA_00675	IBPMHMIA_00759	JFCCFJBI_00759	PNNBOJMP_00937	EBFIAFOF_00183
group_1386		hypothetical protein	455	455	1	1	1618				206	206	206	ICEHKBDC_00524	NMGINMON_00414	NKLOPMNI_00233	EMKKCJHC_00526	HOLMDEGO_00233	ICIOCKJC_00493	FCJPNKLG_00233	NOPOMCDK_00233	ANJGPPLI_00233	GIDHNNMB_00233	DIFOFHFE_00525	LNOJNJFO_00232	HIPPBICM_00233	AHDKENDE_00232	PHHJCOIJ_00254	AOEKDGLD_00233	KOEEOLLO_00151	AIKPHFFJ_00232	OCICKKDH_00493	LAPJCPHP_00186	FNPLKHGF_01153	JOJPMKHM_00186	PBMJHMHF_00233	APPKIIEI_00787	MMNOACJK_00493	BGKCNBEA_00997	DJCPGLKF_00233	ODLPJADC_00938	NMAJPAPB_00233	EMCOIMCJ_01017	JCJHLMCB_00492	ABEIKDDA_00676	IBPMHMIA_00758	JFCCFJBI_00758	PNNBOJMP_00938	EBFIAFOF_00184
glnA		glutamine synthetase, type I	455	455	1	1	1616				1340	1340	1340	ICEHKBDC_00526	NMGINMON_00416	NKLOPMNI_00231	EMKKCJHC_00528	HOLMDEGO_00231	ICIOCKJC_00495	FCJPNKLG_00231	NOPOMCDK_00231	ANJGPPLI_00231	GIDHNNMB_00231	DIFOFHFE_00526	LNOJNJFO_00231	HIPPBICM_00231	AHDKENDE_00230	PHHJCOIJ_00252	AOEKDGLD_00231	KOEEOLLO_00150	AIKPHFFJ_00231	OCICKKDH_00495	LAPJCPHP_00188	FNPLKHGF_01151	JOJPMKHM_00188	PBMJHMHF_00231	APPKIIEI_00789	MMNOACJK_00495	BGKCNBEA_00999	DJCPGLKF_00231	ODLPJADC_00940	NMAJPAPB_00231	EMCOIMCJ_01019	JCJHLMCB_00494	ABEIKDDA_00678	IBPMHMIA_00756	JFCCFJBI_00756	PNNBOJMP_00940	EBFIAFOF_00186
glnR		MerR family transcriptional regulator	455	455	1	1	1585				368	368	368	ICEHKBDC_00527	NMGINMON_00417	NKLOPMNI_00230	EMKKCJHC_00529	HOLMDEGO_00230	ICIOCKJC_00496	FCJPNKLG_00230	NOPOMCDK_00230	ANJGPPLI_00230	GIDHNNMB_00230	DIFOFHFE_00527	LNOJNJFO_00230	HIPPBICM_00230	AHDKENDE_00229	PHHJCOIJ_00251	AOEKDGLD_00230	KOEEOLLO_00149	AIKPHFFJ_00230	OCICKKDH_00496	LAPJCPHP_00189	FNPLKHGF_01150	JOJPMKHM_00189	PBMJHMHF_00230	APPKIIEI_00790	MMNOACJK_00496	BGKCNBEA_01000	DJCPGLKF_00230	ODLPJADC_00941	NMAJPAPB_00230	EMCOIMCJ_01020	JCJHLMCB_00495	ABEIKDDA_00679	IBPMHMIA_00755	JFCCFJBI_00755	PNNBOJMP_00941	EBFIAFOF_00187
group_1389		cystathionine beta-lyase aluminum resistance protein	455	455	1	1	1584				1238	1238	1238	ICEHKBDC_00528	NMGINMON_00418	NKLOPMNI_00229	EMKKCJHC_00530	HOLMDEGO_00229	ICIOCKJC_00497	FCJPNKLG_00229	NOPOMCDK_00229	ANJGPPLI_00229	GIDHNNMB_00229	DIFOFHFE_00528	LNOJNJFO_00229	HIPPBICM_00229	AHDKENDE_00228	PHHJCOIJ_00250	AOEKDGLD_00229	KOEEOLLO_00148	AIKPHFFJ_00229	OCICKKDH_00497	LAPJCPHP_00190	FNPLKHGF_01149	JOJPMKHM_00190	PBMJHMHF_00229	APPKIIEI_00791	MMNOACJK_00497	BGKCNBEA_01001	DJCPGLKF_00229	ODLPJADC_00942	NMAJPAPB_00229	EMCOIMCJ_01021	JCJHLMCB_00496	ABEIKDDA_00680	IBPMHMIA_00754	JFCCFJBI_00754	PNNBOJMP_00942	EBFIAFOF_00188
hflX		GTPase HflX	455	455	1	1	1583				1238	1238	1238	ICEHKBDC_00529	NMGINMON_00419	NKLOPMNI_00228	EMKKCJHC_00531	HOLMDEGO_00228	ICIOCKJC_00498	FCJPNKLG_00228	NOPOMCDK_00228	ANJGPPLI_00228	GIDHNNMB_00228	DIFOFHFE_00529	LNOJNJFO_00228	HIPPBICM_00228	AHDKENDE_00227	PHHJCOIJ_00249	AOEKDGLD_00228	KOEEOLLO_00147	AIKPHFFJ_00228	OCICKKDH_00498	LAPJCPHP_00191	FNPLKHGF_01148	JOJPMKHM_00191	PBMJHMHF_00228	APPKIIEI_00792	MMNOACJK_00498	BGKCNBEA_01002	DJCPGLKF_00228	ODLPJADC_00943	NMAJPAPB_00228	EMCOIMCJ_01022	JCJHLMCB_00497	ABEIKDDA_00681	IBPMHMIA_00753	JFCCFJBI_00753	PNNBOJMP_00943	EBFIAFOF_00189
bsaA		putative glutathione peroxidase	455	455	1	1	1582				476	476	476	ICEHKBDC_00530	NMGINMON_00420	NKLOPMNI_00227	EMKKCJHC_00532	HOLMDEGO_00227	ICIOCKJC_00499	FCJPNKLG_00227	NOPOMCDK_00227	ANJGPPLI_00227	GIDHNNMB_00227	DIFOFHFE_00530	LNOJNJFO_00227	HIPPBICM_00227	AHDKENDE_00226	PHHJCOIJ_00248	AOEKDGLD_00227	KOEEOLLO_00146	AIKPHFFJ_00227	OCICKKDH_00499	LAPJCPHP_00192	FNPLKHGF_01147	JOJPMKHM_00192	PBMJHMHF_00227	APPKIIEI_00793	MMNOACJK_00499	BGKCNBEA_01003	DJCPGLKF_00227	ODLPJADC_00944	NMAJPAPB_00227	EMCOIMCJ_01023	JCJHLMCB_00498	ABEIKDDA_00682	IBPMHMIA_00752	JFCCFJBI_00752	PNNBOJMP_00944	EBFIAFOF_00190
hfq		RNA chaperone, host factor-1 protein	455	455	1	1	1581				233	233	233	ICEHKBDC_00531	NMGINMON_00421	NKLOPMNI_00226	EMKKCJHC_00533	HOLMDEGO_00226	ICIOCKJC_00500	FCJPNKLG_00226	NOPOMCDK_00226	ANJGPPLI_00226	GIDHNNMB_00226	DIFOFHFE_00531	LNOJNJFO_00226	HIPPBICM_00226	AHDKENDE_00225	PHHJCOIJ_00247	AOEKDGLD_00226	KOEEOLLO_00145	AIKPHFFJ_00226	OCICKKDH_00500	LAPJCPHP_00193	FNPLKHGF_01146	JOJPMKHM_00193	PBMJHMHF_00226	APPKIIEI_00794	MMNOACJK_00500	BGKCNBEA_01004	DJCPGLKF_00226	ODLPJADC_00945	NMAJPAPB_00226	EMCOIMCJ_01024	JCJHLMCB_00499	ABEIKDDA_00683	IBPMHMIA_00751	JFCCFJBI_00751	PNNBOJMP_00945	EBFIAFOF_00191
miaA		putative tRNA delta 2-isopentenylpyrophosphate transferase	455	455	1	1	1580				935	935	935	ICEHKBDC_00532	NMGINMON_00422	NKLOPMNI_00225	EMKKCJHC_00534	HOLMDEGO_00225	ICIOCKJC_00501	FCJPNKLG_00225	NOPOMCDK_00225	ANJGPPLI_00225	GIDHNNMB_00225	DIFOFHFE_00532	LNOJNJFO_00225	HIPPBICM_00225	AHDKENDE_00224	PHHJCOIJ_00246	AOEKDGLD_00225	KOEEOLLO_00144	AIKPHFFJ_00225	OCICKKDH_00501	LAPJCPHP_00194	FNPLKHGF_01145	JOJPMKHM_00194	PBMJHMHF_00225	APPKIIEI_00795	MMNOACJK_00501	BGKCNBEA_01005	DJCPGLKF_00225	ODLPJADC_00946	NMAJPAPB_00225	EMCOIMCJ_01025	JCJHLMCB_00500	ABEIKDDA_00684	IBPMHMIA_00750	JFCCFJBI_00750	PNNBOJMP_00946	EBFIAFOF_00192
group_1394		alpha/beta hydrolase	455	455	1	1	1579				917	917	917	ICEHKBDC_00533	NMGINMON_00423	NKLOPMNI_00224	EMKKCJHC_00535	HOLMDEGO_00224	ICIOCKJC_00502	FCJPNKLG_00224	NOPOMCDK_00224	ANJGPPLI_00224	GIDHNNMB_00224	DIFOFHFE_00533	LNOJNJFO_00224	HIPPBICM_00224	AHDKENDE_00223	PHHJCOIJ_00245	AOEKDGLD_00224	KOEEOLLO_00143	AIKPHFFJ_00224	OCICKKDH_00502	LAPJCPHP_00195	FNPLKHGF_01144	JOJPMKHM_00195	PBMJHMHF_00224	APPKIIEI_00796	MMNOACJK_00502	BGKCNBEA_01006	DJCPGLKF_00224	ODLPJADC_00947	NMAJPAPB_00224	EMCOIMCJ_01026	JCJHLMCB_00501	ABEIKDDA_00685	IBPMHMIA_00749	JFCCFJBI_00749	PNNBOJMP_00947	EBFIAFOF_00193
glpD		DNA-directed DNA polymerase III subunit gamma and tau	455	455	1	1	1578				1673	1673	1673	ICEHKBDC_00534	NMGINMON_00424	NKLOPMNI_00223	EMKKCJHC_00536	HOLMDEGO_00223	ICIOCKJC_00503	FCJPNKLG_00223	NOPOMCDK_00223	ANJGPPLI_00223	GIDHNNMB_00223	DIFOFHFE_00534	LNOJNJFO_00223	HIPPBICM_00223	AHDKENDE_00222	PHHJCOIJ_00244	AOEKDGLD_00223	KOEEOLLO_00142	AIKPHFFJ_00223	OCICKKDH_00503	LAPJCPHP_00196	FNPLKHGF_01143	JOJPMKHM_00196	PBMJHMHF_00223	APPKIIEI_00797	MMNOACJK_00503	BGKCNBEA_01007	DJCPGLKF_00223	ODLPJADC_00948	NMAJPAPB_00223	EMCOIMCJ_01027	JCJHLMCB_00502	ABEIKDDA_00686	IBPMHMIA_00748	JFCCFJBI_00748	PNNBOJMP_00948	EBFIAFOF_00194
glpK		glycerol kinase	455	455	1	1	1577				1496	1496	1496	ICEHKBDC_00535	NMGINMON_00425	NKLOPMNI_00222	EMKKCJHC_00537	HOLMDEGO_00222	ICIOCKJC_00504	FCJPNKLG_00222	NOPOMCDK_00222	ANJGPPLI_00222	GIDHNNMB_00222	DIFOFHFE_00535	LNOJNJFO_00222	HIPPBICM_00222	AHDKENDE_00221	PHHJCOIJ_00243	AOEKDGLD_00222	KOEEOLLO_00141	AIKPHFFJ_00222	OCICKKDH_00504	LAPJCPHP_00197	FNPLKHGF_01142	JOJPMKHM_00197	PBMJHMHF_00222	APPKIIEI_00798	MMNOACJK_00504	BGKCNBEA_01008	DJCPGLKF_00222	ODLPJADC_00949	NMAJPAPB_00222	EMCOIMCJ_01028	JCJHLMCB_00503	ABEIKDDA_00687	IBPMHMIA_00747	JFCCFJBI_00747	PNNBOJMP_00949	EBFIAFOF_00195
glpF		MIP family major intrinsic protein channel protein	455	455	1	1	1576				818	818	818	ICEHKBDC_00536	NMGINMON_00426	NKLOPMNI_00221	EMKKCJHC_00538	HOLMDEGO_00221	ICIOCKJC_00505	FCJPNKLG_00221	NOPOMCDK_00221	ANJGPPLI_00221	GIDHNNMB_00221	DIFOFHFE_00536	LNOJNJFO_00221	HIPPBICM_00221	AHDKENDE_00220	PHHJCOIJ_00242	AOEKDGLD_00221	KOEEOLLO_00140	AIKPHFFJ_00221	OCICKKDH_00505	LAPJCPHP_00198	FNPLKHGF_01141	JOJPMKHM_00198	PBMJHMHF_00221	APPKIIEI_00799	MMNOACJK_00505	BGKCNBEA_01009	DJCPGLKF_00221	ODLPJADC_00950	NMAJPAPB_00221	EMCOIMCJ_01029	JCJHLMCB_00504	ABEIKDDA_00688	IBPMHMIA_00746	JFCCFJBI_00746	PNNBOJMP_00950	EBFIAFOF_00196
glpP		putative glycerol uptake operon antiterminator regulatory protein, GlpP	455	455	1	1	1575				533	533	533	ICEHKBDC_00537	NMGINMON_00427	NKLOPMNI_00220	EMKKCJHC_00539	HOLMDEGO_00220	ICIOCKJC_00506	FCJPNKLG_00220	NOPOMCDK_00220	ANJGPPLI_00220	GIDHNNMB_00220	DIFOFHFE_00537	LNOJNJFO_00220	HIPPBICM_00220	AHDKENDE_00219	PHHJCOIJ_00241	AOEKDGLD_00220	KOEEOLLO_00139	AIKPHFFJ_00220	OCICKKDH_00506	LAPJCPHP_00199	FNPLKHGF_01140	JOJPMKHM_00199	PBMJHMHF_00220	APPKIIEI_00800	MMNOACJK_00506	BGKCNBEA_01010	DJCPGLKF_00220	ODLPJADC_00951	NMAJPAPB_00220	EMCOIMCJ_01030	JCJHLMCB_00505	ABEIKDDA_00689	IBPMHMIA_00745	JFCCFJBI_00745	PNNBOJMP_00951	EBFIAFOF_00197
mutL		DNA mismatch repair protein MutL	455	455	1	1	1574				2009	2009	2009	ICEHKBDC_00538	NMGINMON_00428	NKLOPMNI_00219	EMKKCJHC_00540	HOLMDEGO_00219	ICIOCKJC_00507	FCJPNKLG_00219	NOPOMCDK_00219	ANJGPPLI_00219	GIDHNNMB_00219	DIFOFHFE_00538	LNOJNJFO_00219	HIPPBICM_00219	AHDKENDE_00218	PHHJCOIJ_00240	AOEKDGLD_00219	KOEEOLLO_00138	AIKPHFFJ_00219	OCICKKDH_00507	LAPJCPHP_00200	FNPLKHGF_01139	JOJPMKHM_00200	PBMJHMHF_00219	APPKIIEI_00801	MMNOACJK_00507	BGKCNBEA_01011	DJCPGLKF_00219	ODLPJADC_00952	NMAJPAPB_00219	EMCOIMCJ_01031	JCJHLMCB_00506	ABEIKDDA_00690	IBPMHMIA_00744	JFCCFJBI_00744	PNNBOJMP_00952	EBFIAFOF_00198
mutS		DNA mismatch repair protein MutS	455	455	1	1	1573				2618	2618	2618	ICEHKBDC_00539	NMGINMON_00429	NKLOPMNI_00218	EMKKCJHC_00541	HOLMDEGO_00218	ICIOCKJC_00508	FCJPNKLG_00218	NOPOMCDK_00218	ANJGPPLI_00218	GIDHNNMB_00218	DIFOFHFE_00539	LNOJNJFO_00218	HIPPBICM_00218	AHDKENDE_00217	PHHJCOIJ_00239	AOEKDGLD_00218	KOEEOLLO_00137	AIKPHFFJ_00218	OCICKKDH_00508	LAPJCPHP_00201	FNPLKHGF_01138	JOJPMKHM_00201	PBMJHMHF_00218	APPKIIEI_00802	MMNOACJK_00508	BGKCNBEA_01012	DJCPGLKF_00218	ODLPJADC_00953	NMAJPAPB_00218	EMCOIMCJ_01032	JCJHLMCB_00507	ABEIKDDA_00691	IBPMHMIA_00743	JFCCFJBI_00743	PNNBOJMP_00953	EBFIAFOF_00199
ymcA		putative protein YmcA	455	455	1	1	1571				365	365	365	ICEHKBDC_00541	NMGINMON_00431	NKLOPMNI_00216	EMKKCJHC_00543	HOLMDEGO_00216	ICIOCKJC_00510	FCJPNKLG_00216	NOPOMCDK_00216	ANJGPPLI_00216	GIDHNNMB_00216	DIFOFHFE_00541	LNOJNJFO_00216	HIPPBICM_00216	AHDKENDE_00215	PHHJCOIJ_00237	AOEKDGLD_00216	KOEEOLLO_00135	AIKPHFFJ_00216	OCICKKDH_00510	LAPJCPHP_00203	FNPLKHGF_01136	JOJPMKHM_00203	PBMJHMHF_00216	APPKIIEI_00804	MMNOACJK_00510	BGKCNBEA_01014	DJCPGLKF_00216	ODLPJADC_00955	NMAJPAPB_00216	EMCOIMCJ_01034	JCJHLMCB_00509	ABEIKDDA_00693	IBPMHMIA_00741	JFCCFJBI_00741	PNNBOJMP_00955	EBFIAFOF_00201
miaB		(dimethylallyl)adenosine tRNA methylthiotransferase	455	455	1	1	1570				1544	1544	1544	ICEHKBDC_00542	NMGINMON_00432	NKLOPMNI_00215	EMKKCJHC_00544	HOLMDEGO_00215	ICIOCKJC_00511	FCJPNKLG_00215	NOPOMCDK_00215	ANJGPPLI_00215	GIDHNNMB_00215	DIFOFHFE_00542	LNOJNJFO_00215	HIPPBICM_00215	AHDKENDE_00214	PHHJCOIJ_00236	AOEKDGLD_00215	KOEEOLLO_00134	AIKPHFFJ_00215	OCICKKDH_00511	LAPJCPHP_00204	FNPLKHGF_01135	JOJPMKHM_00204	PBMJHMHF_00215	APPKIIEI_00805	MMNOACJK_00511	BGKCNBEA_01015	DJCPGLKF_00215	ODLPJADC_00956	NMAJPAPB_00215	EMCOIMCJ_01035	JCJHLMCB_00510	ABEIKDDA_00694	IBPMHMIA_00740	JFCCFJBI_00740	PNNBOJMP_00956	EBFIAFOF_00202
group_1403		hypothetical protein	455	455	1	1	1569				293	293	293	ICEHKBDC_00543	NMGINMON_00433	NKLOPMNI_00214	EMKKCJHC_00545	HOLMDEGO_00214	ICIOCKJC_00512	FCJPNKLG_00214	NOPOMCDK_00214	ANJGPPLI_00214	GIDHNNMB_00214	DIFOFHFE_00543	LNOJNJFO_00214	HIPPBICM_00214	AHDKENDE_00213	PHHJCOIJ_00235	AOEKDGLD_00214	KOEEOLLO_00133	AIKPHFFJ_00214	OCICKKDH_00512	LAPJCPHP_00205	FNPLKHGF_01134	JOJPMKHM_00205	PBMJHMHF_00214	APPKIIEI_00806	MMNOACJK_00512	BGKCNBEA_01016	DJCPGLKF_00214	ODLPJADC_00957	NMAJPAPB_00214	EMCOIMCJ_01036	JCJHLMCB_00511	ABEIKDDA_00695	IBPMHMIA_00739	JFCCFJBI_00739	PNNBOJMP_00957	EBFIAFOF_00203
porB		2-oxoglutarate ferredoxin oxidoreductase subunit beta	455	455	1	1	1568				866	866	866	ICEHKBDC_00544	NMGINMON_00434	NKLOPMNI_00213	EMKKCJHC_00546	HOLMDEGO_00213	ICIOCKJC_00513	FCJPNKLG_00213	NOPOMCDK_00213	ANJGPPLI_00213	GIDHNNMB_00213	DIFOFHFE_00544	LNOJNJFO_00213	HIPPBICM_00213	AHDKENDE_00212	PHHJCOIJ_00234	AOEKDGLD_00213	KOEEOLLO_00132	AIKPHFFJ_00213	OCICKKDH_00513	LAPJCPHP_00206	FNPLKHGF_01133	JOJPMKHM_00206	PBMJHMHF_00213	APPKIIEI_00807	MMNOACJK_00513	BGKCNBEA_01017	DJCPGLKF_00213	ODLPJADC_00958	NMAJPAPB_00213	EMCOIMCJ_01037	JCJHLMCB_00512	ABEIKDDA_00696	IBPMHMIA_00738	JFCCFJBI_00738	PNNBOJMP_00958	EBFIAFOF_00204
porA		pyruvate flavodoxin/ferredoxin oxidoreductase domain-containing protein	455	455	1	1	1567				1760	1760	1760	ICEHKBDC_00545	NMGINMON_00435	NKLOPMNI_00212	EMKKCJHC_00547	HOLMDEGO_00212	ICIOCKJC_00514	FCJPNKLG_00212	NOPOMCDK_00212	ANJGPPLI_00212	GIDHNNMB_00212	DIFOFHFE_00545	LNOJNJFO_00212	HIPPBICM_00212	AHDKENDE_00211	PHHJCOIJ_00233	AOEKDGLD_00212	KOEEOLLO_00131	AIKPHFFJ_00212	OCICKKDH_00514	LAPJCPHP_00207	FNPLKHGF_01132	JOJPMKHM_00207	PBMJHMHF_00212	APPKIIEI_00808	MMNOACJK_00514	BGKCNBEA_01018	DJCPGLKF_00212	ODLPJADC_00959	NMAJPAPB_00212	EMCOIMCJ_01038	JCJHLMCB_00513	ABEIKDDA_00697	IBPMHMIA_00737	JFCCFJBI_00737	PNNBOJMP_00959	EBFIAFOF_00205
group_1406		ABC superfamily ATP binding cassette transporter, binding protein	455	455	1	1	1566				797	797	797	ICEHKBDC_00546	NMGINMON_00436	NKLOPMNI_00211	EMKKCJHC_00548	HOLMDEGO_00211	ICIOCKJC_00515	FCJPNKLG_00211	NOPOMCDK_00211	ANJGPPLI_00211	GIDHNNMB_00211	DIFOFHFE_00546	LNOJNJFO_00211	HIPPBICM_00211	AHDKENDE_00210	PHHJCOIJ_00232	AOEKDGLD_00211	KOEEOLLO_00130	AIKPHFFJ_00211	OCICKKDH_00515	LAPJCPHP_00208	FNPLKHGF_01131	JOJPMKHM_00208	PBMJHMHF_00211	APPKIIEI_00809	MMNOACJK_00515	BGKCNBEA_01019	DJCPGLKF_00211	ODLPJADC_00960	NMAJPAPB_00211	EMCOIMCJ_01039	JCJHLMCB_00514	ABEIKDDA_00698	IBPMHMIA_00736	JFCCFJBI_00736	PNNBOJMP_00960	EBFIAFOF_00206
group_1407		hypothetical protein	455	455	1	1	1565				215	215	215	ICEHKBDC_00547	NMGINMON_00437	NKLOPMNI_00210	EMKKCJHC_00549	HOLMDEGO_00210	ICIOCKJC_00516	FCJPNKLG_00210	NOPOMCDK_00210	ANJGPPLI_00210	GIDHNNMB_00210	DIFOFHFE_00547	LNOJNJFO_00210	HIPPBICM_00210	AHDKENDE_00209	PHHJCOIJ_00231	AOEKDGLD_00210	KOEEOLLO_00129	AIKPHFFJ_00210	OCICKKDH_00516	LAPJCPHP_00209	FNPLKHGF_01130	JOJPMKHM_00209	PBMJHMHF_00210	APPKIIEI_00810	MMNOACJK_00516	BGKCNBEA_01020	DJCPGLKF_00210	ODLPJADC_00961	NMAJPAPB_00210	EMCOIMCJ_01040	JCJHLMCB_00515	ABEIKDDA_00699	IBPMHMIA_00735	JFCCFJBI_00735	PNNBOJMP_00961	EBFIAFOF_00207
group_1408		phosphodiesterase	455	455	1	1	1564				1556	1559	1558	ICEHKBDC_00548	NMGINMON_00438	NKLOPMNI_00209	EMKKCJHC_00550	HOLMDEGO_00209	ICIOCKJC_00517	FCJPNKLG_00209	NOPOMCDK_00209	ANJGPPLI_00209	GIDHNNMB_00209	DIFOFHFE_00548	LNOJNJFO_00209	HIPPBICM_00209	AHDKENDE_00208	PHHJCOIJ_00230	AOEKDGLD_00209	KOEEOLLO_00128	AIKPHFFJ_00209	OCICKKDH_00517	LAPJCPHP_00210	FNPLKHGF_01129	JOJPMKHM_00210	PBMJHMHF_00209	APPKIIEI_00811	MMNOACJK_00517	BGKCNBEA_01021	DJCPGLKF_00209	ODLPJADC_00962	NMAJPAPB_00209	EMCOIMCJ_01041	JCJHLMCB_00516	ABEIKDDA_00700	IBPMHMIA_00734	JFCCFJBI_00734	PNNBOJMP_00962	EBFIAFOF_00208
recA		recombination protein RecA	455	455	1	1	1563				1043	1043	1043	ICEHKBDC_00549	NMGINMON_00439	NKLOPMNI_00208	EMKKCJHC_00551	HOLMDEGO_00208	ICIOCKJC_00518	FCJPNKLG_00208	NOPOMCDK_00208	ANJGPPLI_00208	GIDHNNMB_00208	DIFOFHFE_00549	LNOJNJFO_00208	HIPPBICM_00208	AHDKENDE_00207	PHHJCOIJ_00229	AOEKDGLD_00208	KOEEOLLO_00127	AIKPHFFJ_00208	OCICKKDH_00518	LAPJCPHP_00211	FNPLKHGF_01128	JOJPMKHM_00211	PBMJHMHF_00208	APPKIIEI_00812	MMNOACJK_00518	BGKCNBEA_01022	DJCPGLKF_00208	ODLPJADC_00963	NMAJPAPB_00208	EMCOIMCJ_01042	JCJHLMCB_00517	ABEIKDDA_00701	IBPMHMIA_00733	JFCCFJBI_00733	PNNBOJMP_00963	EBFIAFOF_00209
cinA		competence/damage-inducible protein	455	455	1	1	1562				1151	1151	1151	ICEHKBDC_00550	NMGINMON_00440	NKLOPMNI_00207	EMKKCJHC_00552	HOLMDEGO_00207	ICIOCKJC_00519	FCJPNKLG_00207	NOPOMCDK_00207	ANJGPPLI_00207	GIDHNNMB_00207	DIFOFHFE_00550	LNOJNJFO_00207	HIPPBICM_00207	AHDKENDE_00206	PHHJCOIJ_00228	AOEKDGLD_00207	KOEEOLLO_00126	AIKPHFFJ_00207	OCICKKDH_00519	LAPJCPHP_00212	FNPLKHGF_01127	JOJPMKHM_00212	PBMJHMHF_00207	APPKIIEI_00813	MMNOACJK_00519	BGKCNBEA_01023	DJCPGLKF_00207	ODLPJADC_00964	NMAJPAPB_00207	EMCOIMCJ_01043	JCJHLMCB_00518	ABEIKDDA_00702	IBPMHMIA_00732	JFCCFJBI_00732	PNNBOJMP_00964	EBFIAFOF_00210
pgsA		putative CDP-diacylglycerol--glycerol-3-phosphate 3-phosphatidyltransferase	455	455	1	1	1561				578	578	578	ICEHKBDC_00551	NMGINMON_00441	NKLOPMNI_00206	EMKKCJHC_00553	HOLMDEGO_00206	ICIOCKJC_00520	FCJPNKLG_00206	NOPOMCDK_00206	ANJGPPLI_00206	GIDHNNMB_00206	DIFOFHFE_00551	LNOJNJFO_00206	HIPPBICM_00206	AHDKENDE_00205	PHHJCOIJ_00227	AOEKDGLD_00206	KOEEOLLO_00125	AIKPHFFJ_00206	OCICKKDH_00520	LAPJCPHP_00213	FNPLKHGF_01126	JOJPMKHM_00213	PBMJHMHF_00206	APPKIIEI_00814	MMNOACJK_00520	BGKCNBEA_01024	DJCPGLKF_00206	ODLPJADC_00965	NMAJPAPB_00206	EMCOIMCJ_01044	JCJHLMCB_00519	ABEIKDDA_00703	IBPMHMIA_00731	JFCCFJBI_00731	PNNBOJMP_00965	EBFIAFOF_00211
group_1412		Cro/CI family transcriptional regulator	455	455	1	1	1560				392	392	392	ICEHKBDC_00552	NMGINMON_00442	NKLOPMNI_00205	EMKKCJHC_00554	HOLMDEGO_00205	ICIOCKJC_00521	FCJPNKLG_00205	NOPOMCDK_00205	ANJGPPLI_00205	GIDHNNMB_00205	DIFOFHFE_00552	LNOJNJFO_00205	HIPPBICM_00205	AHDKENDE_00204	PHHJCOIJ_00226	AOEKDGLD_00205	KOEEOLLO_00124	AIKPHFFJ_00205	OCICKKDH_00521	LAPJCPHP_00214	FNPLKHGF_01125	JOJPMKHM_00214	PBMJHMHF_00205	APPKIIEI_00815	MMNOACJK_00521	BGKCNBEA_01025	DJCPGLKF_00205	ODLPJADC_00966	NMAJPAPB_00205	EMCOIMCJ_01045	JCJHLMCB_00520	ABEIKDDA_00704	IBPMHMIA_00730	JFCCFJBI_00730	PNNBOJMP_00966	EBFIAFOF_00212
group_1413		amino acid-binding ACT protein	455	455	1	1	1559				827	827	827	ICEHKBDC_00553	NMGINMON_00443	NKLOPMNI_00204	EMKKCJHC_00555	HOLMDEGO_00204	ICIOCKJC_00522	FCJPNKLG_00204	NOPOMCDK_00204	ANJGPPLI_00204	GIDHNNMB_00204	DIFOFHFE_00553	LNOJNJFO_00204	HIPPBICM_00204	AHDKENDE_00203	PHHJCOIJ_00225	AOEKDGLD_00204	KOEEOLLO_00123	AIKPHFFJ_00204	OCICKKDH_00522	LAPJCPHP_00215	FNPLKHGF_01124	JOJPMKHM_00215	PBMJHMHF_00204	APPKIIEI_00816	MMNOACJK_00522	BGKCNBEA_01026	DJCPGLKF_00204	ODLPJADC_00967	NMAJPAPB_00204	EMCOIMCJ_01046	JCJHLMCB_00521	ABEIKDDA_00705	IBPMHMIA_00729	JFCCFJBI_00729	PNNBOJMP_00967	EBFIAFOF_00213
group_1414		putative 3-oxoacyl-acyl carrier protein reductase	455	455	1	1	1558				704	704	704	ICEHKBDC_00554	NMGINMON_00444	NKLOPMNI_00203	EMKKCJHC_00556	HOLMDEGO_00203	ICIOCKJC_00523	FCJPNKLG_00203	NOPOMCDK_00203	ANJGPPLI_00203	GIDHNNMB_00203	DIFOFHFE_00554	LNOJNJFO_00203	HIPPBICM_00203	AHDKENDE_00202	PHHJCOIJ_00224	AOEKDGLD_00203	KOEEOLLO_00122	AIKPHFFJ_00203	OCICKKDH_00523	LAPJCPHP_00216	FNPLKHGF_01123	JOJPMKHM_00216	PBMJHMHF_00203	APPKIIEI_00817	MMNOACJK_00523	BGKCNBEA_01027	DJCPGLKF_00203	ODLPJADC_00968	NMAJPAPB_00203	EMCOIMCJ_01047	JCJHLMCB_00522	ABEIKDDA_00706	IBPMHMIA_00728	JFCCFJBI_00728	PNNBOJMP_00968	EBFIAFOF_00214
group_1415		zinc-dependent peptidase, M16 family	455	455	1	1	1557				1286	1286	1286	ICEHKBDC_00555	NMGINMON_00445	NKLOPMNI_00202	EMKKCJHC_00557	HOLMDEGO_00202	ICIOCKJC_00524	FCJPNKLG_00202	NOPOMCDK_00202	ANJGPPLI_00202	GIDHNNMB_00202	DIFOFHFE_00555	LNOJNJFO_00202	HIPPBICM_00202	AHDKENDE_00201	PHHJCOIJ_00223	AOEKDGLD_00202	KOEEOLLO_00121	AIKPHFFJ_00202	OCICKKDH_00524	LAPJCPHP_00217	FNPLKHGF_01122	JOJPMKHM_00217	PBMJHMHF_00202	APPKIIEI_00818	MMNOACJK_00524	BGKCNBEA_01028	DJCPGLKF_00202	ODLPJADC_00969	NMAJPAPB_00202	EMCOIMCJ_01048	JCJHLMCB_00523	ABEIKDDA_00707	IBPMHMIA_00727	JFCCFJBI_00727	PNNBOJMP_00969	EBFIAFOF_00215
group_1416		processing proteinase-like protein, pqqL	455	455	1	1	1556				1265	1265	1265	ICEHKBDC_00556	NMGINMON_00446	NKLOPMNI_00201	EMKKCJHC_00558	HOLMDEGO_00201	ICIOCKJC_00525	FCJPNKLG_00201	NOPOMCDK_00201	ANJGPPLI_00201	GIDHNNMB_00201	DIFOFHFE_00556	LNOJNJFO_00201	HIPPBICM_00201	AHDKENDE_00200	PHHJCOIJ_00222	AOEKDGLD_00201	KOEEOLLO_00120	AIKPHFFJ_00201	OCICKKDH_00525	LAPJCPHP_00218	FNPLKHGF_01121	JOJPMKHM_00218	PBMJHMHF_00201	APPKIIEI_00819	MMNOACJK_00525	BGKCNBEA_01029	DJCPGLKF_00201	ODLPJADC_00970	NMAJPAPB_00201	EMCOIMCJ_01049	JCJHLMCB_00524	ABEIKDDA_00708	IBPMHMIA_00726	JFCCFJBI_00726	PNNBOJMP_00970	EBFIAFOF_00216
group_1417		UTRA domain transcriptional regulator	455	455	1	1	1555				713	713	713	ICEHKBDC_00557	NMGINMON_00447	NKLOPMNI_00200	EMKKCJHC_00559	HOLMDEGO_00200	ICIOCKJC_00526	FCJPNKLG_00200	NOPOMCDK_00200	ANJGPPLI_00200	GIDHNNMB_00200	DIFOFHFE_00557	LNOJNJFO_00200	HIPPBICM_00200	AHDKENDE_00199	PHHJCOIJ_00221	AOEKDGLD_00200	KOEEOLLO_00119	AIKPHFFJ_00200	OCICKKDH_00526	LAPJCPHP_00219	FNPLKHGF_01120	JOJPMKHM_00219	PBMJHMHF_00200	APPKIIEI_00820	MMNOACJK_00526	BGKCNBEA_01030	DJCPGLKF_00200	ODLPJADC_00971	NMAJPAPB_00200	EMCOIMCJ_01050	JCJHLMCB_00525	ABEIKDDA_00709	IBPMHMIA_00725	JFCCFJBI_00725	PNNBOJMP_00971	EBFIAFOF_00217
ftsK		DNA translocase FtsK/SpoIIIE family protein	455	455	1	1	1554				2369	2369	2369	ICEHKBDC_00558	NMGINMON_00448	NKLOPMNI_00199	EMKKCJHC_00560	HOLMDEGO_00199	ICIOCKJC_00527	FCJPNKLG_00199	NOPOMCDK_00199	ANJGPPLI_00199	GIDHNNMB_00199	DIFOFHFE_00558	LNOJNJFO_00199	HIPPBICM_00199	AHDKENDE_00198	PHHJCOIJ_00220	AOEKDGLD_00199	KOEEOLLO_00118	AIKPHFFJ_00199	OCICKKDH_00527	LAPJCPHP_00220	FNPLKHGF_01119	JOJPMKHM_00220	PBMJHMHF_00199	APPKIIEI_00821	MMNOACJK_00527	BGKCNBEA_01031	DJCPGLKF_00199	ODLPJADC_00972	NMAJPAPB_00199	EMCOIMCJ_01051	JCJHLMCB_00526	ABEIKDDA_00710	IBPMHMIA_00724	JFCCFJBI_00724	PNNBOJMP_00972	EBFIAFOF_00218
rpsO		30S ribosomal protein S15	455	455	1	1	1551				269	269	269	ICEHKBDC_00561	NMGINMON_00451	NKLOPMNI_00196	EMKKCJHC_00563	HOLMDEGO_00196	ICIOCKJC_00530	FCJPNKLG_00196	NOPOMCDK_00196	ANJGPPLI_00196	GIDHNNMB_00196	DIFOFHFE_00561	LNOJNJFO_00196	HIPPBICM_00196	AHDKENDE_00195	PHHJCOIJ_00217	AOEKDGLD_00196	KOEEOLLO_00115	AIKPHFFJ_00196	OCICKKDH_00530	LAPJCPHP_00223	FNPLKHGF_01116	JOJPMKHM_00223	PBMJHMHF_00196	APPKIIEI_00824	MMNOACJK_00530	BGKCNBEA_01034	DJCPGLKF_00196	ODLPJADC_00975	NMAJPAPB_00196	EMCOIMCJ_01054	JCJHLMCB_00529	ABEIKDDA_00713	IBPMHMIA_00721	JFCCFJBI_00721	PNNBOJMP_00975	EBFIAFOF_00221
ribC		bifunctional protein including riboflavin kinase and FAD synthase	455	455	1	1	1550				971	971	971	ICEHKBDC_00562	NMGINMON_00452	NKLOPMNI_00195	EMKKCJHC_00564	HOLMDEGO_00195	ICIOCKJC_00531	FCJPNKLG_00195	NOPOMCDK_00195	ANJGPPLI_00195	GIDHNNMB_00195	DIFOFHFE_00562	LNOJNJFO_00195	HIPPBICM_00195	AHDKENDE_00194	PHHJCOIJ_00216	AOEKDGLD_00195	KOEEOLLO_00114	AIKPHFFJ_00195	OCICKKDH_00531	LAPJCPHP_00224	FNPLKHGF_01115	JOJPMKHM_00224	PBMJHMHF_00195	APPKIIEI_00825	MMNOACJK_00531	BGKCNBEA_01035	DJCPGLKF_00195	ODLPJADC_00976	NMAJPAPB_00195	EMCOIMCJ_01055	JCJHLMCB_00530	ABEIKDDA_00714	IBPMHMIA_00720	JFCCFJBI_00720	PNNBOJMP_00976	EBFIAFOF_00222
truB		putative tRNA pseudouridine synthase B	455	455	1	1	1549				917	917	917	ICEHKBDC_00563	NMGINMON_00453	NKLOPMNI_00194	EMKKCJHC_00565	HOLMDEGO_00194	ICIOCKJC_00532	FCJPNKLG_00194	NOPOMCDK_00194	ANJGPPLI_00194	GIDHNNMB_00194	DIFOFHFE_00563	LNOJNJFO_00194	HIPPBICM_00194	AHDKENDE_00193	PHHJCOIJ_00215	AOEKDGLD_00194	KOEEOLLO_00113	AIKPHFFJ_00194	OCICKKDH_00532	LAPJCPHP_00225	FNPLKHGF_01114	JOJPMKHM_00225	PBMJHMHF_00194	APPKIIEI_00826	MMNOACJK_00532	BGKCNBEA_01036	DJCPGLKF_00194	ODLPJADC_00977	NMAJPAPB_00194	EMCOIMCJ_01056	JCJHLMCB_00531	ABEIKDDA_00715	IBPMHMIA_00719	JFCCFJBI_00719	PNNBOJMP_00977	EBFIAFOF_00223
rbfA		ribosome-binding factor A (P15B PROTEIN)	455	455	1	1	1548				350	350	350	ICEHKBDC_00564	NMGINMON_00454	NKLOPMNI_00193	EMKKCJHC_00566	HOLMDEGO_00193	ICIOCKJC_00533	FCJPNKLG_00193	NOPOMCDK_00193	ANJGPPLI_00193	GIDHNNMB_00193	DIFOFHFE_00564	LNOJNJFO_00193	HIPPBICM_00193	AHDKENDE_00192	PHHJCOIJ_00214	AOEKDGLD_00193	KOEEOLLO_00112	AIKPHFFJ_00193	OCICKKDH_00533	LAPJCPHP_00226	FNPLKHGF_01113	JOJPMKHM_00226	PBMJHMHF_00193	APPKIIEI_00827	MMNOACJK_00533	BGKCNBEA_01037	DJCPGLKF_00193	ODLPJADC_00978	NMAJPAPB_00193	EMCOIMCJ_01057	JCJHLMCB_00532	ABEIKDDA_00716	IBPMHMIA_00718	JFCCFJBI_00718	PNNBOJMP_00978	EBFIAFOF_00224
infB		translation initiation factor IF-2	455	455	1	1	1547				2108	2108	2108	ICEHKBDC_00565	NMGINMON_00455	NKLOPMNI_00192	EMKKCJHC_00567	HOLMDEGO_00192	ICIOCKJC_00534	FCJPNKLG_00192	NOPOMCDK_00192	ANJGPPLI_00192	GIDHNNMB_00192	DIFOFHFE_00565	LNOJNJFO_00192	HIPPBICM_00192	AHDKENDE_00191	PHHJCOIJ_00213	AOEKDGLD_00192	KOEEOLLO_00111	AIKPHFFJ_00192	OCICKKDH_00534	LAPJCPHP_00227	FNPLKHGF_01112	JOJPMKHM_00227	PBMJHMHF_00192	APPKIIEI_00828	MMNOACJK_00534	BGKCNBEA_01038	DJCPGLKF_00192	ODLPJADC_00979	NMAJPAPB_00192	EMCOIMCJ_01058	JCJHLMCB_00533	ABEIKDDA_00717	IBPMHMIA_00717	JFCCFJBI_00717	PNNBOJMP_00979	EBFIAFOF_00225
rpl7AE		ribosomal protein L7AE family protein	455	455	1	1	1546				317	317	317	ICEHKBDC_00566	NMGINMON_00456	NKLOPMNI_00191	EMKKCJHC_00568	HOLMDEGO_00191	ICIOCKJC_00535	FCJPNKLG_00191	NOPOMCDK_00191	ANJGPPLI_00191	GIDHNNMB_00191	DIFOFHFE_00566	LNOJNJFO_00191	HIPPBICM_00191	AHDKENDE_00190	PHHJCOIJ_00212	AOEKDGLD_00191	KOEEOLLO_00110	AIKPHFFJ_00191	OCICKKDH_00535	LAPJCPHP_00228	FNPLKHGF_01111	JOJPMKHM_00228	PBMJHMHF_00191	APPKIIEI_00829	MMNOACJK_00535	BGKCNBEA_01039	DJCPGLKF_00191	ODLPJADC_00980	NMAJPAPB_00191	EMCOIMCJ_01059	JCJHLMCB_00534	ABEIKDDA_00718	IBPMHMIA_00716	JFCCFJBI_00716	PNNBOJMP_00980	EBFIAFOF_00226
group_1425		hypothetical protein	455	455	1	1	1545				284	284	284	ICEHKBDC_00567	NMGINMON_00457	NKLOPMNI_00190	EMKKCJHC_00569	HOLMDEGO_00190	ICIOCKJC_00536	FCJPNKLG_00190	NOPOMCDK_00190	ANJGPPLI_00190	GIDHNNMB_00190	DIFOFHFE_00567	LNOJNJFO_00190	HIPPBICM_00190	AHDKENDE_00189	PHHJCOIJ_00211	AOEKDGLD_00190	KOEEOLLO_00109	AIKPHFFJ_00190	OCICKKDH_00536	LAPJCPHP_00229	FNPLKHGF_01110	JOJPMKHM_00229	PBMJHMHF_00190	APPKIIEI_00830	MMNOACJK_00536	BGKCNBEA_01040	DJCPGLKF_00190	ODLPJADC_00981	NMAJPAPB_00190	EMCOIMCJ_01060	JCJHLMCB_00535	ABEIKDDA_00719	IBPMHMIA_00715	JFCCFJBI_00715	PNNBOJMP_00981	EBFIAFOF_00227
nusA		transcription termination-antitermination factor	455	455	1	1	1544				1175	1175	1175	ICEHKBDC_00568	NMGINMON_00458	NKLOPMNI_00189	EMKKCJHC_00570	HOLMDEGO_00189	ICIOCKJC_00537	FCJPNKLG_00189	NOPOMCDK_00189	ANJGPPLI_00189	GIDHNNMB_00189	DIFOFHFE_00568	LNOJNJFO_00189	HIPPBICM_00189	AHDKENDE_00188	PHHJCOIJ_00210	AOEKDGLD_00189	KOEEOLLO_00108	AIKPHFFJ_00189	OCICKKDH_00537	LAPJCPHP_00230	FNPLKHGF_01109	JOJPMKHM_00230	PBMJHMHF_00189	APPKIIEI_00831	MMNOACJK_00537	BGKCNBEA_01041	DJCPGLKF_00189	ODLPJADC_00982	NMAJPAPB_00189	EMCOIMCJ_01061	JCJHLMCB_00536	ABEIKDDA_00720	IBPMHMIA_00714	JFCCFJBI_00714	PNNBOJMP_00982	EBFIAFOF_00228
rimP		Ribosome maturation factor RimP	455	455	1	1	1543				467	467	467	ICEHKBDC_00569	NMGINMON_00459	NKLOPMNI_00188	EMKKCJHC_00571	HOLMDEGO_00188	ICIOCKJC_00538	FCJPNKLG_00188	NOPOMCDK_00188	ANJGPPLI_00188	GIDHNNMB_00188	DIFOFHFE_00569	LNOJNJFO_00188	HIPPBICM_00188	AHDKENDE_00187	PHHJCOIJ_00209	AOEKDGLD_00188	KOEEOLLO_00107	AIKPHFFJ_00188	OCICKKDH_00538	LAPJCPHP_00231	FNPLKHGF_01108	JOJPMKHM_00231	PBMJHMHF_00188	APPKIIEI_00832	MMNOACJK_00538	BGKCNBEA_01042	DJCPGLKF_00188	ODLPJADC_00983	NMAJPAPB_00188	EMCOIMCJ_01062	JCJHLMCB_00537	ABEIKDDA_00721	IBPMHMIA_00713	JFCCFJBI_00713	PNNBOJMP_00983	EBFIAFOF_00229
polC		DNA polymerase III subunit alpha	455	455	1	1	1542				4316	4316	4316	ICEHKBDC_00570	NMGINMON_00460	NKLOPMNI_00187	EMKKCJHC_00572	HOLMDEGO_00187	ICIOCKJC_00539	FCJPNKLG_00187	NOPOMCDK_00187	ANJGPPLI_00187	GIDHNNMB_00187	DIFOFHFE_00570	LNOJNJFO_00187	HIPPBICM_00187	AHDKENDE_00186	PHHJCOIJ_00208	AOEKDGLD_00187	KOEEOLLO_00106	AIKPHFFJ_00187	OCICKKDH_00539	LAPJCPHP_00232	FNPLKHGF_01107	JOJPMKHM_00232	PBMJHMHF_00187	APPKIIEI_00833	MMNOACJK_00539	BGKCNBEA_01043	DJCPGLKF_00187	ODLPJADC_00984	NMAJPAPB_00187	EMCOIMCJ_01063	JCJHLMCB_00538	ABEIKDDA_00722	IBPMHMIA_00712	JFCCFJBI_00712	PNNBOJMP_00984	EBFIAFOF_00230
proS		prolyl-tRNA synthetase	455	455	1	1	1541				1703	1703	1703	ICEHKBDC_00571	NMGINMON_00461	NKLOPMNI_00186	EMKKCJHC_00573	HOLMDEGO_00186	ICIOCKJC_00540	FCJPNKLG_00186	NOPOMCDK_00186	ANJGPPLI_00186	GIDHNNMB_00186	DIFOFHFE_00571	LNOJNJFO_00186	HIPPBICM_00186	AHDKENDE_00185	PHHJCOIJ_00207	AOEKDGLD_00186	KOEEOLLO_00105	AIKPHFFJ_00186	OCICKKDH_00540	LAPJCPHP_00233	FNPLKHGF_01106	JOJPMKHM_00233	PBMJHMHF_00186	APPKIIEI_00834	MMNOACJK_00540	BGKCNBEA_01044	DJCPGLKF_00186	ODLPJADC_00985	NMAJPAPB_00186	EMCOIMCJ_01064	JCJHLMCB_00539	ABEIKDDA_00723	IBPMHMIA_00711	JFCCFJBI_00711	PNNBOJMP_00985	EBFIAFOF_00231
group_1430		membrane-associated zinc metalloprotease	455	455	1	1	1540				1286	1286	1286	ICEHKBDC_00572	NMGINMON_00462	NKLOPMNI_00185	EMKKCJHC_00574	HOLMDEGO_00185	ICIOCKJC_00541	FCJPNKLG_00185	NOPOMCDK_00185	ANJGPPLI_00185	GIDHNNMB_00185	DIFOFHFE_00572	LNOJNJFO_00185	HIPPBICM_00185	AHDKENDE_00184	PHHJCOIJ_00206	AOEKDGLD_00185	KOEEOLLO_00104	AIKPHFFJ_00185	OCICKKDH_00541	LAPJCPHP_00234	FNPLKHGF_01105	JOJPMKHM_00234	PBMJHMHF_00185	APPKIIEI_00835	MMNOACJK_00541	BGKCNBEA_01045	DJCPGLKF_00185	ODLPJADC_00986	NMAJPAPB_00185	EMCOIMCJ_01065	JCJHLMCB_00540	ABEIKDDA_00724	IBPMHMIA_00710	JFCCFJBI_00710	PNNBOJMP_00986	EBFIAFOF_00232
cdsA		putative phosphatidate cytidylyltransferase	455	455	1	1	1539				782	782	782	ICEHKBDC_00573	NMGINMON_00463	NKLOPMNI_00184	EMKKCJHC_00575	HOLMDEGO_00184	ICIOCKJC_00542	FCJPNKLG_00184	NOPOMCDK_00184	ANJGPPLI_00184	GIDHNNMB_00184	DIFOFHFE_00573	LNOJNJFO_00184	HIPPBICM_00184	AHDKENDE_00183	PHHJCOIJ_00205	AOEKDGLD_00184	KOEEOLLO_00103	AIKPHFFJ_00184	OCICKKDH_00542	LAPJCPHP_00235	FNPLKHGF_01104	JOJPMKHM_00235	PBMJHMHF_00184	APPKIIEI_00836	MMNOACJK_00542	BGKCNBEA_01046	DJCPGLKF_00184	ODLPJADC_00987	NMAJPAPB_00184	EMCOIMCJ_01066	JCJHLMCB_00541	ABEIKDDA_00725	IBPMHMIA_00709	JFCCFJBI_00709	PNNBOJMP_00987	EBFIAFOF_00233
uppS		di-trans, poly-cis-decaprenylcistransferase	455	455	1	1	1538				770	770	770	ICEHKBDC_00574	NMGINMON_00464	NKLOPMNI_00183	EMKKCJHC_00576	HOLMDEGO_00183	ICIOCKJC_00543	FCJPNKLG_00183	NOPOMCDK_00183	ANJGPPLI_00183	GIDHNNMB_00183	DIFOFHFE_00574	LNOJNJFO_00183	HIPPBICM_00183	AHDKENDE_00182	PHHJCOIJ_00204	AOEKDGLD_00183	KOEEOLLO_00102	AIKPHFFJ_00183	OCICKKDH_00543	LAPJCPHP_00236	FNPLKHGF_01103	JOJPMKHM_00236	PBMJHMHF_00183	APPKIIEI_00837	MMNOACJK_00543	BGKCNBEA_01047	DJCPGLKF_00183	ODLPJADC_00988	NMAJPAPB_00183	EMCOIMCJ_01067	JCJHLMCB_00542	ABEIKDDA_00726	IBPMHMIA_00708	JFCCFJBI_00708	PNNBOJMP_00988	EBFIAFOF_00234
frr		ribosome recycling factor	455	455	1	1	1537				554	554	554	ICEHKBDC_00575	NMGINMON_00465	NKLOPMNI_00182	EMKKCJHC_00577	HOLMDEGO_00182	ICIOCKJC_00544	FCJPNKLG_00182	NOPOMCDK_00182	ANJGPPLI_00182	GIDHNNMB_00182	DIFOFHFE_00575	LNOJNJFO_00182	HIPPBICM_00182	AHDKENDE_00181	PHHJCOIJ_00203	AOEKDGLD_00182	KOEEOLLO_00101	AIKPHFFJ_00182	OCICKKDH_00544	LAPJCPHP_00237	FNPLKHGF_01102	JOJPMKHM_00237	PBMJHMHF_00182	APPKIIEI_00838	MMNOACJK_00544	BGKCNBEA_01048	DJCPGLKF_00182	ODLPJADC_00989	NMAJPAPB_00182	EMCOIMCJ_01068	JCJHLMCB_00543	ABEIKDDA_00727	IBPMHMIA_00707	JFCCFJBI_00707	PNNBOJMP_00989	EBFIAFOF_00235
smbA		putative uridylate kinase	455	455	1	1	1536				722	722	722	ICEHKBDC_00576	NMGINMON_00466	NKLOPMNI_00181	EMKKCJHC_00578	HOLMDEGO_00181	ICIOCKJC_00545	FCJPNKLG_00181	NOPOMCDK_00181	ANJGPPLI_00181	GIDHNNMB_00181	DIFOFHFE_00576	LNOJNJFO_00181	HIPPBICM_00181	AHDKENDE_00180	PHHJCOIJ_00202	AOEKDGLD_00181	KOEEOLLO_00100	AIKPHFFJ_00181	OCICKKDH_00545	LAPJCPHP_00238	FNPLKHGF_01101	JOJPMKHM_00238	PBMJHMHF_00181	APPKIIEI_00839	MMNOACJK_00545	BGKCNBEA_01049	DJCPGLKF_00181	ODLPJADC_00990	NMAJPAPB_00181	EMCOIMCJ_01069	JCJHLMCB_00544	ABEIKDDA_00728	IBPMHMIA_00706	JFCCFJBI_00706	PNNBOJMP_00990	EBFIAFOF_00236
tsf		translation elongation factor Ts	455	455	1	1	1535				881	881	881	ICEHKBDC_00577	NMGINMON_00467	NKLOPMNI_00180	EMKKCJHC_00579	HOLMDEGO_00180	ICIOCKJC_00546	FCJPNKLG_00180	NOPOMCDK_00180	ANJGPPLI_00180	GIDHNNMB_00180	DIFOFHFE_00577	LNOJNJFO_00180	HIPPBICM_00180	AHDKENDE_00179	PHHJCOIJ_00201	AOEKDGLD_00180	KOEEOLLO_00099	AIKPHFFJ_00180	OCICKKDH_00546	LAPJCPHP_00239	FNPLKHGF_01100	JOJPMKHM_00239	PBMJHMHF_00180	APPKIIEI_00840	MMNOACJK_00546	BGKCNBEA_01050	DJCPGLKF_00180	ODLPJADC_00991	NMAJPAPB_00180	EMCOIMCJ_01070	JCJHLMCB_00545	ABEIKDDA_00729	IBPMHMIA_00705	JFCCFJBI_00705	PNNBOJMP_00991	EBFIAFOF_00237
rpsB		30S ribosomal protein S2	455	455	1	1	1534				767	767	767	ICEHKBDC_00578	NMGINMON_00468	NKLOPMNI_00179	EMKKCJHC_00580	HOLMDEGO_00179	ICIOCKJC_00547	FCJPNKLG_00179	NOPOMCDK_00179	ANJGPPLI_00179	GIDHNNMB_00179	DIFOFHFE_00578	LNOJNJFO_00179	HIPPBICM_00179	AHDKENDE_00178	PHHJCOIJ_00200	AOEKDGLD_00179	KOEEOLLO_00098	AIKPHFFJ_00179	OCICKKDH_00547	LAPJCPHP_00240	FNPLKHGF_01099	JOJPMKHM_00240	PBMJHMHF_00179	APPKIIEI_00841	MMNOACJK_00547	BGKCNBEA_01051	DJCPGLKF_00179	ODLPJADC_00992	NMAJPAPB_00179	EMCOIMCJ_01071	JCJHLMCB_00546	ABEIKDDA_00730	IBPMHMIA_00704	JFCCFJBI_00704	PNNBOJMP_00992	EBFIAFOF_00238
codY		GTP-sensing transcriptional pleiotropic repressor CodY	455	455	1	1	1533				773	773	773	ICEHKBDC_00579	NMGINMON_00469	NKLOPMNI_00178	EMKKCJHC_00581	HOLMDEGO_00178	ICIOCKJC_00548	FCJPNKLG_00178	NOPOMCDK_00178	ANJGPPLI_00178	GIDHNNMB_00178	DIFOFHFE_00579	LNOJNJFO_00178	HIPPBICM_00178	AHDKENDE_00177	PHHJCOIJ_00199	AOEKDGLD_00178	KOEEOLLO_00097	AIKPHFFJ_00178	OCICKKDH_00548	LAPJCPHP_00241	FNPLKHGF_01098	JOJPMKHM_00241	PBMJHMHF_00178	APPKIIEI_00842	MMNOACJK_00548	BGKCNBEA_01052	DJCPGLKF_00178	ODLPJADC_00993	NMAJPAPB_00178	EMCOIMCJ_01072	JCJHLMCB_00547	ABEIKDDA_00731	IBPMHMIA_00703	JFCCFJBI_00703	PNNBOJMP_00993	EBFIAFOF_00239
hslU		putative ATP-dependent protease ATP-binding subunit	455	455	1	1	1532				1403	1403	1403	ICEHKBDC_00580	NMGINMON_00470	NKLOPMNI_00177	EMKKCJHC_00582	HOLMDEGO_00177	ICIOCKJC_00549	FCJPNKLG_00177	NOPOMCDK_00177	ANJGPPLI_00177	GIDHNNMB_00177	DIFOFHFE_00580	LNOJNJFO_00177	HIPPBICM_00177	AHDKENDE_00176	PHHJCOIJ_00198	AOEKDGLD_00177	KOEEOLLO_00096	AIKPHFFJ_00177	OCICKKDH_00549	LAPJCPHP_00242	FNPLKHGF_01097	JOJPMKHM_00242	PBMJHMHF_00177	APPKIIEI_00843	MMNOACJK_00549	BGKCNBEA_01053	DJCPGLKF_00177	ODLPJADC_00994	NMAJPAPB_00177	EMCOIMCJ_01073	JCJHLMCB_00548	ABEIKDDA_00732	IBPMHMIA_00702	JFCCFJBI_00702	PNNBOJMP_00994	EBFIAFOF_00240
clpQ		T01 family HslV component of HsIUV peptidase	455	455	1	1	1531				545	545	545	ICEHKBDC_00581	NMGINMON_00471	NKLOPMNI_00176	EMKKCJHC_00583	HOLMDEGO_00176	ICIOCKJC_00550	FCJPNKLG_00176	NOPOMCDK_00176	ANJGPPLI_00176	GIDHNNMB_00176	DIFOFHFE_00581	LNOJNJFO_00176	HIPPBICM_00176	AHDKENDE_00175	PHHJCOIJ_00197	AOEKDGLD_00176	KOEEOLLO_00095	AIKPHFFJ_00176	OCICKKDH_00550	LAPJCPHP_00243	FNPLKHGF_01096	JOJPMKHM_00243	PBMJHMHF_00176	APPKIIEI_00844	MMNOACJK_00550	BGKCNBEA_01054	DJCPGLKF_00176	ODLPJADC_00995	NMAJPAPB_00176	EMCOIMCJ_01074	JCJHLMCB_00549	ABEIKDDA_00733	IBPMHMIA_00701	JFCCFJBI_00701	PNNBOJMP_00995	EBFIAFOF_00241
xerC		site-specific recombinase XerC	455	455	1	1	1530				896	896	896	ICEHKBDC_00582	NMGINMON_00472	NKLOPMNI_00175	EMKKCJHC_00584	HOLMDEGO_00175	ICIOCKJC_00551	FCJPNKLG_00175	NOPOMCDK_00175	ANJGPPLI_00175	GIDHNNMB_00175	DIFOFHFE_00582	LNOJNJFO_00175	HIPPBICM_00175	AHDKENDE_00174	PHHJCOIJ_00196	AOEKDGLD_00175	KOEEOLLO_00094	AIKPHFFJ_00175	OCICKKDH_00551	LAPJCPHP_00244	FNPLKHGF_01095	JOJPMKHM_00244	PBMJHMHF_00175	APPKIIEI_00845	MMNOACJK_00551	BGKCNBEA_01055	DJCPGLKF_00175	ODLPJADC_00996	NMAJPAPB_00175	EMCOIMCJ_01075	JCJHLMCB_00550	ABEIKDDA_00734	IBPMHMIA_00700	JFCCFJBI_00700	PNNBOJMP_00996	EBFIAFOF_00242
gid		tRNA (uracil-5-)-methyltransferase Gid	455	455	1	1	1529				1307	1307	1307	ICEHKBDC_00583	NMGINMON_00473	NKLOPMNI_00174	EMKKCJHC_00585	HOLMDEGO_00174	ICIOCKJC_00552	FCJPNKLG_00174	NOPOMCDK_00174	ANJGPPLI_00174	GIDHNNMB_00174	DIFOFHFE_00583	LNOJNJFO_00174	HIPPBICM_00174	AHDKENDE_00173	PHHJCOIJ_00195	AOEKDGLD_00174	KOEEOLLO_00093	AIKPHFFJ_00174	OCICKKDH_00552	LAPJCPHP_00245	FNPLKHGF_01094	JOJPMKHM_00245	PBMJHMHF_00174	APPKIIEI_00846	MMNOACJK_00552	BGKCNBEA_01056	DJCPGLKF_00174	ODLPJADC_00997	NMAJPAPB_00174	EMCOIMCJ_01076	JCJHLMCB_00551	ABEIKDDA_00735	IBPMHMIA_00699	JFCCFJBI_00699	PNNBOJMP_00997	EBFIAFOF_00243
topA		DNA topoisomerase I	455	455	1	1	1528				2075	2075	2075	ICEHKBDC_00584	NMGINMON_00474	NKLOPMNI_00173	EMKKCJHC_00586	HOLMDEGO_00173	ICIOCKJC_00553	FCJPNKLG_00173	NOPOMCDK_00173	ANJGPPLI_00173	GIDHNNMB_00173	DIFOFHFE_00584	LNOJNJFO_00173	HIPPBICM_00173	AHDKENDE_00172	PHHJCOIJ_00194	AOEKDGLD_00173	KOEEOLLO_00092	AIKPHFFJ_00173	OCICKKDH_00553	LAPJCPHP_00246	FNPLKHGF_01093	JOJPMKHM_00246	PBMJHMHF_00173	APPKIIEI_00847	MMNOACJK_00553	BGKCNBEA_01057	DJCPGLKF_00173	ODLPJADC_00998	NMAJPAPB_00173	EMCOIMCJ_01077	JCJHLMCB_00552	ABEIKDDA_00736	IBPMHMIA_00698	JFCCFJBI_00698	PNNBOJMP_00998	EBFIAFOF_00244
fmhC		FemAB family peptidoglycan biosynthesis protein	455	455	1	1	1526				1244	1244	1244	ICEHKBDC_00586	NMGINMON_00476	NKLOPMNI_00171	EMKKCJHC_00588	HOLMDEGO_00171	ICIOCKJC_00555	FCJPNKLG_00171	NOPOMCDK_00171	ANJGPPLI_00171	GIDHNNMB_00171	DIFOFHFE_00586	LNOJNJFO_00171	HIPPBICM_00171	AHDKENDE_00170	PHHJCOIJ_00192	AOEKDGLD_00171	KOEEOLLO_00090	AIKPHFFJ_00171	OCICKKDH_00555	LAPJCPHP_00248	FNPLKHGF_01091	JOJPMKHM_00248	PBMJHMHF_00171	APPKIIEI_00849	MMNOACJK_00555	BGKCNBEA_01059	DJCPGLKF_00171	ODLPJADC_01000	NMAJPAPB_00171	EMCOIMCJ_01079	JCJHLMCB_00554	ABEIKDDA_00738	IBPMHMIA_00696	JFCCFJBI_00696	PNNBOJMP_01000	EBFIAFOF_00246
sucD		succinate--CoA ligase (ADP-forming) alpha subunit	455	455	1	1	1524				908	908	908	ICEHKBDC_00588	NMGINMON_00478	NKLOPMNI_00169	EMKKCJHC_00590	HOLMDEGO_00169	ICIOCKJC_00557	FCJPNKLG_00169	NOPOMCDK_00169	ANJGPPLI_00169	GIDHNNMB_00169	DIFOFHFE_00588	LNOJNJFO_00169	HIPPBICM_00169	AHDKENDE_00168	PHHJCOIJ_00190	AOEKDGLD_00169	KOEEOLLO_00088	AIKPHFFJ_00169	OCICKKDH_00557	LAPJCPHP_00250	FNPLKHGF_01089	JOJPMKHM_00250	PBMJHMHF_00169	APPKIIEI_00851	MMNOACJK_00557	BGKCNBEA_01061	DJCPGLKF_00169	ODLPJADC_01002	NMAJPAPB_00169	EMCOIMCJ_01081	JCJHLMCB_00556	ABEIKDDA_00740	IBPMHMIA_00694	JFCCFJBI_00694	PNNBOJMP_01002	EBFIAFOF_00248
sucC		succinate--CoA ligase (ADP-forming) beta subunit	455	455	1	1	1522				1166	1166	1166	ICEHKBDC_00589	NMGINMON_00479	NKLOPMNI_00168	EMKKCJHC_00591	HOLMDEGO_00168	ICIOCKJC_00558	FCJPNKLG_00168	NOPOMCDK_00168	ANJGPPLI_00168	GIDHNNMB_00168	DIFOFHFE_00589	LNOJNJFO_00168	HIPPBICM_00168	AHDKENDE_00167	PHHJCOIJ_00189	AOEKDGLD_00168	KOEEOLLO_00087	AIKPHFFJ_00168	OCICKKDH_00558	LAPJCPHP_00251	FNPLKHGF_01088	JOJPMKHM_00251	PBMJHMHF_00168	APPKIIEI_00852	MMNOACJK_00558	BGKCNBEA_01062	DJCPGLKF_00168	ODLPJADC_01003	NMAJPAPB_00168	EMCOIMCJ_01082	JCJHLMCB_00557	ABEIKDDA_00741	IBPMHMIA_00693	JFCCFJBI_00693	PNNBOJMP_01003	EBFIAFOF_00249
rnhB		putative ribonuclease HII	455	455	1	1	1521				767	767	767	ICEHKBDC_00590	NMGINMON_00480	NKLOPMNI_00167	EMKKCJHC_00592	HOLMDEGO_00167	ICIOCKJC_00559	FCJPNKLG_00167	NOPOMCDK_00167	ANJGPPLI_00167	GIDHNNMB_00167	DIFOFHFE_00590	LNOJNJFO_00167	HIPPBICM_00167	AHDKENDE_00166	PHHJCOIJ_00188	AOEKDGLD_00167	KOEEOLLO_00086	AIKPHFFJ_00167	OCICKKDH_00559	LAPJCPHP_00252	FNPLKHGF_01087	JOJPMKHM_00252	PBMJHMHF_00167	APPKIIEI_00853	MMNOACJK_00559	BGKCNBEA_01063	DJCPGLKF_00167	ODLPJADC_01004	NMAJPAPB_00167	EMCOIMCJ_01083	JCJHLMCB_00558	ABEIKDDA_00742	IBPMHMIA_00692	JFCCFJBI_00692	PNNBOJMP_01004	EBFIAFOF_00250
rbgA		putative GTP-binding protein	455	455	1	1	1520				884	884	884	ICEHKBDC_00591	NMGINMON_00481	NKLOPMNI_00166	EMKKCJHC_00593	HOLMDEGO_00166	ICIOCKJC_00560	FCJPNKLG_00166	NOPOMCDK_00166	ANJGPPLI_00166	GIDHNNMB_00166	DIFOFHFE_00591	LNOJNJFO_00166	HIPPBICM_00166	AHDKENDE_00165	PHHJCOIJ_00187	AOEKDGLD_00166	KOEEOLLO_00085	AIKPHFFJ_00166	OCICKKDH_00560	LAPJCPHP_00253	FNPLKHGF_01086	JOJPMKHM_00253	PBMJHMHF_00166	APPKIIEI_00854	MMNOACJK_00560	BGKCNBEA_01064	DJCPGLKF_00166	ODLPJADC_01005	NMAJPAPB_00166	EMCOIMCJ_01084	JCJHLMCB_00559	ABEIKDDA_00743	IBPMHMIA_00691	JFCCFJBI_00691	PNNBOJMP_01005	EBFIAFOF_00251
yfhO		putative membrane protein YfhO	455	455	1	1	1519				2606	2606	2606	ICEHKBDC_00592	NMGINMON_00482	NKLOPMNI_00165	EMKKCJHC_00594	HOLMDEGO_00165	ICIOCKJC_00561	FCJPNKLG_00165	NOPOMCDK_00165	ANJGPPLI_00165	GIDHNNMB_00165	DIFOFHFE_00592	LNOJNJFO_00165	HIPPBICM_00165	AHDKENDE_00164	PHHJCOIJ_00186	AOEKDGLD_00165	KOEEOLLO_00084	AIKPHFFJ_00165	OCICKKDH_00561	LAPJCPHP_00254	FNPLKHGF_01085	JOJPMKHM_00254	PBMJHMHF_00165	APPKIIEI_00855	MMNOACJK_00561	BGKCNBEA_01065	DJCPGLKF_00165	ODLPJADC_01006	NMAJPAPB_00165	EMCOIMCJ_01085	JCJHLMCB_00560	ABEIKDDA_00744	IBPMHMIA_00690	JFCCFJBI_00690	PNNBOJMP_01006	EBFIAFOF_00252
rplS		50S ribosomal protein L19	455	455	1	1	1516				350	350	350	ICEHKBDC_00595	NMGINMON_00485	NKLOPMNI_00162	EMKKCJHC_00597	HOLMDEGO_00162	ICIOCKJC_00564	FCJPNKLG_00162	NOPOMCDK_00162	ANJGPPLI_00162	GIDHNNMB_00162	DIFOFHFE_00595	LNOJNJFO_00162	HIPPBICM_00162	AHDKENDE_00161	PHHJCOIJ_00183	AOEKDGLD_00162	KOEEOLLO_00081	AIKPHFFJ_00162	OCICKKDH_00564	LAPJCPHP_00257	FNPLKHGF_01082	JOJPMKHM_00257	PBMJHMHF_00162	APPKIIEI_00858	MMNOACJK_00564	BGKCNBEA_01068	DJCPGLKF_00162	ODLPJADC_01009	NMAJPAPB_00162	EMCOIMCJ_01088	JCJHLMCB_00563	ABEIKDDA_00747	IBPMHMIA_00687	JFCCFJBI_00687	PNNBOJMP_01009	EBFIAFOF_00255
ausA		aureusimine non-ribosomal peptide synthetase	455	455	1	1	2907				1526	7175	7148	ICEHKBDC_00795	NMGINMON_00871	NKLOPMNI_00455	EMKKCJHC_00797	HOLMDEGO_00641	ICIOCKJC_00764	FCJPNKLG_00643	NOPOMCDK_00511	ANJGPPLI_00510	GIDHNNMB_00870	DIFOFHFE_00981	LNOJNJFO_00643	HIPPBICM_00684	AHDKENDE_00925	PHHJCOIJ_00039	AOEKDGLD_00764	KOEEOLLO_00714	AIKPHFFJ_00642	OCICKKDH_00951	LAPJCPHP_00458	FNPLKHGF_00434	JOJPMKHM_00457	PBMJHMHF_00810	APPKIIEI_00039	MMNOACJK_00950	BGKCNBEA_00521	DJCPGLKF_00982	ODLPJADC_00620	NMAJPAPB_00641	EMCOIMCJ_00699	JCJHLMCB_00949	ABEIKDDA_00620	IBPMHMIA_00225	JFCCFJBI_00225	PNNBOJMP_00620	EBFIAFOF_00641
trmD		putative tRNA (guanine-7-)-methyltransferase	455	455	1	1	1515				737	737	737	ICEHKBDC_00596	NMGINMON_00486	NKLOPMNI_00161	EMKKCJHC_00598	HOLMDEGO_00161	ICIOCKJC_00565	FCJPNKLG_00161	NOPOMCDK_00161	ANJGPPLI_00161	GIDHNNMB_00161	DIFOFHFE_00596	LNOJNJFO_00161	HIPPBICM_00161	AHDKENDE_00160	PHHJCOIJ_00182	AOEKDGLD_00161	KOEEOLLO_00080	AIKPHFFJ_00161	OCICKKDH_00565	LAPJCPHP_00258	FNPLKHGF_01081	JOJPMKHM_00258	PBMJHMHF_00161	APPKIIEI_00859	MMNOACJK_00565	BGKCNBEA_01069	DJCPGLKF_00161	ODLPJADC_01010	NMAJPAPB_00161	EMCOIMCJ_01089	JCJHLMCB_00564	ABEIKDDA_00748	IBPMHMIA_00686	JFCCFJBI_00686	PNNBOJMP_01010	EBFIAFOF_00256
rimM		16S rRNA processing protein RimM	455	455	1	1	1514				503	503	503	ICEHKBDC_00597	NMGINMON_00487	NKLOPMNI_00160	EMKKCJHC_00599	HOLMDEGO_00160	ICIOCKJC_00566	FCJPNKLG_00160	NOPOMCDK_00160	ANJGPPLI_00160	GIDHNNMB_00160	DIFOFHFE_00597	LNOJNJFO_00160	HIPPBICM_00160	AHDKENDE_00159	PHHJCOIJ_00181	AOEKDGLD_00160	KOEEOLLO_00079	AIKPHFFJ_00160	OCICKKDH_00566	LAPJCPHP_00259	FNPLKHGF_01080	JOJPMKHM_00259	PBMJHMHF_00160	APPKIIEI_00860	MMNOACJK_00566	BGKCNBEA_01070	DJCPGLKF_00160	ODLPJADC_01011	NMAJPAPB_00160	EMCOIMCJ_01090	JCJHLMCB_00565	ABEIKDDA_00749	IBPMHMIA_00685	JFCCFJBI_00685	PNNBOJMP_01011	EBFIAFOF_00257
rpsP		30S ribosomal protein S16	455	455	1	1	1513				275	275	275	ICEHKBDC_00598	NMGINMON_00488	NKLOPMNI_00159	EMKKCJHC_00600	HOLMDEGO_00159	ICIOCKJC_00567	FCJPNKLG_00159	NOPOMCDK_00159	ANJGPPLI_00159	GIDHNNMB_00159	DIFOFHFE_00598	LNOJNJFO_00159	HIPPBICM_00159	AHDKENDE_00158	PHHJCOIJ_00180	AOEKDGLD_00159	KOEEOLLO_00078	AIKPHFFJ_00159	OCICKKDH_00567	LAPJCPHP_00260	FNPLKHGF_01079	JOJPMKHM_00260	PBMJHMHF_00159	APPKIIEI_00861	MMNOACJK_00567	BGKCNBEA_01071	DJCPGLKF_00159	ODLPJADC_01012	NMAJPAPB_00159	EMCOIMCJ_01091	JCJHLMCB_00566	ABEIKDDA_00750	IBPMHMIA_00684	JFCCFJBI_00684	PNNBOJMP_01012	EBFIAFOF_00258
group_1453		signal recognition particle protein	455	455	1	1	1512				1367	1367	1367	ICEHKBDC_00599	NMGINMON_00489	NKLOPMNI_00158	EMKKCJHC_00601	HOLMDEGO_00158	ICIOCKJC_00568	FCJPNKLG_00158	NOPOMCDK_00158	ANJGPPLI_00158	GIDHNNMB_00158	DIFOFHFE_00599	LNOJNJFO_00158	HIPPBICM_00158	AHDKENDE_00157	PHHJCOIJ_00179	AOEKDGLD_00158	KOEEOLLO_00077	AIKPHFFJ_00158	OCICKKDH_00568	LAPJCPHP_00261	FNPLKHGF_01078	JOJPMKHM_00261	PBMJHMHF_00158	APPKIIEI_00862	MMNOACJK_00568	BGKCNBEA_01072	DJCPGLKF_00158	ODLPJADC_01013	NMAJPAPB_00158	EMCOIMCJ_01092	JCJHLMCB_00567	ABEIKDDA_00751	IBPMHMIA_00683	JFCCFJBI_00683	PNNBOJMP_01013	EBFIAFOF_00259
group_1454		putative DNA-binding protein	455	455	1	1	1511				332	332	332	ICEHKBDC_00600	NMGINMON_00490	NKLOPMNI_00157	EMKKCJHC_00602	HOLMDEGO_00157	ICIOCKJC_00569	FCJPNKLG_00157	NOPOMCDK_00157	ANJGPPLI_00157	GIDHNNMB_00157	DIFOFHFE_00600	LNOJNJFO_00157	HIPPBICM_00157	AHDKENDE_00156	PHHJCOIJ_00178	AOEKDGLD_00157	KOEEOLLO_00076	AIKPHFFJ_00157	OCICKKDH_00569	LAPJCPHP_00262	FNPLKHGF_01077	JOJPMKHM_00262	PBMJHMHF_00157	APPKIIEI_00863	MMNOACJK_00569	BGKCNBEA_01073	DJCPGLKF_00157	ODLPJADC_01014	NMAJPAPB_00157	EMCOIMCJ_01093	JCJHLMCB_00568	ABEIKDDA_00752	IBPMHMIA_00682	JFCCFJBI_00682	PNNBOJMP_01014	EBFIAFOF_00260
ftsY		cell division protein FtsY	455	455	1	1	1510				1250	1250	1250	ICEHKBDC_00601	NMGINMON_00491	NKLOPMNI_00156	EMKKCJHC_00603	HOLMDEGO_00156	ICIOCKJC_00570	FCJPNKLG_00156	NOPOMCDK_00156	ANJGPPLI_00156	GIDHNNMB_00156	DIFOFHFE_00601	LNOJNJFO_00156	HIPPBICM_00156	AHDKENDE_00155	PHHJCOIJ_00177	AOEKDGLD_00156	KOEEOLLO_00075	AIKPHFFJ_00156	OCICKKDH_00570	LAPJCPHP_00263	FNPLKHGF_01076	JOJPMKHM_00263	PBMJHMHF_00156	APPKIIEI_00864	MMNOACJK_00570	BGKCNBEA_01074	DJCPGLKF_00156	ODLPJADC_01015	NMAJPAPB_00156	EMCOIMCJ_01094	JCJHLMCB_00569	ABEIKDDA_00753	IBPMHMIA_00681	JFCCFJBI_00681	PNNBOJMP_01015	EBFIAFOF_00261
smc		SMC superfamily ATP-binding chromosome segregation protein	455	455	1	1	1509				3566	3566	3566	ICEHKBDC_00602	NMGINMON_00492	NKLOPMNI_00155	EMKKCJHC_00604	HOLMDEGO_00155	ICIOCKJC_00571	FCJPNKLG_00155	NOPOMCDK_00155	ANJGPPLI_00155	GIDHNNMB_00155	DIFOFHFE_00602	LNOJNJFO_00155	HIPPBICM_00155	AHDKENDE_00154	PHHJCOIJ_00176	AOEKDGLD_00155	KOEEOLLO_00074	AIKPHFFJ_00155	OCICKKDH_00571	LAPJCPHP_00264	FNPLKHGF_01075	JOJPMKHM_00264	PBMJHMHF_00155	APPKIIEI_00865	MMNOACJK_00571	BGKCNBEA_01075	DJCPGLKF_00155	ODLPJADC_01016	NMAJPAPB_00155	EMCOIMCJ_01095	JCJHLMCB_00570	ABEIKDDA_00754	IBPMHMIA_00680	JFCCFJBI_00680	PNNBOJMP_01016	EBFIAFOF_00262
rnc		putative ribonuclease III	455	455	1	1	1508				731	731	731	ICEHKBDC_00603	NMGINMON_00493	NKLOPMNI_00154	EMKKCJHC_00605	HOLMDEGO_00154	ICIOCKJC_00572	FCJPNKLG_00154	NOPOMCDK_00154	ANJGPPLI_00154	GIDHNNMB_00154	DIFOFHFE_00603	LNOJNJFO_00154	HIPPBICM_00154	AHDKENDE_00153	PHHJCOIJ_00175	AOEKDGLD_00154	KOEEOLLO_00073	AIKPHFFJ_00154	OCICKKDH_00572	LAPJCPHP_00265	FNPLKHGF_01074	JOJPMKHM_00265	PBMJHMHF_00154	APPKIIEI_00866	MMNOACJK_00572	BGKCNBEA_01076	DJCPGLKF_00154	ODLPJADC_01017	NMAJPAPB_00154	EMCOIMCJ_01096	JCJHLMCB_00571	ABEIKDDA_00755	IBPMHMIA_00679	JFCCFJBI_00679	PNNBOJMP_01017	EBFIAFOF_00263
acpP		acyl carrier protein	455	455	1	1	1507				233	233	233	ICEHKBDC_00604	NMGINMON_00494	NKLOPMNI_00153	EMKKCJHC_00606	HOLMDEGO_00153	ICIOCKJC_00573	FCJPNKLG_00153	NOPOMCDK_00153	ANJGPPLI_00153	GIDHNNMB_00153	DIFOFHFE_00604	LNOJNJFO_00153	HIPPBICM_00153	AHDKENDE_00152	PHHJCOIJ_00174	AOEKDGLD_00153	KOEEOLLO_00072	AIKPHFFJ_00153	OCICKKDH_00573	LAPJCPHP_00266	FNPLKHGF_01073	JOJPMKHM_00266	PBMJHMHF_00153	APPKIIEI_00867	MMNOACJK_00573	BGKCNBEA_01077	DJCPGLKF_00153	ODLPJADC_01018	NMAJPAPB_00153	EMCOIMCJ_01097	JCJHLMCB_00572	ABEIKDDA_00756	IBPMHMIA_00678	JFCCFJBI_00678	PNNBOJMP_01018	EBFIAFOF_00264
fabG		3-oxoacyl-ACP reductase	455	455	1	1	1506				734	734	734	ICEHKBDC_00605	NMGINMON_00495	NKLOPMNI_00152	EMKKCJHC_00607	HOLMDEGO_00152	ICIOCKJC_00574	FCJPNKLG_00152	NOPOMCDK_00152	ANJGPPLI_00152	GIDHNNMB_00152	DIFOFHFE_00605	LNOJNJFO_00152	HIPPBICM_00152	AHDKENDE_00151	PHHJCOIJ_00173	AOEKDGLD_00152	KOEEOLLO_00071	AIKPHFFJ_00152	OCICKKDH_00574	LAPJCPHP_00267	FNPLKHGF_01072	JOJPMKHM_00267	PBMJHMHF_00152	APPKIIEI_00868	MMNOACJK_00574	BGKCNBEA_01078	DJCPGLKF_00152	ODLPJADC_01019	NMAJPAPB_00152	EMCOIMCJ_01098	JCJHLMCB_00573	ABEIKDDA_00757	IBPMHMIA_00677	JFCCFJBI_00677	PNNBOJMP_01019	EBFIAFOF_00265
plsX		glycerol-3-phosphate acyltransferase PlsX	455	455	1	1	1504				986	986	986	ICEHKBDC_00607	NMGINMON_00497	NKLOPMNI_00150	EMKKCJHC_00609	HOLMDEGO_00150	ICIOCKJC_00576	FCJPNKLG_00150	NOPOMCDK_00150	ANJGPPLI_00150	GIDHNNMB_00150	DIFOFHFE_00607	LNOJNJFO_00150	HIPPBICM_00150	AHDKENDE_00149	PHHJCOIJ_00171	AOEKDGLD_00150	KOEEOLLO_00069	AIKPHFFJ_00150	OCICKKDH_00576	LAPJCPHP_00269	FNPLKHGF_01070	JOJPMKHM_00269	PBMJHMHF_00150	APPKIIEI_00870	MMNOACJK_00576	BGKCNBEA_01080	DJCPGLKF_00150	ODLPJADC_01021	NMAJPAPB_00150	EMCOIMCJ_01100	JCJHLMCB_00575	ABEIKDDA_00759	IBPMHMIA_00675	JFCCFJBI_00675	PNNBOJMP_01021	EBFIAFOF_00267
recG		ATP-dependent DNA helicase RecG	455	455	1	1	1502				2060	2060	2060	ICEHKBDC_00609	NMGINMON_00499	NKLOPMNI_00148	EMKKCJHC_00611	HOLMDEGO_00148	ICIOCKJC_00578	FCJPNKLG_00148	NOPOMCDK_00148	ANJGPPLI_00148	GIDHNNMB_00148	DIFOFHFE_00609	LNOJNJFO_00148	HIPPBICM_00148	AHDKENDE_00147	PHHJCOIJ_00169	AOEKDGLD_00148	KOEEOLLO_00067	AIKPHFFJ_00148	OCICKKDH_00578	LAPJCPHP_00271	FNPLKHGF_01068	JOJPMKHM_00271	PBMJHMHF_00148	APPKIIEI_00872	MMNOACJK_00578	BGKCNBEA_01082	DJCPGLKF_00148	ODLPJADC_01023	NMAJPAPB_00148	EMCOIMCJ_01102	JCJHLMCB_00577	ABEIKDDA_00761	IBPMHMIA_00673	JFCCFJBI_00673	PNNBOJMP_01023	EBFIAFOF_00269
group_1462		dihydroxyacetone kinase family protein	455	455	1	1	1501				1646	1646	1646	ICEHKBDC_00610	NMGINMON_00500	NKLOPMNI_00147	EMKKCJHC_00612	HOLMDEGO_00147	ICIOCKJC_00579	FCJPNKLG_00147	NOPOMCDK_00147	ANJGPPLI_00147	GIDHNNMB_00147	DIFOFHFE_00610	LNOJNJFO_00147	HIPPBICM_00147	AHDKENDE_00146	PHHJCOIJ_00168	AOEKDGLD_00147	KOEEOLLO_00066	AIKPHFFJ_00147	OCICKKDH_00579	LAPJCPHP_00272	FNPLKHGF_01067	JOJPMKHM_00272	PBMJHMHF_00147	APPKIIEI_00873	MMNOACJK_00579	BGKCNBEA_01083	DJCPGLKF_00147	ODLPJADC_01024	NMAJPAPB_00147	EMCOIMCJ_01103	JCJHLMCB_00578	ABEIKDDA_00762	IBPMHMIA_00672	JFCCFJBI_00672	PNNBOJMP_01024	EBFIAFOF_00270
group_1463		alkaline shock protein	455	455	1	1	1500				374	374	374	ICEHKBDC_00611	NMGINMON_00501	NKLOPMNI_00146	EMKKCJHC_00613	HOLMDEGO_00146	ICIOCKJC_00580	FCJPNKLG_00146	NOPOMCDK_00146	ANJGPPLI_00146	GIDHNNMB_00146	DIFOFHFE_00611	LNOJNJFO_00146	HIPPBICM_00146	AHDKENDE_00145	PHHJCOIJ_00167	AOEKDGLD_00146	KOEEOLLO_00065	AIKPHFFJ_00146	OCICKKDH_00580	LAPJCPHP_00273	FNPLKHGF_01066	JOJPMKHM_00273	PBMJHMHF_00146	APPKIIEI_00874	MMNOACJK_00580	BGKCNBEA_01084	DJCPGLKF_00146	ODLPJADC_01025	NMAJPAPB_00146	EMCOIMCJ_01104	JCJHLMCB_00579	ABEIKDDA_00763	IBPMHMIA_00671	JFCCFJBI_00671	PNNBOJMP_01025	EBFIAFOF_00271
rpmB		50S ribosomal protein L28	455	455	1	1	1499				188	188	188	ICEHKBDC_00612	NMGINMON_00502	NKLOPMNI_00145	EMKKCJHC_00614	HOLMDEGO_00145	ICIOCKJC_00581	FCJPNKLG_00145	NOPOMCDK_00145	ANJGPPLI_00145	GIDHNNMB_00145	DIFOFHFE_00612	LNOJNJFO_00145	HIPPBICM_00145	AHDKENDE_00144	PHHJCOIJ_00166	AOEKDGLD_00145	KOEEOLLO_00064	AIKPHFFJ_00145	OCICKKDH_00581	LAPJCPHP_00274	FNPLKHGF_01065	JOJPMKHM_00274	PBMJHMHF_00145	APPKIIEI_00875	MMNOACJK_00581	BGKCNBEA_01085	DJCPGLKF_00145	ODLPJADC_01026	NMAJPAPB_00145	EMCOIMCJ_01105	JCJHLMCB_00580	ABEIKDDA_00764	IBPMHMIA_00670	JFCCFJBI_00670	PNNBOJMP_01026	EBFIAFOF_00272
thiN		putative thiamine pyrophosphokinase	455	455	1	1	1498				641	641	641	ICEHKBDC_00613	NMGINMON_00503	NKLOPMNI_00144	EMKKCJHC_00615	HOLMDEGO_00144	ICIOCKJC_00582	FCJPNKLG_00144	NOPOMCDK_00144	ANJGPPLI_00144	GIDHNNMB_00144	DIFOFHFE_00613	LNOJNJFO_00144	HIPPBICM_00144	AHDKENDE_00143	PHHJCOIJ_00165	AOEKDGLD_00144	KOEEOLLO_00063	AIKPHFFJ_00144	OCICKKDH_00582	LAPJCPHP_00275	FNPLKHGF_01064	JOJPMKHM_00275	PBMJHMHF_00144	APPKIIEI_00876	MMNOACJK_00582	BGKCNBEA_01086	DJCPGLKF_00144	ODLPJADC_01027	NMAJPAPB_00144	EMCOIMCJ_01106	JCJHLMCB_00581	ABEIKDDA_00765	IBPMHMIA_00669	JFCCFJBI_00669	PNNBOJMP_01027	EBFIAFOF_00273
rpe		ribulose-phosphate 3-epimerase	455	455	1	1	1497				644	644	644	ICEHKBDC_00614	NMGINMON_00504	NKLOPMNI_00143	EMKKCJHC_00616	HOLMDEGO_00143	ICIOCKJC_00583	FCJPNKLG_00143	NOPOMCDK_00143	ANJGPPLI_00143	GIDHNNMB_00143	DIFOFHFE_00614	LNOJNJFO_00143	HIPPBICM_00143	AHDKENDE_00142	PHHJCOIJ_00164	AOEKDGLD_00143	KOEEOLLO_00062	AIKPHFFJ_00143	OCICKKDH_00583	LAPJCPHP_00276	FNPLKHGF_01063	JOJPMKHM_00276	PBMJHMHF_00143	APPKIIEI_00877	MMNOACJK_00583	BGKCNBEA_01087	DJCPGLKF_00143	ODLPJADC_01028	NMAJPAPB_00143	EMCOIMCJ_01107	JCJHLMCB_00582	ABEIKDDA_00766	IBPMHMIA_00668	JFCCFJBI_00668	PNNBOJMP_01028	EBFIAFOF_00274
rsgA		ribosome small subunit-dependent GTPase A	455	455	1	1	1496				875	875	875	ICEHKBDC_00615	NMGINMON_00505	NKLOPMNI_00142	EMKKCJHC_00617	HOLMDEGO_00142	ICIOCKJC_00584	FCJPNKLG_00142	NOPOMCDK_00142	ANJGPPLI_00142	GIDHNNMB_00142	DIFOFHFE_00615	LNOJNJFO_00142	HIPPBICM_00142	AHDKENDE_00141	PHHJCOIJ_00163	AOEKDGLD_00142	KOEEOLLO_00061	AIKPHFFJ_00142	OCICKKDH_00584	LAPJCPHP_00277	FNPLKHGF_01062	JOJPMKHM_00277	PBMJHMHF_00142	APPKIIEI_00878	MMNOACJK_00584	BGKCNBEA_01088	DJCPGLKF_00142	ODLPJADC_01029	NMAJPAPB_00142	EMCOIMCJ_01108	JCJHLMCB_00583	ABEIKDDA_00767	IBPMHMIA_00667	JFCCFJBI_00667	PNNBOJMP_01029	EBFIAFOF_00275
pknB		non-specific serine/threonine protein kinase	455	455	1	1	1495				1994	1994	1994	ICEHKBDC_00616	NMGINMON_00506	NKLOPMNI_00141	EMKKCJHC_00618	HOLMDEGO_00141	ICIOCKJC_00585	FCJPNKLG_00141	NOPOMCDK_00141	ANJGPPLI_00141	GIDHNNMB_00141	DIFOFHFE_00616	LNOJNJFO_00141	HIPPBICM_00141	AHDKENDE_00140	PHHJCOIJ_00162	AOEKDGLD_00141	KOEEOLLO_00060	AIKPHFFJ_00141	OCICKKDH_00585	LAPJCPHP_00278	FNPLKHGF_01061	JOJPMKHM_00278	PBMJHMHF_00141	APPKIIEI_00879	MMNOACJK_00585	BGKCNBEA_01089	DJCPGLKF_00141	ODLPJADC_01030	NMAJPAPB_00141	EMCOIMCJ_01109	JCJHLMCB_00584	ABEIKDDA_00768	IBPMHMIA_00666	JFCCFJBI_00666	PNNBOJMP_01030	EBFIAFOF_00276
group_1469		protein phosphatase 2C domain-containing protein	455	455	1	1	1494				743	743	743	ICEHKBDC_00617	NMGINMON_00507	NKLOPMNI_00140	EMKKCJHC_00619	HOLMDEGO_00140	ICIOCKJC_00586	FCJPNKLG_00140	NOPOMCDK_00140	ANJGPPLI_00140	GIDHNNMB_00140	DIFOFHFE_00617	LNOJNJFO_00140	HIPPBICM_00140	AHDKENDE_00139	PHHJCOIJ_00161	AOEKDGLD_00140	KOEEOLLO_00059	AIKPHFFJ_00140	OCICKKDH_00586	LAPJCPHP_00279	FNPLKHGF_01060	JOJPMKHM_00279	PBMJHMHF_00140	APPKIIEI_00880	MMNOACJK_00586	BGKCNBEA_01090	DJCPGLKF_00140	ODLPJADC_01031	NMAJPAPB_00140	EMCOIMCJ_01110	JCJHLMCB_00585	ABEIKDDA_00769	IBPMHMIA_00665	JFCCFJBI_00665	PNNBOJMP_01031	EBFIAFOF_00277
rlmN		Ribosomal RNA large subunit methyltransferase N, Rlmn	455	455	1	1	1493				1094	1094	1094	ICEHKBDC_00618	NMGINMON_00508	NKLOPMNI_00139	EMKKCJHC_00620	HOLMDEGO_00139	ICIOCKJC_00587	FCJPNKLG_00139	NOPOMCDK_00139	ANJGPPLI_00139	GIDHNNMB_00139	DIFOFHFE_00618	LNOJNJFO_00139	HIPPBICM_00139	AHDKENDE_00138	PHHJCOIJ_00160	AOEKDGLD_00139	KOEEOLLO_00058	AIKPHFFJ_00139	OCICKKDH_00587	LAPJCPHP_00280	FNPLKHGF_01059	JOJPMKHM_00280	PBMJHMHF_00139	APPKIIEI_00881	MMNOACJK_00587	BGKCNBEA_01091	DJCPGLKF_00139	ODLPJADC_01032	NMAJPAPB_00139	EMCOIMCJ_01111	JCJHLMCB_00586	ABEIKDDA_00770	IBPMHMIA_00664	JFCCFJBI_00664	PNNBOJMP_01032	EBFIAFOF_00278
sun		ribosomal RNA small subunit methyltransferase B	455	455	1	1	1492				1307	1307	1307	ICEHKBDC_00619	NMGINMON_00509	NKLOPMNI_00138	EMKKCJHC_00621	HOLMDEGO_00138	ICIOCKJC_00588	FCJPNKLG_00138	NOPOMCDK_00138	ANJGPPLI_00138	GIDHNNMB_00138	DIFOFHFE_00619	LNOJNJFO_00138	HIPPBICM_00138	AHDKENDE_00137	PHHJCOIJ_00159	AOEKDGLD_00138	KOEEOLLO_00057	AIKPHFFJ_00138	OCICKKDH_00588	LAPJCPHP_00281	FNPLKHGF_01058	JOJPMKHM_00281	PBMJHMHF_00138	APPKIIEI_00882	MMNOACJK_00588	BGKCNBEA_01092	DJCPGLKF_00138	ODLPJADC_01033	NMAJPAPB_00138	EMCOIMCJ_01112	JCJHLMCB_00587	ABEIKDDA_00771	IBPMHMIA_00663	JFCCFJBI_00663	PNNBOJMP_01033	EBFIAFOF_00279
fmt		methionyl-tRNA formyltransferase	455	455	1	1	1491				935	935	935	ICEHKBDC_00620	NMGINMON_00510	NKLOPMNI_00137	EMKKCJHC_00622	HOLMDEGO_00137	ICIOCKJC_00589	FCJPNKLG_00137	NOPOMCDK_00137	ANJGPPLI_00137	GIDHNNMB_00137	DIFOFHFE_00620	LNOJNJFO_00137	HIPPBICM_00137	AHDKENDE_00136	PHHJCOIJ_00158	AOEKDGLD_00137	KOEEOLLO_00056	AIKPHFFJ_00137	OCICKKDH_00589	LAPJCPHP_00282	FNPLKHGF_01057	JOJPMKHM_00282	PBMJHMHF_00137	APPKIIEI_00883	MMNOACJK_00589	BGKCNBEA_01093	DJCPGLKF_00137	ODLPJADC_01034	NMAJPAPB_00137	EMCOIMCJ_01113	JCJHLMCB_00588	ABEIKDDA_00772	IBPMHMIA_00662	JFCCFJBI_00662	PNNBOJMP_01034	EBFIAFOF_00280
def2		putative polypeptide deformylase	455	455	1	1	1490				488	488	488	ICEHKBDC_00621	NMGINMON_00511	NKLOPMNI_00136	EMKKCJHC_00623	HOLMDEGO_00136	ICIOCKJC_00590	FCJPNKLG_00136	NOPOMCDK_00136	ANJGPPLI_00136	GIDHNNMB_00136	DIFOFHFE_00621	LNOJNJFO_00136	HIPPBICM_00136	AHDKENDE_00135	PHHJCOIJ_00157	AOEKDGLD_00136	KOEEOLLO_00055	AIKPHFFJ_00136	OCICKKDH_00590	LAPJCPHP_00283	FNPLKHGF_01056	JOJPMKHM_00283	PBMJHMHF_00136	APPKIIEI_00884	MMNOACJK_00590	BGKCNBEA_01094	DJCPGLKF_00136	ODLPJADC_01035	NMAJPAPB_00136	EMCOIMCJ_01114	JCJHLMCB_00589	ABEIKDDA_00773	IBPMHMIA_00661	JFCCFJBI_00661	PNNBOJMP_01035	EBFIAFOF_00281
xynA		TM2 domain containing membrane protein B7201	455	455	1	1	1489				278	278	278	ICEHKBDC_00622	NMGINMON_00512	NKLOPMNI_00135	EMKKCJHC_00624	HOLMDEGO_00135	ICIOCKJC_00591	FCJPNKLG_00135	NOPOMCDK_00135	ANJGPPLI_00135	GIDHNNMB_00135	DIFOFHFE_00622	LNOJNJFO_00135	HIPPBICM_00135	AHDKENDE_00134	PHHJCOIJ_00156	AOEKDGLD_00135	KOEEOLLO_00054	AIKPHFFJ_00135	OCICKKDH_00591	LAPJCPHP_00284	FNPLKHGF_01055	JOJPMKHM_00284	PBMJHMHF_00135	APPKIIEI_00885	MMNOACJK_00591	BGKCNBEA_01095	DJCPGLKF_00135	ODLPJADC_01036	NMAJPAPB_00135	EMCOIMCJ_01115	JCJHLMCB_00590	ABEIKDDA_00774	IBPMHMIA_00660	JFCCFJBI_00660	PNNBOJMP_01036	EBFIAFOF_00282
priA		primosomal protein N prime	455	455	1	1	1486				2408	2408	2408	ICEHKBDC_00624	NMGINMON_00514	NKLOPMNI_00133	EMKKCJHC_00626	HOLMDEGO_00133	ICIOCKJC_00593	FCJPNKLG_00133	NOPOMCDK_00133	ANJGPPLI_00133	GIDHNNMB_00133	DIFOFHFE_00624	LNOJNJFO_00133	HIPPBICM_00133	AHDKENDE_00132	PHHJCOIJ_00153	AOEKDGLD_00133	KOEEOLLO_00052	AIKPHFFJ_00133	OCICKKDH_00594	LAPJCPHP_00286	FNPLKHGF_01053	JOJPMKHM_00286	PBMJHMHF_00133	APPKIIEI_00887	MMNOACJK_00593	BGKCNBEA_01097	DJCPGLKF_00133	ODLPJADC_01038	NMAJPAPB_00133	EMCOIMCJ_01117	JCJHLMCB_00592	ABEIKDDA_00776	IBPMHMIA_00658	JFCCFJBI_00658	PNNBOJMP_01038	EBFIAFOF_00284
coaBC		bifunctional phosphopantothenoylcysteine decarboxylase/phosphopantothenate--cysteine ligase	455	455	1	1	1485				1199	1199	1199	ICEHKBDC_00625	NMGINMON_00515	NKLOPMNI_00132	EMKKCJHC_00627	HOLMDEGO_00132	ICIOCKJC_00594	FCJPNKLG_00132	NOPOMCDK_00132	ANJGPPLI_00132	GIDHNNMB_00132	DIFOFHFE_00625	LNOJNJFO_00132	HIPPBICM_00132	AHDKENDE_00131	PHHJCOIJ_00152	AOEKDGLD_00132	KOEEOLLO_00051	AIKPHFFJ_00132	OCICKKDH_00595	LAPJCPHP_00287	FNPLKHGF_01052	JOJPMKHM_00287	PBMJHMHF_00132	APPKIIEI_00888	MMNOACJK_00594	BGKCNBEA_01098	DJCPGLKF_00132	ODLPJADC_01039	NMAJPAPB_00132	EMCOIMCJ_01118	JCJHLMCB_00593	ABEIKDDA_00777	IBPMHMIA_00657	JFCCFJBI_00657	PNNBOJMP_01039	EBFIAFOF_00285
rpoZ		DNA-directed RNA polymerase subunit omega	455	455	1	1	1484				218	218	218	ICEHKBDC_00626	NMGINMON_00516	NKLOPMNI_00131	EMKKCJHC_00628	HOLMDEGO_00131	ICIOCKJC_00595	FCJPNKLG_00131	NOPOMCDK_00131	ANJGPPLI_00131	GIDHNNMB_00131	DIFOFHFE_00626	LNOJNJFO_00131	HIPPBICM_00131	AHDKENDE_00130	PHHJCOIJ_00151	AOEKDGLD_00131	KOEEOLLO_00050	AIKPHFFJ_00131	OCICKKDH_00596	LAPJCPHP_00288	FNPLKHGF_01051	JOJPMKHM_00288	PBMJHMHF_00131	APPKIIEI_00889	MMNOACJK_00595	BGKCNBEA_01099	DJCPGLKF_00131	ODLPJADC_01040	NMAJPAPB_00131	EMCOIMCJ_01119	JCJHLMCB_00594	ABEIKDDA_00778	IBPMHMIA_00656	JFCCFJBI_00656	PNNBOJMP_01040	EBFIAFOF_00286
gmk		guanylate kinase	455	455	1	1	1483				623	623	623	ICEHKBDC_00627	NMGINMON_00517	NKLOPMNI_00130	EMKKCJHC_00629	HOLMDEGO_00130	ICIOCKJC_00596	FCJPNKLG_00130	NOPOMCDK_00130	ANJGPPLI_00130	GIDHNNMB_00130	DIFOFHFE_00627	LNOJNJFO_00130	HIPPBICM_00130	AHDKENDE_00129	PHHJCOIJ_00150	AOEKDGLD_00130	KOEEOLLO_00049	AIKPHFFJ_00130	OCICKKDH_00597	LAPJCPHP_00289	FNPLKHGF_01050	JOJPMKHM_00289	PBMJHMHF_00130	APPKIIEI_00890	MMNOACJK_00596	BGKCNBEA_01100	DJCPGLKF_00130	ODLPJADC_01041	NMAJPAPB_00130	EMCOIMCJ_01120	JCJHLMCB_00595	ABEIKDDA_00779	IBPMHMIA_00655	JFCCFJBI_00655	PNNBOJMP_01041	EBFIAFOF_00287
fbpA		putative fibronectin/fibrinogen binding protein	455	455	1	1	1482				1697	1697	1697	ICEHKBDC_00628	NMGINMON_00518	NKLOPMNI_00129	EMKKCJHC_00630	HOLMDEGO_00129	ICIOCKJC_00597	FCJPNKLG_00129	NOPOMCDK_00129	ANJGPPLI_00129	GIDHNNMB_00129	DIFOFHFE_00628	LNOJNJFO_00129	HIPPBICM_00129	AHDKENDE_00128	PHHJCOIJ_00149	AOEKDGLD_00129	KOEEOLLO_00048	AIKPHFFJ_00129	OCICKKDH_00598	LAPJCPHP_00290	FNPLKHGF_01049	JOJPMKHM_00290	PBMJHMHF_00129	APPKIIEI_00891	MMNOACJK_00597	BGKCNBEA_01101	DJCPGLKF_00129	ODLPJADC_01042	NMAJPAPB_00129	EMCOIMCJ_01121	JCJHLMCB_00596	ABEIKDDA_00780	IBPMHMIA_00654	JFCCFJBI_00654	PNNBOJMP_01042	EBFIAFOF_00288
group_1480		3-demethylubiquinone-9 3-methyltransferase	455	455	1	1	1481				401	401	401	ICEHKBDC_00629	NMGINMON_00519	NKLOPMNI_00128	EMKKCJHC_00631	HOLMDEGO_00128	ICIOCKJC_00598	FCJPNKLG_00128	NOPOMCDK_00128	ANJGPPLI_00128	GIDHNNMB_00128	DIFOFHFE_00629	LNOJNJFO_00128	HIPPBICM_00128	AHDKENDE_00127	PHHJCOIJ_00148	AOEKDGLD_00128	KOEEOLLO_00047	AIKPHFFJ_00128	OCICKKDH_00599	LAPJCPHP_00291	FNPLKHGF_01048	JOJPMKHM_00291	PBMJHMHF_00128	APPKIIEI_00892	MMNOACJK_00598	BGKCNBEA_01102	DJCPGLKF_00128	ODLPJADC_01043	NMAJPAPB_00128	EMCOIMCJ_01122	JCJHLMCB_00597	ABEIKDDA_00781	IBPMHMIA_00653	JFCCFJBI_00653	PNNBOJMP_01043	EBFIAFOF_00289
pyrE		putative orotate phosphoribosyltransferase	455	455	1	1	1479				611	611	611	ICEHKBDC_00631	NMGINMON_00521	NKLOPMNI_00126	EMKKCJHC_00633	HOLMDEGO_00126	ICIOCKJC_00600	FCJPNKLG_00126	NOPOMCDK_00126	ANJGPPLI_00126	GIDHNNMB_00126	DIFOFHFE_00631	LNOJNJFO_00126	HIPPBICM_00126	AHDKENDE_00125	PHHJCOIJ_00146	AOEKDGLD_00126	KOEEOLLO_00045	AIKPHFFJ_00126	OCICKKDH_00601	LAPJCPHP_00293	FNPLKHGF_01046	JOJPMKHM_00293	PBMJHMHF_00126	APPKIIEI_00894	MMNOACJK_00600	BGKCNBEA_01104	DJCPGLKF_00126	ODLPJADC_01045	NMAJPAPB_00126	EMCOIMCJ_01124	JCJHLMCB_00599	ABEIKDDA_00783	IBPMHMIA_00651	JFCCFJBI_00651	PNNBOJMP_01045	EBFIAFOF_00291
pyrF		putative orotidine 5'-phosphate decarboxylase	455	455	1	1	1478				692	692	692	ICEHKBDC_00632	NMGINMON_00522	NKLOPMNI_00125	EMKKCJHC_00634	HOLMDEGO_00125	ICIOCKJC_00601	FCJPNKLG_00125	NOPOMCDK_00125	ANJGPPLI_00125	GIDHNNMB_00125	DIFOFHFE_00632	LNOJNJFO_00125	HIPPBICM_00125	AHDKENDE_00124	PHHJCOIJ_00145	AOEKDGLD_00125	KOEEOLLO_00044	AIKPHFFJ_00125	OCICKKDH_00602	LAPJCPHP_00294	FNPLKHGF_01045	JOJPMKHM_00294	PBMJHMHF_00125	APPKIIEI_00895	MMNOACJK_00601	BGKCNBEA_01105	DJCPGLKF_00125	ODLPJADC_01046	NMAJPAPB_00125	EMCOIMCJ_01125	JCJHLMCB_00600	ABEIKDDA_00784	IBPMHMIA_00650	JFCCFJBI_00650	PNNBOJMP_01046	EBFIAFOF_00292
carB		putative carbamoyl-phosphate synthase, pyrimidine-specific, large chain	455	455	1	1	1477				3173	3173	3173	ICEHKBDC_00633	NMGINMON_00523	NKLOPMNI_00124	EMKKCJHC_00635	HOLMDEGO_00124	ICIOCKJC_00602	FCJPNKLG_00124	NOPOMCDK_00124	ANJGPPLI_00124	GIDHNNMB_00124	DIFOFHFE_00633	LNOJNJFO_00124	HIPPBICM_00124	AHDKENDE_00123	PHHJCOIJ_00144	AOEKDGLD_00124	KOEEOLLO_00043	AIKPHFFJ_00124	OCICKKDH_00603	LAPJCPHP_00295	FNPLKHGF_01044	JOJPMKHM_00295	PBMJHMHF_00124	APPKIIEI_00896	MMNOACJK_00602	BGKCNBEA_01106	DJCPGLKF_00124	ODLPJADC_01047	NMAJPAPB_00124	EMCOIMCJ_01126	JCJHLMCB_00601	ABEIKDDA_00785	IBPMHMIA_00649	JFCCFJBI_00649	PNNBOJMP_01047	EBFIAFOF_00293
pyrAA		putative carbamoyl-phosphate synthase, pyrimidine-specific, small chain	455	455	1	1	1476				1100	1100	1100	ICEHKBDC_00634	NMGINMON_00524	NKLOPMNI_00123	EMKKCJHC_00636	HOLMDEGO_00123	ICIOCKJC_00603	FCJPNKLG_00123	NOPOMCDK_00123	ANJGPPLI_00123	GIDHNNMB_00123	DIFOFHFE_00634	LNOJNJFO_00123	HIPPBICM_00123	AHDKENDE_00122	PHHJCOIJ_00143	AOEKDGLD_00123	KOEEOLLO_00042	AIKPHFFJ_00123	OCICKKDH_00604	LAPJCPHP_00296	FNPLKHGF_01043	JOJPMKHM_00296	PBMJHMHF_00123	APPKIIEI_00897	MMNOACJK_00603	BGKCNBEA_01107	DJCPGLKF_00123	ODLPJADC_01048	NMAJPAPB_00123	EMCOIMCJ_01127	JCJHLMCB_00602	ABEIKDDA_00786	IBPMHMIA_00648	JFCCFJBI_00648	PNNBOJMP_01048	EBFIAFOF_00294
pyrC		putative dihydroorotase	455	455	1	1	1475				1277	1277	1277	ICEHKBDC_00635	NMGINMON_00525	NKLOPMNI_00122	EMKKCJHC_00637	HOLMDEGO_00122	ICIOCKJC_00604	FCJPNKLG_00122	NOPOMCDK_00122	ANJGPPLI_00122	GIDHNNMB_00122	DIFOFHFE_00635	LNOJNJFO_00122	HIPPBICM_00122	AHDKENDE_00121	PHHJCOIJ_00142	AOEKDGLD_00122	KOEEOLLO_00041	AIKPHFFJ_00122	OCICKKDH_00605	LAPJCPHP_00297	FNPLKHGF_01042	JOJPMKHM_00297	PBMJHMHF_00122	APPKIIEI_00898	MMNOACJK_00604	BGKCNBEA_01108	DJCPGLKF_00122	ODLPJADC_01049	NMAJPAPB_00122	EMCOIMCJ_01128	JCJHLMCB_00603	ABEIKDDA_00787	IBPMHMIA_00647	JFCCFJBI_00647	PNNBOJMP_01049	EBFIAFOF_00295
pyrB		aspartate carbamoyltransferase catalytic subunit	455	455	1	1	1474				881	881	881	ICEHKBDC_00636	NMGINMON_00526	NKLOPMNI_00121	EMKKCJHC_00638	HOLMDEGO_00121	ICIOCKJC_00605	FCJPNKLG_00121	NOPOMCDK_00121	ANJGPPLI_00121	GIDHNNMB_00121	DIFOFHFE_00636	LNOJNJFO_00121	HIPPBICM_00121	AHDKENDE_00120	PHHJCOIJ_00141	AOEKDGLD_00121	KOEEOLLO_00040	AIKPHFFJ_00121	OCICKKDH_00606	LAPJCPHP_00298	FNPLKHGF_01041	JOJPMKHM_00298	PBMJHMHF_00121	APPKIIEI_00899	MMNOACJK_00605	BGKCNBEA_01109	DJCPGLKF_00121	ODLPJADC_01050	NMAJPAPB_00121	EMCOIMCJ_01129	JCJHLMCB_00604	ABEIKDDA_00788	IBPMHMIA_00646	JFCCFJBI_00646	PNNBOJMP_01050	EBFIAFOF_00296
uraA		uracil permease	455	455	1	1	1473				1307	1307	1307	ICEHKBDC_00637	NMGINMON_00527	NKLOPMNI_00120	EMKKCJHC_00639	HOLMDEGO_00120	ICIOCKJC_00606	FCJPNKLG_00120	NOPOMCDK_00120	ANJGPPLI_00120	GIDHNNMB_00120	DIFOFHFE_00637	LNOJNJFO_00120	HIPPBICM_00120	AHDKENDE_00119	PHHJCOIJ_00140	AOEKDGLD_00120	KOEEOLLO_00039	AIKPHFFJ_00120	OCICKKDH_00607	LAPJCPHP_00299	FNPLKHGF_01040	JOJPMKHM_00299	PBMJHMHF_00120	APPKIIEI_00900	MMNOACJK_00606	BGKCNBEA_01110	DJCPGLKF_00120	ODLPJADC_01051	NMAJPAPB_00120	EMCOIMCJ_01130	JCJHLMCB_00605	ABEIKDDA_00789	IBPMHMIA_00645	JFCCFJBI_00645	PNNBOJMP_01051	EBFIAFOF_00297
pyrR		bifunctional protein pyrimidine operon regulatory protein/uracil phosphoribosyltransferase, PyrR	455	455	1	1	1472				527	527	527	ICEHKBDC_00638	NMGINMON_00528	NKLOPMNI_00119	EMKKCJHC_00640	HOLMDEGO_00119	ICIOCKJC_00607	FCJPNKLG_00119	NOPOMCDK_00119	ANJGPPLI_00119	GIDHNNMB_00119	DIFOFHFE_00638	LNOJNJFO_00119	HIPPBICM_00119	AHDKENDE_00118	PHHJCOIJ_00139	AOEKDGLD_00119	KOEEOLLO_00038	AIKPHFFJ_00119	OCICKKDH_00608	LAPJCPHP_00300	FNPLKHGF_01039	JOJPMKHM_00300	PBMJHMHF_00119	APPKIIEI_00901	MMNOACJK_00607	BGKCNBEA_01111	DJCPGLKF_00119	ODLPJADC_01052	NMAJPAPB_00119	EMCOIMCJ_01131	JCJHLMCB_00606	ABEIKDDA_00790	IBPMHMIA_00644	JFCCFJBI_00644	PNNBOJMP_01052	EBFIAFOF_00298
rluD		RluD subfamily ribosomal large subunit pseudouridine synthase	455	455	1	1	1471				917	917	917	ICEHKBDC_00639	NMGINMON_00529	NKLOPMNI_00118	EMKKCJHC_00641	HOLMDEGO_00118	ICIOCKJC_00608	FCJPNKLG_00118	NOPOMCDK_00118	ANJGPPLI_00118	GIDHNNMB_00118	DIFOFHFE_00639	LNOJNJFO_00118	HIPPBICM_00118	AHDKENDE_00117	PHHJCOIJ_00138	AOEKDGLD_00118	KOEEOLLO_00037	AIKPHFFJ_00118	OCICKKDH_00609	LAPJCPHP_00301	FNPLKHGF_01038	JOJPMKHM_00301	PBMJHMHF_00118	APPKIIEI_00902	MMNOACJK_00608	BGKCNBEA_01112	DJCPGLKF_00118	ODLPJADC_01053	NMAJPAPB_00118	EMCOIMCJ_01132	JCJHLMCB_00607	ABEIKDDA_00791	IBPMHMIA_00643	JFCCFJBI_00643	PNNBOJMP_01053	EBFIAFOF_00299
lspA		lipoprotein signal peptidase	455	455	1	1	1470				491	491	491	ICEHKBDC_00640	NMGINMON_00530	NKLOPMNI_00117	EMKKCJHC_00642	HOLMDEGO_00117	ICIOCKJC_00609	FCJPNKLG_00117	NOPOMCDK_00117	ANJGPPLI_00117	GIDHNNMB_00117	DIFOFHFE_00640	LNOJNJFO_00117	HIPPBICM_00117	AHDKENDE_00116	PHHJCOIJ_00137	AOEKDGLD_00117	KOEEOLLO_00036	AIKPHFFJ_00117	OCICKKDH_00610	LAPJCPHP_00302	FNPLKHGF_01037	JOJPMKHM_00302	PBMJHMHF_00117	APPKIIEI_00903	MMNOACJK_00609	BGKCNBEA_01113	DJCPGLKF_00117	ODLPJADC_01054	NMAJPAPB_00117	EMCOIMCJ_01133	JCJHLMCB_00608	ABEIKDDA_00792	IBPMHMIA_00642	JFCCFJBI_00642	PNNBOJMP_01054	EBFIAFOF_00300
group_1492		glyoxalase/bleomycin resistance protein/dioxygenase superfamily protein	455	455	1	1	1466				797	797	797	ICEHKBDC_00644	NMGINMON_00534	NKLOPMNI_00113	EMKKCJHC_00646	HOLMDEGO_00113	ICIOCKJC_00613	FCJPNKLG_00113	NOPOMCDK_00113	ANJGPPLI_00113	GIDHNNMB_00113	DIFOFHFE_00644	LNOJNJFO_00113	HIPPBICM_00113	AHDKENDE_00112	PHHJCOIJ_00133	AOEKDGLD_00113	KOEEOLLO_00032	AIKPHFFJ_00113	OCICKKDH_00614	LAPJCPHP_00306	FNPLKHGF_01033	JOJPMKHM_00306	PBMJHMHF_00113	APPKIIEI_00907	MMNOACJK_00613	BGKCNBEA_01117	DJCPGLKF_00113	ODLPJADC_01058	NMAJPAPB_00113	EMCOIMCJ_01137	JCJHLMCB_00612	ABEIKDDA_00796	IBPMHMIA_00638	JFCCFJBI_00638	PNNBOJMP_01058	EBFIAFOF_00304
ileS		isoleucyl-tRNA synthetase	455	455	1	1	1465				2753	2753	2753	ICEHKBDC_00645	NMGINMON_00535	NKLOPMNI_00112	EMKKCJHC_00647	HOLMDEGO_00112	ICIOCKJC_00614	FCJPNKLG_00112	NOPOMCDK_00112	ANJGPPLI_00112	GIDHNNMB_00112	DIFOFHFE_00645	LNOJNJFO_00112	HIPPBICM_00112	AHDKENDE_00111	PHHJCOIJ_00132	AOEKDGLD_00112	KOEEOLLO_00031	AIKPHFFJ_00112	OCICKKDH_00615	LAPJCPHP_00307	FNPLKHGF_01032	JOJPMKHM_00307	PBMJHMHF_00112	APPKIIEI_00908	MMNOACJK_00614	BGKCNBEA_01118	DJCPGLKF_00112	ODLPJADC_01059	NMAJPAPB_00112	EMCOIMCJ_01138	JCJHLMCB_00613	ABEIKDDA_00797	IBPMHMIA_00637	JFCCFJBI_00637	PNNBOJMP_01059	EBFIAFOF_00305
group_1494		hypothetical protein	455	455	1	1	1462				290	290	290	ICEHKBDC_00648	NMGINMON_00538	NKLOPMNI_00109	EMKKCJHC_00650	HOLMDEGO_00109	ICIOCKJC_00617	FCJPNKLG_00109	NOPOMCDK_00109	ANJGPPLI_00109	GIDHNNMB_00109	DIFOFHFE_00648	LNOJNJFO_00109	HIPPBICM_00109	AHDKENDE_00108	PHHJCOIJ_00129	AOEKDGLD_00109	KOEEOLLO_00028	AIKPHFFJ_00109	OCICKKDH_00618	LAPJCPHP_00310	FNPLKHGF_01029	JOJPMKHM_00310	PBMJHMHF_00109	APPKIIEI_00911	MMNOACJK_00617	BGKCNBEA_01121	DJCPGLKF_00109	ODLPJADC_01062	NMAJPAPB_00109	EMCOIMCJ_01141	JCJHLMCB_00616	ABEIKDDA_00800	IBPMHMIA_00634	JFCCFJBI_00634	PNNBOJMP_01062	EBFIAFOF_00308
sepF		cell division-like FtsZ-interacting protein	455	455	1	1	1461				563	563	563	ICEHKBDC_00649	NMGINMON_00539	NKLOPMNI_00108	EMKKCJHC_00651	HOLMDEGO_00108	ICIOCKJC_00618	FCJPNKLG_00108	NOPOMCDK_00108	ANJGPPLI_00108	GIDHNNMB_00108	DIFOFHFE_00649	LNOJNJFO_00108	HIPPBICM_00108	AHDKENDE_00107	PHHJCOIJ_00128	AOEKDGLD_00108	KOEEOLLO_00027	AIKPHFFJ_00108	OCICKKDH_00619	LAPJCPHP_00311	FNPLKHGF_01028	JOJPMKHM_00311	PBMJHMHF_00108	APPKIIEI_00912	MMNOACJK_00618	BGKCNBEA_01122	DJCPGLKF_00108	ODLPJADC_01063	NMAJPAPB_00108	EMCOIMCJ_01142	JCJHLMCB_00617	ABEIKDDA_00801	IBPMHMIA_00633	JFCCFJBI_00633	PNNBOJMP_01063	EBFIAFOF_00309
group_1496		alanine racemase	455	455	1	1	1460				668	668	668	ICEHKBDC_00650	NMGINMON_00540	NKLOPMNI_00107	EMKKCJHC_00652	HOLMDEGO_00107	ICIOCKJC_00619	FCJPNKLG_00107	NOPOMCDK_00107	ANJGPPLI_00107	GIDHNNMB_00107	DIFOFHFE_00650	LNOJNJFO_00107	HIPPBICM_00107	AHDKENDE_00106	PHHJCOIJ_00127	AOEKDGLD_00107	KOEEOLLO_00026	AIKPHFFJ_00107	OCICKKDH_00620	LAPJCPHP_00312	FNPLKHGF_01027	JOJPMKHM_00312	PBMJHMHF_00107	APPKIIEI_00913	MMNOACJK_00619	BGKCNBEA_01123	DJCPGLKF_00107	ODLPJADC_01064	NMAJPAPB_00107	EMCOIMCJ_01143	JCJHLMCB_00618	ABEIKDDA_00802	IBPMHMIA_00632	JFCCFJBI_00632	PNNBOJMP_01064	EBFIAFOF_00310
group_1497		multi-copper polyphenol oxidoreductase laccase	455	455	1	1	1459				791	791	791	ICEHKBDC_00651	NMGINMON_00541	NKLOPMNI_00106	EMKKCJHC_00653	HOLMDEGO_00106	ICIOCKJC_00620	FCJPNKLG_00106	NOPOMCDK_00106	ANJGPPLI_00106	GIDHNNMB_00106	DIFOFHFE_00651	LNOJNJFO_00106	HIPPBICM_00106	AHDKENDE_00105	PHHJCOIJ_00126	AOEKDGLD_00106	KOEEOLLO_00025	AIKPHFFJ_00106	OCICKKDH_00621	LAPJCPHP_00313	FNPLKHGF_01026	JOJPMKHM_00313	PBMJHMHF_00106	APPKIIEI_00914	MMNOACJK_00620	BGKCNBEA_01124	DJCPGLKF_00106	ODLPJADC_01065	NMAJPAPB_00106	EMCOIMCJ_01144	JCJHLMCB_00619	ABEIKDDA_00803	IBPMHMIA_00631	JFCCFJBI_00631	PNNBOJMP_01065	EBFIAFOF_00311
ftsZ		cell division protein FtsZ	455	455	1	1	1458				1172	1172	1172	ICEHKBDC_00652	NMGINMON_00542	NKLOPMNI_00105	EMKKCJHC_00654	HOLMDEGO_00105	ICIOCKJC_00621	FCJPNKLG_00105	NOPOMCDK_00105	ANJGPPLI_00105	GIDHNNMB_00105	DIFOFHFE_00652	LNOJNJFO_00105	HIPPBICM_00105	AHDKENDE_00104	PHHJCOIJ_00125	AOEKDGLD_00105	KOEEOLLO_00024	AIKPHFFJ_00105	OCICKKDH_00622	LAPJCPHP_00314	FNPLKHGF_01025	JOJPMKHM_00314	PBMJHMHF_00105	APPKIIEI_00915	MMNOACJK_00621	BGKCNBEA_01125	DJCPGLKF_00105	ODLPJADC_01066	NMAJPAPB_00105	EMCOIMCJ_01145	JCJHLMCB_00620	ABEIKDDA_00804	IBPMHMIA_00630	JFCCFJBI_00630	PNNBOJMP_01066	EBFIAFOF_00312
ftsA		putative cell division protein	455	455	1	1	1457				1406	1406	1406	ICEHKBDC_00653	NMGINMON_00543	NKLOPMNI_00104	EMKKCJHC_00655	HOLMDEGO_00104	ICIOCKJC_00622	FCJPNKLG_00104	NOPOMCDK_00104	ANJGPPLI_00104	GIDHNNMB_00104	DIFOFHFE_00653	LNOJNJFO_00104	HIPPBICM_00104	AHDKENDE_00103	PHHJCOIJ_00124	AOEKDGLD_00104	KOEEOLLO_00023	AIKPHFFJ_00104	OCICKKDH_00623	LAPJCPHP_00315	FNPLKHGF_01024	JOJPMKHM_00315	PBMJHMHF_00104	APPKIIEI_00916	MMNOACJK_00622	BGKCNBEA_01126	DJCPGLKF_00104	ODLPJADC_01067	NMAJPAPB_00104	EMCOIMCJ_01146	JCJHLMCB_00621	ABEIKDDA_00805	IBPMHMIA_00629	JFCCFJBI_00629	PNNBOJMP_01067	EBFIAFOF_00313
murD		UDP-N-acetylmuramoyl-L-alanyl-D-glutamate synthetase	455	455	1	1	1455				1349	1349	1349	ICEHKBDC_00655	NMGINMON_00545	NKLOPMNI_00102	EMKKCJHC_00657	HOLMDEGO_00102	ICIOCKJC_00624	FCJPNKLG_00102	NOPOMCDK_00102	ANJGPPLI_00102	GIDHNNMB_00102	DIFOFHFE_00655	LNOJNJFO_00102	HIPPBICM_00102	AHDKENDE_00101	PHHJCOIJ_00122	AOEKDGLD_00102	KOEEOLLO_00021	AIKPHFFJ_00102	OCICKKDH_00625	LAPJCPHP_00317	FNPLKHGF_01022	JOJPMKHM_00317	PBMJHMHF_00102	APPKIIEI_00918	MMNOACJK_00624	BGKCNBEA_01128	DJCPGLKF_00102	ODLPJADC_01069	NMAJPAPB_00102	EMCOIMCJ_01148	JCJHLMCB_00623	ABEIKDDA_00807	IBPMHMIA_00627	JFCCFJBI_00627	PNNBOJMP_01069	EBFIAFOF_00315
mraY		phospho-N-acetylmuramoyl-pentapeptide- transferase	455	455	1	1	1454				965	965	965	ICEHKBDC_00656	NMGINMON_00546	NKLOPMNI_00101	EMKKCJHC_00658	HOLMDEGO_00101	ICIOCKJC_00625	FCJPNKLG_00101	NOPOMCDK_00101	ANJGPPLI_00101	GIDHNNMB_00101	DIFOFHFE_00656	LNOJNJFO_00101	HIPPBICM_00101	AHDKENDE_00100	PHHJCOIJ_00121	AOEKDGLD_00101	KOEEOLLO_00020	AIKPHFFJ_00101	OCICKKDH_00626	LAPJCPHP_00318	FNPLKHGF_01021	JOJPMKHM_00318	PBMJHMHF_00101	APPKIIEI_00919	MMNOACJK_00625	BGKCNBEA_01129	DJCPGLKF_00101	ODLPJADC_01070	NMAJPAPB_00101	EMCOIMCJ_01149	JCJHLMCB_00624	ABEIKDDA_00808	IBPMHMIA_00626	JFCCFJBI_00626	PNNBOJMP_01070	EBFIAFOF_00316
pbpA		penicillin-binding protein 1	455	455	1	1	1453				2234	2234	2234	ICEHKBDC_00657	NMGINMON_00547	NKLOPMNI_00100	EMKKCJHC_00659	HOLMDEGO_00100	ICIOCKJC_00626	FCJPNKLG_00100	NOPOMCDK_00100	ANJGPPLI_00100	GIDHNNMB_00100	DIFOFHFE_00657	LNOJNJFO_00100	HIPPBICM_00100	AHDKENDE_00099	PHHJCOIJ_00120	AOEKDGLD_00100	KOEEOLLO_00019	AIKPHFFJ_00100	OCICKKDH_00627	LAPJCPHP_00319	FNPLKHGF_01020	JOJPMKHM_00319	PBMJHMHF_00100	APPKIIEI_00920	MMNOACJK_00626	BGKCNBEA_01130	DJCPGLKF_00100	ODLPJADC_01071	NMAJPAPB_00100	EMCOIMCJ_01150	JCJHLMCB_00625	ABEIKDDA_00809	IBPMHMIA_00625	JFCCFJBI_00625	PNNBOJMP_01071	EBFIAFOF_00317
ftsL		cell division and chromosome partitioning protein, FtsL	455	455	1	1	1452				401	401	401	ICEHKBDC_00658	NMGINMON_00548	NKLOPMNI_00099	EMKKCJHC_00660	HOLMDEGO_00099	ICIOCKJC_00627	FCJPNKLG_00099	NOPOMCDK_00099	ANJGPPLI_00099	GIDHNNMB_00099	DIFOFHFE_00658	LNOJNJFO_00099	HIPPBICM_00099	AHDKENDE_00098	PHHJCOIJ_00119	AOEKDGLD_00099	KOEEOLLO_00018	AIKPHFFJ_00099	OCICKKDH_00628	LAPJCPHP_00320	FNPLKHGF_01019	JOJPMKHM_00320	PBMJHMHF_00099	APPKIIEI_00921	MMNOACJK_00627	BGKCNBEA_01131	DJCPGLKF_00099	ODLPJADC_01072	NMAJPAPB_00099	EMCOIMCJ_01151	JCJHLMCB_00626	ABEIKDDA_00810	IBPMHMIA_00624	JFCCFJBI_00624	PNNBOJMP_01072	EBFIAFOF_00318
mraW		S-adenosyl-methyltransferase MraW	455	455	1	1	1451				935	935	935	ICEHKBDC_00659	NMGINMON_00549	NKLOPMNI_00098	EMKKCJHC_00661	HOLMDEGO_00098	ICIOCKJC_00628	FCJPNKLG_00098	NOPOMCDK_00098	ANJGPPLI_00098	GIDHNNMB_00098	DIFOFHFE_00659	LNOJNJFO_00098	HIPPBICM_00098	AHDKENDE_00097	PHHJCOIJ_00118	AOEKDGLD_00098	KOEEOLLO_00017	AIKPHFFJ_00098	OCICKKDH_00629	LAPJCPHP_00321	FNPLKHGF_01018	JOJPMKHM_00321	PBMJHMHF_00098	APPKIIEI_00922	MMNOACJK_00628	BGKCNBEA_01132	DJCPGLKF_00098	ODLPJADC_01073	NMAJPAPB_00098	EMCOIMCJ_01152	JCJHLMCB_00627	ABEIKDDA_00811	IBPMHMIA_00623	JFCCFJBI_00623	PNNBOJMP_01073	EBFIAFOF_00319
mraZ		cell division protein MraZ	455	455	1	1	1450				431	431	431	ICEHKBDC_00660	NMGINMON_00550	NKLOPMNI_00097	EMKKCJHC_00662	HOLMDEGO_00097	ICIOCKJC_00629	FCJPNKLG_00097	NOPOMCDK_00097	ANJGPPLI_00097	GIDHNNMB_00097	DIFOFHFE_00660	LNOJNJFO_00097	HIPPBICM_00097	AHDKENDE_00096	PHHJCOIJ_00117	AOEKDGLD_00097	KOEEOLLO_00016	AIKPHFFJ_00097	OCICKKDH_00630	LAPJCPHP_00322	FNPLKHGF_01017	JOJPMKHM_00322	PBMJHMHF_00097	APPKIIEI_00923	MMNOACJK_00629	BGKCNBEA_01133	DJCPGLKF_00097	ODLPJADC_01074	NMAJPAPB_00097	EMCOIMCJ_01153	JCJHLMCB_00628	ABEIKDDA_00812	IBPMHMIA_00622	JFCCFJBI_00622	PNNBOJMP_01074	EBFIAFOF_00320
bshC		Putative cysteine ligase BshC	455	455	1	1	1449				1613	1613	1613	ICEHKBDC_00661	NMGINMON_00551	NKLOPMNI_00096	EMKKCJHC_00663	HOLMDEGO_00096	ICIOCKJC_00630	FCJPNKLG_00096	NOPOMCDK_00096	ANJGPPLI_00096	GIDHNNMB_00096	DIFOFHFE_00661	LNOJNJFO_00096	HIPPBICM_00096	AHDKENDE_00095	PHHJCOIJ_00116	AOEKDGLD_00096	KOEEOLLO_00015	AIKPHFFJ_00096	OCICKKDH_00631	LAPJCPHP_00323	FNPLKHGF_01016	JOJPMKHM_00323	PBMJHMHF_00096	APPKIIEI_00924	MMNOACJK_00630	BGKCNBEA_01134	DJCPGLKF_00096	ODLPJADC_01075	NMAJPAPB_00096	EMCOIMCJ_01154	JCJHLMCB_00629	ABEIKDDA_00813	IBPMHMIA_00621	JFCCFJBI_00621	PNNBOJMP_01075	EBFIAFOF_00321
group_1507		5'-ribonucleotide phosphohydrolase	455	455	1	1	1447				686	686	686	ICEHKBDC_00663	NMGINMON_00553	NKLOPMNI_00094	EMKKCJHC_00665	HOLMDEGO_00094	ICIOCKJC_00632	FCJPNKLG_00094	NOPOMCDK_00094	ANJGPPLI_00094	GIDHNNMB_00094	DIFOFHFE_00663	LNOJNJFO_00094	HIPPBICM_00094	AHDKENDE_00093	PHHJCOIJ_00114	AOEKDGLD_00094	KOEEOLLO_00013	AIKPHFFJ_00094	OCICKKDH_00633	LAPJCPHP_00325	FNPLKHGF_01014	JOJPMKHM_00325	PBMJHMHF_00094	APPKIIEI_00926	MMNOACJK_00632	BGKCNBEA_01136	DJCPGLKF_00094	ODLPJADC_01077	NMAJPAPB_00094	EMCOIMCJ_01156	JCJHLMCB_00631	ABEIKDDA_00815	IBPMHMIA_00619	JFCCFJBI_00619	PNNBOJMP_01077	EBFIAFOF_00323
group_1508		antibacterial protein (phenol soluble modulin)	455	455	1	1	1445				134	134	134	ICEHKBDC_00664	NMGINMON_00554	NKLOPMNI_00093	EMKKCJHC_00666	HOLMDEGO_00093	ICIOCKJC_00633	FCJPNKLG_00093	NOPOMCDK_00093	ANJGPPLI_00093	GIDHNNMB_00093	DIFOFHFE_00664	LNOJNJFO_00093	HIPPBICM_00093	AHDKENDE_00092	PHHJCOIJ_00113	AOEKDGLD_00093	KOEEOLLO_00012	AIKPHFFJ_00093	OCICKKDH_00634	LAPJCPHP_00326	FNPLKHGF_01013	JOJPMKHM_00326	PBMJHMHF_00093	APPKIIEI_00927	MMNOACJK_00633	BGKCNBEA_01137	DJCPGLKF_00093	ODLPJADC_01078	NMAJPAPB_00093	EMCOIMCJ_01157	JCJHLMCB_00632	ABEIKDDA_00816	IBPMHMIA_00618	JFCCFJBI_00618	PNNBOJMP_01078	EBFIAFOF_00324
group_1509		antibacterial protein (phenol soluble modulin)	455	455	1	1	1444				134	134	134	ICEHKBDC_00665	NMGINMON_00555	NKLOPMNI_00092	EMKKCJHC_00667	HOLMDEGO_00092	ICIOCKJC_00634	FCJPNKLG_00092	NOPOMCDK_00092	ANJGPPLI_00092	GIDHNNMB_00092	DIFOFHFE_00665	LNOJNJFO_00092	HIPPBICM_00092	AHDKENDE_00091	PHHJCOIJ_00112	AOEKDGLD_00092	KOEEOLLO_00011	AIKPHFFJ_00092	OCICKKDH_00635	LAPJCPHP_00327	FNPLKHGF_01012	JOJPMKHM_00327	PBMJHMHF_00092	APPKIIEI_00928	MMNOACJK_00634	BGKCNBEA_01138	DJCPGLKF_00092	ODLPJADC_01079	NMAJPAPB_00092	EMCOIMCJ_01158	JCJHLMCB_00633	ABEIKDDA_00817	IBPMHMIA_00617	JFCCFJBI_00617	PNNBOJMP_01079	EBFIAFOF_00325
eta		C4-dicarboxylate transporter/malic acid transport protein	455	455	1	1	1442				947	947	947	ICEHKBDC_00668	NMGINMON_00558	NKLOPMNI_00089	EMKKCJHC_00670	HOLMDEGO_00089	ICIOCKJC_00637	FCJPNKLG_00089	NOPOMCDK_00090	ANJGPPLI_00089	GIDHNNMB_00089	DIFOFHFE_00668	LNOJNJFO_00089	HIPPBICM_00089	AHDKENDE_00089	PHHJCOIJ_01964	AOEKDGLD_00089	KOEEOLLO_00008	AIKPHFFJ_00089	OCICKKDH_00638	LAPJCPHP_00330	FNPLKHGF_01009	JOJPMKHM_00330	PBMJHMHF_00089	APPKIIEI_00931	MMNOACJK_00637	BGKCNBEA_01141	DJCPGLKF_00089	ODLPJADC_01082	NMAJPAPB_00089	EMCOIMCJ_01161	JCJHLMCB_00636	ABEIKDDA_00820	IBPMHMIA_00614	JFCCFJBI_00614	PNNBOJMP_01082	EBFIAFOF_00328
group_1511		hypothetical protein	455	455	1	1	1441				227	227	227	ICEHKBDC_00669	NMGINMON_00559	NKLOPMNI_00088	EMKKCJHC_00671	HOLMDEGO_00088	ICIOCKJC_00638	FCJPNKLG_00088	NOPOMCDK_00089	ANJGPPLI_00088	GIDHNNMB_00088	DIFOFHFE_00669	LNOJNJFO_00088	HIPPBICM_00088	AHDKENDE_00088	PHHJCOIJ_01963	AOEKDGLD_00088	KOEEOLLO_00007	AIKPHFFJ_00088	OCICKKDH_00639	LAPJCPHP_00331	FNPLKHGF_01008	JOJPMKHM_00331	PBMJHMHF_00088	APPKIIEI_00932	MMNOACJK_00638	BGKCNBEA_01142	DJCPGLKF_00088	ODLPJADC_01083	NMAJPAPB_00088	EMCOIMCJ_01162	JCJHLMCB_00637	ABEIKDDA_00821	IBPMHMIA_00613	JFCCFJBI_00613	PNNBOJMP_01083	EBFIAFOF_00329
group_1512		C4-dicarboxylate anaerobic carrier	455	455	1	1	1440				1556	1556	1556	ICEHKBDC_00670	NMGINMON_00560	NKLOPMNI_00087	EMKKCJHC_00672	HOLMDEGO_00087	ICIOCKJC_00639	FCJPNKLG_00087	NOPOMCDK_00088	ANJGPPLI_00087	GIDHNNMB_00087	DIFOFHFE_00670	LNOJNJFO_00087	HIPPBICM_00087	AHDKENDE_00087	PHHJCOIJ_01962	AOEKDGLD_00087	KOEEOLLO_00006	AIKPHFFJ_00087	OCICKKDH_00640	LAPJCPHP_00332	FNPLKHGF_01007	JOJPMKHM_00332	PBMJHMHF_00087	APPKIIEI_00933	MMNOACJK_00639	BGKCNBEA_01143	DJCPGLKF_00087	ODLPJADC_01084	NMAJPAPB_00087	EMCOIMCJ_01163	JCJHLMCB_00638	ABEIKDDA_00822	IBPMHMIA_00612	JFCCFJBI_00612	PNNBOJMP_01084	EBFIAFOF_00330
arcC1		carbamate kinase, ArcC1	455	455	1	1	1439				935	935	935	ICEHKBDC_00671	NMGINMON_00561	NKLOPMNI_00086	EMKKCJHC_00673	HOLMDEGO_00086	ICIOCKJC_00640	FCJPNKLG_00086	NOPOMCDK_00087	ANJGPPLI_00086	GIDHNNMB_00086	DIFOFHFE_00671	LNOJNJFO_00086	HIPPBICM_00086	AHDKENDE_00086	PHHJCOIJ_01961	AOEKDGLD_00086	KOEEOLLO_00005	AIKPHFFJ_00086	OCICKKDH_00641	LAPJCPHP_00333	FNPLKHGF_01006	JOJPMKHM_00333	PBMJHMHF_00086	APPKIIEI_00934	MMNOACJK_00640	BGKCNBEA_01144	DJCPGLKF_00086	ODLPJADC_01085	NMAJPAPB_00086	EMCOIMCJ_01164	JCJHLMCB_00639	ABEIKDDA_00823	IBPMHMIA_00611	JFCCFJBI_00611	PNNBOJMP_01085	EBFIAFOF_00331
argF		ornithine carbamoyltransferase	455	455	1	1	1438				1001	1001	1001	ICEHKBDC_00672	NMGINMON_00562	NKLOPMNI_00085	EMKKCJHC_00674	HOLMDEGO_00085	ICIOCKJC_00641	FCJPNKLG_00085	NOPOMCDK_00086	ANJGPPLI_00085	GIDHNNMB_00085	DIFOFHFE_00672	LNOJNJFO_00085	HIPPBICM_00085	AHDKENDE_00085	PHHJCOIJ_01960	AOEKDGLD_00085	KOEEOLLO_00004	AIKPHFFJ_00085	OCICKKDH_00642	LAPJCPHP_00334	FNPLKHGF_01005	JOJPMKHM_00334	PBMJHMHF_00085	APPKIIEI_00935	MMNOACJK_00641	BGKCNBEA_01145	DJCPGLKF_00085	ODLPJADC_01086	NMAJPAPB_00085	EMCOIMCJ_01165	JCJHLMCB_00640	ABEIKDDA_00824	IBPMHMIA_00610	JFCCFJBI_00610	PNNBOJMP_01086	EBFIAFOF_00332
group_1515		superantigen-like protein	455	455	1	1	1436				677	677	677	ICEHKBDC_00674	NMGINMON_00564	NKLOPMNI_00083	EMKKCJHC_00676	HOLMDEGO_00083	ICIOCKJC_00643	FCJPNKLG_00083	NOPOMCDK_00084	ANJGPPLI_00083	GIDHNNMB_00083	DIFOFHFE_00674	LNOJNJFO_00083	HIPPBICM_00083	AHDKENDE_00083	PHHJCOIJ_01958	AOEKDGLD_00083	KOEEOLLO_00002	AIKPHFFJ_00083	OCICKKDH_00644	LAPJCPHP_00336	FNPLKHGF_01003	JOJPMKHM_00336	PBMJHMHF_00083	APPKIIEI_00937	MMNOACJK_00643	BGKCNBEA_01147	DJCPGLKF_00083	ODLPJADC_01088	NMAJPAPB_00083	EMCOIMCJ_01167	JCJHLMCB_00642	ABEIKDDA_00826	IBPMHMIA_00608	JFCCFJBI_00608	PNNBOJMP_01088	EBFIAFOF_00334
group_1516		superantigen-like protein	455	455	1	1	1435				716	716	716	ICEHKBDC_00675	NMGINMON_00565	NKLOPMNI_00082	EMKKCJHC_00677	HOLMDEGO_00082	ICIOCKJC_00644	FCJPNKLG_00082	NOPOMCDK_00083	ANJGPPLI_00082	GIDHNNMB_00082	DIFOFHFE_00675	LNOJNJFO_00082	HIPPBICM_00082	AHDKENDE_00082	PHHJCOIJ_01957	AOEKDGLD_00082	KOEEOLLO_00001	AIKPHFFJ_00082	OCICKKDH_00645	LAPJCPHP_00337	FNPLKHGF_01002	JOJPMKHM_00337	PBMJHMHF_00082	APPKIIEI_00938	MMNOACJK_00644	BGKCNBEA_01148	DJCPGLKF_00082	ODLPJADC_01089	NMAJPAPB_00082	EMCOIMCJ_01168	JCJHLMCB_00643	ABEIKDDA_00827	IBPMHMIA_00607	JFCCFJBI_00607	PNNBOJMP_01089	EBFIAFOF_00335
group_1517		hypothetical protein	455	455	1	1	1434				200	200	200	ICEHKBDC_00676	NMGINMON_00566	NKLOPMNI_00081	EMKKCJHC_00678	HOLMDEGO_00081	ICIOCKJC_00645	FCJPNKLG_00081	NOPOMCDK_00082	ANJGPPLI_00081	GIDHNNMB_00081	DIFOFHFE_00676	LNOJNJFO_00081	HIPPBICM_00081	AHDKENDE_00081	PHHJCOIJ_01956	AOEKDGLD_00081	KOEEOLLO_01977	AIKPHFFJ_00081	OCICKKDH_00646	LAPJCPHP_00338	FNPLKHGF_01001	JOJPMKHM_00338	PBMJHMHF_00081	APPKIIEI_00939	MMNOACJK_00645	BGKCNBEA_01149	DJCPGLKF_00081	ODLPJADC_01090	NMAJPAPB_00081	EMCOIMCJ_01169	JCJHLMCB_00644	ABEIKDDA_00828	IBPMHMIA_00606	JFCCFJBI_00606	PNNBOJMP_01090	EBFIAFOF_00336
hlY		alpha-hemolysin	455	455	1	1	1433				959	959	959	ICEHKBDC_00677	NMGINMON_00567	NKLOPMNI_00080	EMKKCJHC_00679	HOLMDEGO_00080	ICIOCKJC_00646	FCJPNKLG_00080	NOPOMCDK_00081	ANJGPPLI_00080	GIDHNNMB_00080	DIFOFHFE_00677	LNOJNJFO_00080	HIPPBICM_00080	AHDKENDE_00080	PHHJCOIJ_01955	AOEKDGLD_00080	KOEEOLLO_01976	AIKPHFFJ_00080	OCICKKDH_00647	LAPJCPHP_00339	FNPLKHGF_01000	JOJPMKHM_00339	PBMJHMHF_00080	APPKIIEI_00940	MMNOACJK_00646	BGKCNBEA_01150	DJCPGLKF_00080	ODLPJADC_01091	NMAJPAPB_00080	EMCOIMCJ_01170	JCJHLMCB_00645	ABEIKDDA_00829	IBPMHMIA_00605	JFCCFJBI_00605	PNNBOJMP_01091	EBFIAFOF_00337
group_1519		hypothetical protein	455	455	1	1	1432				233	233	233	ICEHKBDC_00678	NMGINMON_00568	NKLOPMNI_00079	EMKKCJHC_00680	HOLMDEGO_00079	ICIOCKJC_00647	FCJPNKLG_00079	NOPOMCDK_00080	ANJGPPLI_00079	GIDHNNMB_00079	DIFOFHFE_00678	LNOJNJFO_00079	HIPPBICM_00079	AHDKENDE_00079	PHHJCOIJ_01954	AOEKDGLD_00079	KOEEOLLO_01975	AIKPHFFJ_00079	OCICKKDH_00648	LAPJCPHP_00340	FNPLKHGF_00999	JOJPMKHM_00340	PBMJHMHF_00079	APPKIIEI_00941	MMNOACJK_00647	BGKCNBEA_01151	DJCPGLKF_00079	ODLPJADC_01092	NMAJPAPB_00079	EMCOIMCJ_01171	JCJHLMCB_00646	ABEIKDDA_00830	IBPMHMIA_00604	JFCCFJBI_00604	PNNBOJMP_01092	EBFIAFOF_00338
group_1520		hypothetical protein	455	455	1	1	1431				185	185	185	ICEHKBDC_00679	NMGINMON_00569	NKLOPMNI_00078	EMKKCJHC_00681	HOLMDEGO_00078	ICIOCKJC_00648	FCJPNKLG_00078	NOPOMCDK_00079	ANJGPPLI_00078	GIDHNNMB_00078	DIFOFHFE_00679	LNOJNJFO_00078	HIPPBICM_00078	AHDKENDE_00078	PHHJCOIJ_01953	AOEKDGLD_00078	KOEEOLLO_01974	AIKPHFFJ_00078	OCICKKDH_00649	LAPJCPHP_00341	FNPLKHGF_00998	JOJPMKHM_00341	PBMJHMHF_00078	APPKIIEI_00942	MMNOACJK_00648	BGKCNBEA_01152	DJCPGLKF_00078	ODLPJADC_01093	NMAJPAPB_00078	EMCOIMCJ_01172	JCJHLMCB_00647	ABEIKDDA_00831	IBPMHMIA_00603	JFCCFJBI_00603	PNNBOJMP_01093	EBFIAFOF_00339
group_1521		membrane protein	455	455	1	1	1428				506	506	506	ICEHKBDC_00682	NMGINMON_00572	NKLOPMNI_00075	EMKKCJHC_00684	HOLMDEGO_00075	ICIOCKJC_00651	FCJPNKLG_00075	NOPOMCDK_00076	ANJGPPLI_00075	GIDHNNMB_00075	DIFOFHFE_00682	LNOJNJFO_00075	HIPPBICM_00075	AHDKENDE_00075	PHHJCOIJ_01950	AOEKDGLD_00075	KOEEOLLO_01971	AIKPHFFJ_00075	OCICKKDH_00652	LAPJCPHP_00344	FNPLKHGF_00995	JOJPMKHM_00344	PBMJHMHF_00075	APPKIIEI_00945	MMNOACJK_00651	BGKCNBEA_01155	DJCPGLKF_00075	ODLPJADC_01096	NMAJPAPB_00075	EMCOIMCJ_01175	JCJHLMCB_00650	ABEIKDDA_00834	IBPMHMIA_00600	JFCCFJBI_00600	PNNBOJMP_01096	EBFIAFOF_00342
ecb		extracellular fibrinogen binding protein	455	455	1	1	1426				329	329	329	ICEHKBDC_00684	NMGINMON_00574	NKLOPMNI_00073	EMKKCJHC_00686	HOLMDEGO_00073	ICIOCKJC_00653	FCJPNKLG_00073	NOPOMCDK_00074	ANJGPPLI_00073	GIDHNNMB_00073	DIFOFHFE_00684	LNOJNJFO_00073	HIPPBICM_00073	AHDKENDE_00073	PHHJCOIJ_01948	AOEKDGLD_00073	KOEEOLLO_01969	AIKPHFFJ_00073	OCICKKDH_00654	LAPJCPHP_00346	FNPLKHGF_00993	JOJPMKHM_00346	PBMJHMHF_00073	APPKIIEI_00947	MMNOACJK_00653	BGKCNBEA_01157	DJCPGLKF_00073	ODLPJADC_01098	NMAJPAPB_00073	EMCOIMCJ_01177	JCJHLMCB_00652	ABEIKDDA_00836	IBPMHMIA_00598	JFCCFJBI_00598	PNNBOJMP_01098	EBFIAFOF_00344
group_1523		putative metallophosphoesterase	455	455	1	1	1425				503	503	503	ICEHKBDC_00685	NMGINMON_00575	NKLOPMNI_00072	EMKKCJHC_00687	HOLMDEGO_00072	ICIOCKJC_00654	FCJPNKLG_00072	NOPOMCDK_00073	ANJGPPLI_00072	GIDHNNMB_00072	DIFOFHFE_00685	LNOJNJFO_00072	HIPPBICM_00072	AHDKENDE_00072	PHHJCOIJ_01947	AOEKDGLD_00072	KOEEOLLO_01968	AIKPHFFJ_00072	OCICKKDH_00655	LAPJCPHP_00347	FNPLKHGF_00992	JOJPMKHM_00347	PBMJHMHF_00072	APPKIIEI_00948	MMNOACJK_00654	BGKCNBEA_01158	DJCPGLKF_00072	ODLPJADC_01099	NMAJPAPB_00072	EMCOIMCJ_01178	JCJHLMCB_00653	ABEIKDDA_00837	IBPMHMIA_00597	JFCCFJBI_00597	PNNBOJMP_01099	EBFIAFOF_00345
group_1524		deoxyribonucleotide triphosphate pyrophosphatase	455	455	1	1	1424				587	587	587	ICEHKBDC_00686	NMGINMON_00576	NKLOPMNI_00071	EMKKCJHC_00688	HOLMDEGO_00071	ICIOCKJC_00655	FCJPNKLG_00071	NOPOMCDK_00072	ANJGPPLI_00071	GIDHNNMB_00071	DIFOFHFE_00686	LNOJNJFO_00071	HIPPBICM_00071	AHDKENDE_00071	PHHJCOIJ_01946	AOEKDGLD_00071	KOEEOLLO_01967	AIKPHFFJ_00071	OCICKKDH_00656	LAPJCPHP_00348	FNPLKHGF_00991	JOJPMKHM_00348	PBMJHMHF_00071	APPKIIEI_00949	MMNOACJK_00655	BGKCNBEA_01159	DJCPGLKF_00071	ODLPJADC_01100	NMAJPAPB_00071	EMCOIMCJ_01179	JCJHLMCB_00654	ABEIKDDA_00838	IBPMHMIA_00596	JFCCFJBI_00596	PNNBOJMP_01100	EBFIAFOF_00346
murI		putative glutamate racemase	455	455	1	1	1423				800	800	800	ICEHKBDC_00687	NMGINMON_00577	NKLOPMNI_00070	EMKKCJHC_00689	HOLMDEGO_00070	ICIOCKJC_00656	FCJPNKLG_00070	NOPOMCDK_00071	ANJGPPLI_00070	GIDHNNMB_00070	DIFOFHFE_00687	LNOJNJFO_00070	HIPPBICM_00070	AHDKENDE_00070	PHHJCOIJ_01945	AOEKDGLD_00070	KOEEOLLO_01966	AIKPHFFJ_00070	OCICKKDH_00657	LAPJCPHP_00349	FNPLKHGF_00990	JOJPMKHM_00349	PBMJHMHF_00070	APPKIIEI_00950	MMNOACJK_00656	BGKCNBEA_01160	DJCPGLKF_00070	ODLPJADC_01101	NMAJPAPB_00070	EMCOIMCJ_01180	JCJHLMCB_00655	ABEIKDDA_00839	IBPMHMIA_00595	JFCCFJBI_00595	PNNBOJMP_01101	EBFIAFOF_00347
sdhB		putative succinate dehydrogenase iron-sulfur protein	455	455	1	1	1422				815	815	815	ICEHKBDC_00688	NMGINMON_00578	NKLOPMNI_00069	EMKKCJHC_00690	HOLMDEGO_00069	ICIOCKJC_00657	FCJPNKLG_00069	NOPOMCDK_00070	ANJGPPLI_00069	GIDHNNMB_00069	DIFOFHFE_00688	LNOJNJFO_00069	HIPPBICM_00069	AHDKENDE_00069	PHHJCOIJ_01944	AOEKDGLD_00069	KOEEOLLO_01965	AIKPHFFJ_00069	OCICKKDH_00658	LAPJCPHP_00350	FNPLKHGF_00989	JOJPMKHM_00350	PBMJHMHF_00069	APPKIIEI_00951	MMNOACJK_00657	BGKCNBEA_01161	DJCPGLKF_00069	ODLPJADC_01102	NMAJPAPB_00069	EMCOIMCJ_01181	JCJHLMCB_00656	ABEIKDDA_00840	IBPMHMIA_00594	JFCCFJBI_00594	PNNBOJMP_01102	EBFIAFOF_00348
sdhA		putative succinate dehydrogenase flavoprotein subunit	455	455	1	1	1421				1766	1766	1766	ICEHKBDC_00689	NMGINMON_00579	NKLOPMNI_00068	EMKKCJHC_00691	HOLMDEGO_00068	ICIOCKJC_00658	FCJPNKLG_00068	NOPOMCDK_00069	ANJGPPLI_00068	GIDHNNMB_00068	DIFOFHFE_00689	LNOJNJFO_00068	HIPPBICM_00068	AHDKENDE_00068	PHHJCOIJ_01943	AOEKDGLD_00068	KOEEOLLO_01964	AIKPHFFJ_00068	OCICKKDH_00659	LAPJCPHP_00351	FNPLKHGF_00988	JOJPMKHM_00351	PBMJHMHF_00068	APPKIIEI_00952	MMNOACJK_00658	BGKCNBEA_01162	DJCPGLKF_00068	ODLPJADC_01103	NMAJPAPB_00068	EMCOIMCJ_01182	JCJHLMCB_00657	ABEIKDDA_00841	IBPMHMIA_00593	JFCCFJBI_00593	PNNBOJMP_01103	EBFIAFOF_00349
sdhC		succinate dehydrogenase (or fumarate reductase) cytochrome b subunit, b558 family	455	455	1	1	1420				614	614	614	ICEHKBDC_00690	NMGINMON_00580	NKLOPMNI_00067	EMKKCJHC_00692	HOLMDEGO_00067	ICIOCKJC_00659	FCJPNKLG_00067	NOPOMCDK_00068	ANJGPPLI_00067	GIDHNNMB_00067	DIFOFHFE_00690	LNOJNJFO_00067	HIPPBICM_00067	AHDKENDE_00067	PHHJCOIJ_01942	AOEKDGLD_00067	KOEEOLLO_01963	AIKPHFFJ_00067	OCICKKDH_00660	LAPJCPHP_00352	FNPLKHGF_00987	JOJPMKHM_00352	PBMJHMHF_00067	APPKIIEI_00953	MMNOACJK_00659	BGKCNBEA_01163	DJCPGLKF_00067	ODLPJADC_01104	NMAJPAPB_00067	EMCOIMCJ_01183	JCJHLMCB_00658	ABEIKDDA_00842	IBPMHMIA_00592	JFCCFJBI_00592	PNNBOJMP_01104	EBFIAFOF_00350
trxA		thioredoxin	455	455	1	1	1417				314	314	314	ICEHKBDC_00692	NMGINMON_00582	NKLOPMNI_00065	EMKKCJHC_00694	HOLMDEGO_00065	ICIOCKJC_00661	FCJPNKLG_00065	NOPOMCDK_00066	ANJGPPLI_00065	GIDHNNMB_00065	DIFOFHFE_00692	LNOJNJFO_00065	HIPPBICM_00065	AHDKENDE_00065	PHHJCOIJ_01940	AOEKDGLD_00065	KOEEOLLO_01961	AIKPHFFJ_00065	OCICKKDH_00662	LAPJCPHP_00354	FNPLKHGF_00985	JOJPMKHM_00354	PBMJHMHF_00065	APPKIIEI_00955	MMNOACJK_00661	BGKCNBEA_01165	DJCPGLKF_00065	ODLPJADC_01106	NMAJPAPB_00065	EMCOIMCJ_01185	JCJHLMCB_00660	ABEIKDDA_00844	IBPMHMIA_00590	JFCCFJBI_00590	PNNBOJMP_01106	EBFIAFOF_00352
group_1530		recombination and DNA strand exchange inhibitor protein	455	455	1	1	1416				2348	2348	2348	ICEHKBDC_00693	NMGINMON_00583	NKLOPMNI_00064	EMKKCJHC_00695	HOLMDEGO_00064	ICIOCKJC_00662	FCJPNKLG_00064	NOPOMCDK_00065	ANJGPPLI_00064	GIDHNNMB_00064	DIFOFHFE_00693	LNOJNJFO_00064	HIPPBICM_00064	AHDKENDE_00064	PHHJCOIJ_01939	AOEKDGLD_00064	KOEEOLLO_01960	AIKPHFFJ_00064	OCICKKDH_00663	LAPJCPHP_00355	FNPLKHGF_00984	JOJPMKHM_00355	PBMJHMHF_00064	APPKIIEI_00956	MMNOACJK_00662	BGKCNBEA_01166	DJCPGLKF_00064	ODLPJADC_01107	NMAJPAPB_00064	EMCOIMCJ_01186	JCJHLMCB_00661	ABEIKDDA_00845	IBPMHMIA_00589	JFCCFJBI_00589	PNNBOJMP_01107	EBFIAFOF_00353
group_1531		bifunctional DNA polymerase / phosphoesterase	455	455	1	1	1415				1712	1712	1712	ICEHKBDC_00694	NMGINMON_00584	NKLOPMNI_00063	EMKKCJHC_00696	HOLMDEGO_00063	ICIOCKJC_00663	FCJPNKLG_00063	NOPOMCDK_00064	ANJGPPLI_00063	GIDHNNMB_00063	DIFOFHFE_00694	LNOJNJFO_00063	HIPPBICM_00063	AHDKENDE_00063	PHHJCOIJ_01938	AOEKDGLD_00063	KOEEOLLO_01959	AIKPHFFJ_00063	OCICKKDH_00664	LAPJCPHP_00356	FNPLKHGF_00983	JOJPMKHM_00356	PBMJHMHF_00063	APPKIIEI_00957	MMNOACJK_00663	BGKCNBEA_01167	DJCPGLKF_00063	ODLPJADC_01108	NMAJPAPB_00063	EMCOIMCJ_01187	JCJHLMCB_00662	ABEIKDDA_00846	IBPMHMIA_00588	JFCCFJBI_00588	PNNBOJMP_01108	EBFIAFOF_00354
group_1532		colicin V production protein	455	455	1	1	1414				521	521	521	ICEHKBDC_00695	NMGINMON_00585	NKLOPMNI_00062	EMKKCJHC_00697	HOLMDEGO_00062	ICIOCKJC_00664	FCJPNKLG_00062	NOPOMCDK_00063	ANJGPPLI_00062	GIDHNNMB_00062	DIFOFHFE_00695	LNOJNJFO_00062	HIPPBICM_00062	AHDKENDE_00062	PHHJCOIJ_01937	AOEKDGLD_00062	KOEEOLLO_01958	AIKPHFFJ_00062	OCICKKDH_00665	LAPJCPHP_00357	FNPLKHGF_00982	JOJPMKHM_00357	PBMJHMHF_00062	APPKIIEI_00958	MMNOACJK_00664	BGKCNBEA_01168	DJCPGLKF_00062	ODLPJADC_01109	NMAJPAPB_00062	EMCOIMCJ_01188	JCJHLMCB_00663	ABEIKDDA_00847	IBPMHMIA_00587	JFCCFJBI_00587	PNNBOJMP_01109	EBFIAFOF_00355
zapA		putative cell division protein, ZapA	455	455	1	1	1413				266	266	266	ICEHKBDC_00696	NMGINMON_00586	NKLOPMNI_00061	EMKKCJHC_00698	HOLMDEGO_00061	ICIOCKJC_00665	FCJPNKLG_00061	NOPOMCDK_00062	ANJGPPLI_00061	GIDHNNMB_00061	DIFOFHFE_00696	LNOJNJFO_00061	HIPPBICM_00061	AHDKENDE_00061	PHHJCOIJ_01936	AOEKDGLD_00061	KOEEOLLO_01957	AIKPHFFJ_00061	OCICKKDH_00666	LAPJCPHP_00358	FNPLKHGF_00981	JOJPMKHM_00358	PBMJHMHF_00061	APPKIIEI_00959	MMNOACJK_00665	BGKCNBEA_01169	DJCPGLKF_00061	ODLPJADC_01110	NMAJPAPB_00061	EMCOIMCJ_01189	JCJHLMCB_00664	ABEIKDDA_00848	IBPMHMIA_00586	JFCCFJBI_00586	PNNBOJMP_01110	EBFIAFOF_00356
rnhC		ribonuclease HIII	455	455	1	1	1412				938	938	938	ICEHKBDC_00697	NMGINMON_00587	NKLOPMNI_00060	EMKKCJHC_00699	HOLMDEGO_00060	ICIOCKJC_00666	FCJPNKLG_00060	NOPOMCDK_00061	ANJGPPLI_00060	GIDHNNMB_00060	DIFOFHFE_00697	LNOJNJFO_00060	HIPPBICM_00060	AHDKENDE_00060	PHHJCOIJ_01935	AOEKDGLD_00060	KOEEOLLO_01956	AIKPHFFJ_00060	OCICKKDH_00667	LAPJCPHP_00359	FNPLKHGF_00980	JOJPMKHM_00359	PBMJHMHF_00060	APPKIIEI_00960	MMNOACJK_00666	BGKCNBEA_01170	DJCPGLKF_00060	ODLPJADC_01111	NMAJPAPB_00060	EMCOIMCJ_01190	JCJHLMCB_00665	ABEIKDDA_00849	IBPMHMIA_00585	JFCCFJBI_00585	PNNBOJMP_01111	EBFIAFOF_00357
pheS		putative phenylalanyl-tRNA synthetase alpha chain	455	455	1	1	1410				1058	1058	1058	ICEHKBDC_00699	NMGINMON_00589	NKLOPMNI_00058	EMKKCJHC_00701	HOLMDEGO_00058	ICIOCKJC_00668	FCJPNKLG_00058	NOPOMCDK_00059	ANJGPPLI_00058	GIDHNNMB_00058	DIFOFHFE_00699	LNOJNJFO_00058	HIPPBICM_00058	AHDKENDE_00058	PHHJCOIJ_01933	AOEKDGLD_00058	KOEEOLLO_01954	AIKPHFFJ_00058	OCICKKDH_00669	LAPJCPHP_00361	FNPLKHGF_00978	JOJPMKHM_00361	PBMJHMHF_00058	APPKIIEI_00962	MMNOACJK_00668	BGKCNBEA_01172	DJCPGLKF_00058	ODLPJADC_01113	NMAJPAPB_00058	EMCOIMCJ_01192	JCJHLMCB_00667	ABEIKDDA_00851	IBPMHMIA_00583	JFCCFJBI_00583	PNNBOJMP_01113	EBFIAFOF_00359
spoU/trmH		SpoU rRNA methylase family protein	455	455	1	1	1409				740	740	740	ICEHKBDC_00700	NMGINMON_00590	NKLOPMNI_00057	EMKKCJHC_00702	HOLMDEGO_00057	ICIOCKJC_00669	FCJPNKLG_00057	NOPOMCDK_00058	ANJGPPLI_00057	GIDHNNMB_00057	DIFOFHFE_00700	LNOJNJFO_00057	HIPPBICM_00057	AHDKENDE_00057	PHHJCOIJ_01932	AOEKDGLD_00057	KOEEOLLO_01953	AIKPHFFJ_00057	OCICKKDH_00670	LAPJCPHP_00362	FNPLKHGF_00977	JOJPMKHM_00362	PBMJHMHF_00057	APPKIIEI_00963	MMNOACJK_00669	BGKCNBEA_01173	DJCPGLKF_00057	ODLPJADC_01114	NMAJPAPB_00057	EMCOIMCJ_01193	JCJHLMCB_00668	ABEIKDDA_00852	IBPMHMIA_00582	JFCCFJBI_00582	PNNBOJMP_01114	EBFIAFOF_00360
isdG		iron (Fe2 )-regulated surface determinant protein IsdG	455	455	1	1	1408				323	323	323	ICEHKBDC_00701	NMGINMON_00591	NKLOPMNI_00056	EMKKCJHC_00703	HOLMDEGO_00056	ICIOCKJC_00670	FCJPNKLG_00056	NOPOMCDK_00057	ANJGPPLI_00056	GIDHNNMB_00056	DIFOFHFE_00701	LNOJNJFO_00056	HIPPBICM_00056	AHDKENDE_00056	PHHJCOIJ_01931	AOEKDGLD_00056	KOEEOLLO_01952	AIKPHFFJ_00056	OCICKKDH_00671	LAPJCPHP_00363	FNPLKHGF_00976	JOJPMKHM_00363	PBMJHMHF_00056	APPKIIEI_00964	MMNOACJK_00670	BGKCNBEA_01174	DJCPGLKF_00056	ODLPJADC_01115	NMAJPAPB_00056	EMCOIMCJ_01194	JCJHLMCB_00669	ABEIKDDA_00853	IBPMHMIA_00581	JFCCFJBI_00581	PNNBOJMP_01115	EBFIAFOF_00361
srtB		sortase B transpeptidase	455	455	1	1	1407				734	734	734	ICEHKBDC_00702	NMGINMON_00592	NKLOPMNI_00055	EMKKCJHC_00704	HOLMDEGO_00055	ICIOCKJC_00671	FCJPNKLG_00055	NOPOMCDK_00056	ANJGPPLI_00055	GIDHNNMB_00055	DIFOFHFE_00702	LNOJNJFO_00055	HIPPBICM_00055	AHDKENDE_00055	PHHJCOIJ_01930	AOEKDGLD_00055	KOEEOLLO_01951	AIKPHFFJ_00055	OCICKKDH_00672	LAPJCPHP_00364	FNPLKHGF_00975	JOJPMKHM_00364	PBMJHMHF_00055	APPKIIEI_00965	MMNOACJK_00671	BGKCNBEA_01175	DJCPGLKF_00055	ODLPJADC_01116	NMAJPAPB_00055	EMCOIMCJ_01195	JCJHLMCB_00670	ABEIKDDA_00854	IBPMHMIA_00580	JFCCFJBI_00580	PNNBOJMP_01116	EBFIAFOF_00362
isdF		iron transport permease protein	455	455	1	1	1406				968	968	968	ICEHKBDC_00703	NMGINMON_00593	NKLOPMNI_00054	EMKKCJHC_00705	HOLMDEGO_00054	ICIOCKJC_00672	FCJPNKLG_00054	NOPOMCDK_00055	ANJGPPLI_00054	GIDHNNMB_00054	DIFOFHFE_00703	LNOJNJFO_00054	HIPPBICM_00054	AHDKENDE_00054	PHHJCOIJ_01929	AOEKDGLD_00054	KOEEOLLO_01950	AIKPHFFJ_00054	OCICKKDH_00673	LAPJCPHP_00365	FNPLKHGF_00974	JOJPMKHM_00365	PBMJHMHF_00054	APPKIIEI_00966	MMNOACJK_00672	BGKCNBEA_01176	DJCPGLKF_00054	ODLPJADC_01117	NMAJPAPB_00054	EMCOIMCJ_01196	JCJHLMCB_00671	ABEIKDDA_00855	IBPMHMIA_00579	JFCCFJBI_00579	PNNBOJMP_01117	EBFIAFOF_00363
tarF_2		glycerophosphotransferase, TarF	455	455	1	1	597				533	1673	1666	ICEHKBDC_01548	NMGINMON_02429	NKLOPMNI_02430	EMKKCJHC_02430	HOLMDEGO_02441	ICIOCKJC_02422	FCJPNKLG_02422	NOPOMCDK_02436	ANJGPPLI_02447	GIDHNNMB_02432	DIFOFHFE_02434	LNOJNJFO_02397	HIPPBICM_02421	AHDKENDE_02427	PHHJCOIJ_02377	AOEKDGLD_02423	KOEEOLLO_02406	AIKPHFFJ_02379	OCICKKDH_02404	LAPJCPHP_02453	FNPLKHGF_02440	JOJPMKHM_02457	PBMJHMHF_02382	APPKIIEI_02455	MMNOACJK_01520	BGKCNBEA_02417	DJCPGLKF_02458	ODLPJADC_02400	NMAJPAPB_02449	EMCOIMCJ_02398	JCJHLMCB_02348	ABEIKDDA_02399	IBPMHMIA_02529	JFCCFJBI_02407	PNNBOJMP_02434	EBFIAFOF_02455
isdE		iron compound ABC transporter	455	455	1	1	1405				878	878	878	ICEHKBDC_00704	NMGINMON_00594	NKLOPMNI_00053	EMKKCJHC_00706	HOLMDEGO_00053	ICIOCKJC_00673	FCJPNKLG_00053	NOPOMCDK_00054	ANJGPPLI_00053	GIDHNNMB_00053	DIFOFHFE_00704	LNOJNJFO_00053	HIPPBICM_00053	AHDKENDE_00053	PHHJCOIJ_01928	AOEKDGLD_00053	KOEEOLLO_01949	AIKPHFFJ_00053	OCICKKDH_00674	LAPJCPHP_00366	FNPLKHGF_00973	JOJPMKHM_00366	PBMJHMHF_00053	APPKIIEI_00967	MMNOACJK_00673	BGKCNBEA_01177	DJCPGLKF_00053	ODLPJADC_01118	NMAJPAPB_00053	EMCOIMCJ_01197	JCJHLMCB_00672	ABEIKDDA_00856	IBPMHMIA_00578	JFCCFJBI_00578	PNNBOJMP_01118	EBFIAFOF_00364
isdD		heme ABC transporter, membrane component IsdD	455	455	1	1	1404				1076	1076	1076	ICEHKBDC_00705	NMGINMON_00595	NKLOPMNI_00052	EMKKCJHC_00707	HOLMDEGO_00052	ICIOCKJC_00674	FCJPNKLG_00052	NOPOMCDK_00053	ANJGPPLI_00052	GIDHNNMB_00052	DIFOFHFE_00705	LNOJNJFO_00052	HIPPBICM_00052	AHDKENDE_00052	PHHJCOIJ_01927	AOEKDGLD_00052	KOEEOLLO_01948	AIKPHFFJ_00052	OCICKKDH_00675	LAPJCPHP_00367	FNPLKHGF_00972	JOJPMKHM_00367	PBMJHMHF_00052	APPKIIEI_00968	MMNOACJK_00674	BGKCNBEA_01178	DJCPGLKF_00052	ODLPJADC_01119	NMAJPAPB_00052	EMCOIMCJ_01198	JCJHLMCB_00673	ABEIKDDA_00857	IBPMHMIA_00577	JFCCFJBI_00577	PNNBOJMP_01119	EBFIAFOF_00365
isdC		iron (Fe2 )-regulated surface determinant protein IsdC	455	455	1	1	1403				683	683	683	ICEHKBDC_00706	NMGINMON_00596	NKLOPMNI_00051	EMKKCJHC_00708	HOLMDEGO_00051	ICIOCKJC_00675	FCJPNKLG_00051	NOPOMCDK_00052	ANJGPPLI_00051	GIDHNNMB_00051	DIFOFHFE_00706	LNOJNJFO_00051	HIPPBICM_00051	AHDKENDE_00051	PHHJCOIJ_01926	AOEKDGLD_00051	KOEEOLLO_01947	AIKPHFFJ_00051	OCICKKDH_00676	LAPJCPHP_00368	FNPLKHGF_00971	JOJPMKHM_00368	PBMJHMHF_00051	APPKIIEI_00969	MMNOACJK_00675	BGKCNBEA_01179	DJCPGLKF_00051	ODLPJADC_01120	NMAJPAPB_00051	EMCOIMCJ_01199	JCJHLMCB_00674	ABEIKDDA_00858	IBPMHMIA_00576	JFCCFJBI_00576	PNNBOJMP_01120	EBFIAFOF_00366
isdA		iron (Fe2 )-regulated surface determinant protein IsdA	455	455	1	1	1402				1052	1052	1052	ICEHKBDC_00707	NMGINMON_00597	NKLOPMNI_00050	EMKKCJHC_00709	HOLMDEGO_00050	ICIOCKJC_00676	FCJPNKLG_00050	NOPOMCDK_00051	ANJGPPLI_00050	GIDHNNMB_00050	DIFOFHFE_00707	LNOJNJFO_00050	HIPPBICM_00050	AHDKENDE_00050	PHHJCOIJ_01925	AOEKDGLD_00050	KOEEOLLO_01946	AIKPHFFJ_00050	OCICKKDH_00677	LAPJCPHP_00369	FNPLKHGF_00970	JOJPMKHM_00369	PBMJHMHF_00050	APPKIIEI_00970	MMNOACJK_00676	BGKCNBEA_01180	DJCPGLKF_00050	ODLPJADC_01121	NMAJPAPB_00050	EMCOIMCJ_01200	JCJHLMCB_00675	ABEIKDDA_00859	IBPMHMIA_00575	JFCCFJBI_00575	PNNBOJMP_01121	EBFIAFOF_00367
isdB		iron transport associated domain-containing protein	455	455	1	1	1401				1925	1925	1925	ICEHKBDC_00708	NMGINMON_00598	NKLOPMNI_00049	EMKKCJHC_00710	HOLMDEGO_00049	ICIOCKJC_00677	FCJPNKLG_00049	NOPOMCDK_00050	ANJGPPLI_00049	GIDHNNMB_00049	DIFOFHFE_00708	LNOJNJFO_00049	HIPPBICM_00049	AHDKENDE_00049	PHHJCOIJ_01924	AOEKDGLD_00049	KOEEOLLO_01945	AIKPHFFJ_00049	OCICKKDH_00678	LAPJCPHP_00370	FNPLKHGF_00969	JOJPMKHM_00370	PBMJHMHF_00049	APPKIIEI_00971	MMNOACJK_00677	BGKCNBEA_01181	DJCPGLKF_00049	ODLPJADC_01122	NMAJPAPB_00049	EMCOIMCJ_01201	JCJHLMCB_00676	ABEIKDDA_00860	IBPMHMIA_00574	JFCCFJBI_00574	PNNBOJMP_01122	EBFIAFOF_00368
rpmF		50S ribosomal protein L32	455	455	1	1	1400				173	173	173	ICEHKBDC_00709	NMGINMON_00599	NKLOPMNI_00048	EMKKCJHC_00711	HOLMDEGO_00048	ICIOCKJC_00678	FCJPNKLG_00048	NOPOMCDK_00049	ANJGPPLI_00048	GIDHNNMB_00048	DIFOFHFE_00709	LNOJNJFO_00048	HIPPBICM_00048	AHDKENDE_00048	PHHJCOIJ_01923	AOEKDGLD_00048	KOEEOLLO_01944	AIKPHFFJ_00048	OCICKKDH_00679	LAPJCPHP_00371	FNPLKHGF_00968	JOJPMKHM_00371	PBMJHMHF_00048	APPKIIEI_00972	MMNOACJK_00678	BGKCNBEA_01182	DJCPGLKF_00048	ODLPJADC_01123	NMAJPAPB_00048	EMCOIMCJ_01202	JCJHLMCB_00677	ABEIKDDA_00861	IBPMHMIA_00573	JFCCFJBI_00573	PNNBOJMP_01123	EBFIAFOF_00369
group_1546		hypothetical protein	455	455	1	1	1399				557	557	557	ICEHKBDC_00710	NMGINMON_00600	NKLOPMNI_00047	EMKKCJHC_00712	HOLMDEGO_00047	ICIOCKJC_00679	FCJPNKLG_00047	NOPOMCDK_00048	ANJGPPLI_00047	GIDHNNMB_00047	DIFOFHFE_00710	LNOJNJFO_00047	HIPPBICM_00047	AHDKENDE_00047	PHHJCOIJ_01922	AOEKDGLD_00047	KOEEOLLO_01943	AIKPHFFJ_00047	OCICKKDH_00680	LAPJCPHP_00372	FNPLKHGF_00967	JOJPMKHM_00372	PBMJHMHF_00047	APPKIIEI_00973	MMNOACJK_00679	BGKCNBEA_01183	DJCPGLKF_00047	ODLPJADC_01124	NMAJPAPB_00047	EMCOIMCJ_01203	JCJHLMCB_00678	ABEIKDDA_00862	IBPMHMIA_00572	JFCCFJBI_00572	PNNBOJMP_01124	EBFIAFOF_00370
group_1547		hypothetical protein	455	455	1	1	1398				1139	1139	1139	ICEHKBDC_00711	NMGINMON_00601	NKLOPMNI_00046	EMKKCJHC_00713	HOLMDEGO_00046	ICIOCKJC_00680	FCJPNKLG_00046	NOPOMCDK_00047	ANJGPPLI_00046	GIDHNNMB_00046	DIFOFHFE_00711	LNOJNJFO_00046	HIPPBICM_00046	AHDKENDE_00046	PHHJCOIJ_01921	AOEKDGLD_00046	KOEEOLLO_01942	AIKPHFFJ_00046	OCICKKDH_00681	LAPJCPHP_00373	FNPLKHGF_00966	JOJPMKHM_00373	PBMJHMHF_00046	APPKIIEI_00974	MMNOACJK_00680	BGKCNBEA_01184	DJCPGLKF_00046	ODLPJADC_01125	NMAJPAPB_00046	EMCOIMCJ_01204	JCJHLMCB_00679	ABEIKDDA_00863	IBPMHMIA_00571	JFCCFJBI_00571	PNNBOJMP_01125	EBFIAFOF_00371
kdtB		lipopolysaccharide core biosynthesis protein KdtB	455	455	1	1	1397				482	482	482	ICEHKBDC_00712	NMGINMON_00602	NKLOPMNI_00045	EMKKCJHC_00714	HOLMDEGO_00045	ICIOCKJC_00681	FCJPNKLG_00045	NOPOMCDK_00046	ANJGPPLI_00045	GIDHNNMB_00045	DIFOFHFE_00712	LNOJNJFO_00045	HIPPBICM_00045	AHDKENDE_00045	PHHJCOIJ_01920	AOEKDGLD_00045	KOEEOLLO_01941	AIKPHFFJ_00045	OCICKKDH_00682	LAPJCPHP_00374	FNPLKHGF_00965	JOJPMKHM_00374	PBMJHMHF_00045	APPKIIEI_00975	MMNOACJK_00681	BGKCNBEA_01185	DJCPGLKF_00045	ODLPJADC_01126	NMAJPAPB_00045	EMCOIMCJ_01205	JCJHLMCB_00680	ABEIKDDA_00864	IBPMHMIA_00570	JFCCFJBI_00570	PNNBOJMP_01126	EBFIAFOF_00372
group_1549		site-specific DNA-methyltransferase (adenine-specific)	455	455	1	1	1396				542	542	542	ICEHKBDC_00713	NMGINMON_00603	NKLOPMNI_00044	EMKKCJHC_00715	HOLMDEGO_00044	ICIOCKJC_00682	FCJPNKLG_00044	NOPOMCDK_00045	ANJGPPLI_00044	GIDHNNMB_00044	DIFOFHFE_00713	LNOJNJFO_00044	HIPPBICM_00044	AHDKENDE_00044	PHHJCOIJ_01919	AOEKDGLD_00044	KOEEOLLO_01940	AIKPHFFJ_00044	OCICKKDH_00683	LAPJCPHP_00375	FNPLKHGF_00964	JOJPMKHM_00375	PBMJHMHF_00044	APPKIIEI_00976	MMNOACJK_00682	BGKCNBEA_01186	DJCPGLKF_00044	ODLPJADC_01127	NMAJPAPB_00044	EMCOIMCJ_01206	JCJHLMCB_00681	ABEIKDDA_00865	IBPMHMIA_00569	JFCCFJBI_00569	PNNBOJMP_01127	EBFIAFOF_00373
group_1550		hypothetical protein	455	455	1	1	1395				389	389	389	ICEHKBDC_00714	NMGINMON_00604	NKLOPMNI_00043	EMKKCJHC_00716	HOLMDEGO_00043	ICIOCKJC_00683	FCJPNKLG_00043	NOPOMCDK_00044	ANJGPPLI_00043	GIDHNNMB_00043	DIFOFHFE_00714	LNOJNJFO_00043	HIPPBICM_00043	AHDKENDE_00043	PHHJCOIJ_01918	AOEKDGLD_00043	KOEEOLLO_01939	AIKPHFFJ_00043	OCICKKDH_00684	LAPJCPHP_00376	FNPLKHGF_00963	JOJPMKHM_00376	PBMJHMHF_00043	APPKIIEI_00977	MMNOACJK_00683	BGKCNBEA_01187	DJCPGLKF_00043	ODLPJADC_01128	NMAJPAPB_00043	EMCOIMCJ_01207	JCJHLMCB_00682	ABEIKDDA_00866	IBPMHMIA_00568	JFCCFJBI_00568	PNNBOJMP_01128	EBFIAFOF_00374
group_1551		hypothetical protein	455	455	1	1	1394				254	254	254	ICEHKBDC_00715	NMGINMON_00605	NKLOPMNI_00042	EMKKCJHC_00717	HOLMDEGO_00042	ICIOCKJC_00684	FCJPNKLG_00042	NOPOMCDK_00043	ANJGPPLI_00042	GIDHNNMB_00042	DIFOFHFE_00715	LNOJNJFO_00042	HIPPBICM_00042	AHDKENDE_00042	PHHJCOIJ_01917	AOEKDGLD_00042	KOEEOLLO_01938	AIKPHFFJ_00042	OCICKKDH_00685	LAPJCPHP_00377	FNPLKHGF_00962	JOJPMKHM_00377	PBMJHMHF_00042	APPKIIEI_00978	MMNOACJK_00684	BGKCNBEA_01188	DJCPGLKF_00042	ODLPJADC_01129	NMAJPAPB_00042	EMCOIMCJ_01208	JCJHLMCB_00683	ABEIKDDA_00867	IBPMHMIA_00567	JFCCFJBI_00567	PNNBOJMP_01129	EBFIAFOF_00375
group_1552		glycerophosphodiester phosphodiesterase	455	455	1	1	1393				926	926	926	ICEHKBDC_00716	NMGINMON_00606	NKLOPMNI_00041	EMKKCJHC_00718	HOLMDEGO_00041	ICIOCKJC_00685	FCJPNKLG_00041	NOPOMCDK_00042	ANJGPPLI_00041	GIDHNNMB_00041	DIFOFHFE_00716	LNOJNJFO_00041	HIPPBICM_00041	AHDKENDE_00041	PHHJCOIJ_01916	AOEKDGLD_00041	KOEEOLLO_01937	AIKPHFFJ_00041	OCICKKDH_00686	LAPJCPHP_00378	FNPLKHGF_00961	JOJPMKHM_00378	PBMJHMHF_00041	APPKIIEI_00979	MMNOACJK_00685	BGKCNBEA_01189	DJCPGLKF_00041	ODLPJADC_01130	NMAJPAPB_00041	EMCOIMCJ_01209	JCJHLMCB_00684	ABEIKDDA_00868	IBPMHMIA_00566	JFCCFJBI_00566	PNNBOJMP_01130	EBFIAFOF_00376
group_1553		hypothetical protein	455	455	1	1	1392				434	434	434	ICEHKBDC_00717	NMGINMON_00607	NKLOPMNI_00040	EMKKCJHC_00719	HOLMDEGO_00040	ICIOCKJC_00686	FCJPNKLG_00040	NOPOMCDK_00041	ANJGPPLI_00040	GIDHNNMB_00040	DIFOFHFE_00717	LNOJNJFO_00040	HIPPBICM_00040	AHDKENDE_00040	PHHJCOIJ_01915	AOEKDGLD_00040	KOEEOLLO_01936	AIKPHFFJ_00040	OCICKKDH_00687	LAPJCPHP_00379	FNPLKHGF_00960	JOJPMKHM_00379	PBMJHMHF_00040	APPKIIEI_00980	MMNOACJK_00686	BGKCNBEA_01190	DJCPGLKF_00040	ODLPJADC_01131	NMAJPAPB_00040	EMCOIMCJ_01210	JCJHLMCB_00685	ABEIKDDA_00869	IBPMHMIA_00565	JFCCFJBI_00565	PNNBOJMP_01131	EBFIAFOF_00377
group_1554		SCP/PR1-like extracellular protein	455	455	1	1	1391				1028	1037	1036	ICEHKBDC_00718	NMGINMON_00608	NKLOPMNI_00039	EMKKCJHC_00720	HOLMDEGO_00039	ICIOCKJC_00687	FCJPNKLG_00039	NOPOMCDK_00040	ANJGPPLI_00039	GIDHNNMB_00039	DIFOFHFE_00718	LNOJNJFO_00039	HIPPBICM_00039	AHDKENDE_00039	PHHJCOIJ_01914	AOEKDGLD_00039	KOEEOLLO_01935	AIKPHFFJ_00039	OCICKKDH_00688	LAPJCPHP_00380	FNPLKHGF_00959	JOJPMKHM_00380	PBMJHMHF_00039	APPKIIEI_00981	MMNOACJK_00687	BGKCNBEA_01191	DJCPGLKF_00039	ODLPJADC_01132	NMAJPAPB_00039	EMCOIMCJ_01211	JCJHLMCB_00686	ABEIKDDA_00870	IBPMHMIA_00564	JFCCFJBI_00564	PNNBOJMP_01132	EBFIAFOF_00378
group_1555		hypothetical protein	455	455	1	1	1390				461	461	461	ICEHKBDC_00719	NMGINMON_00609	NKLOPMNI_00038	EMKKCJHC_00721	HOLMDEGO_00038	ICIOCKJC_00688	FCJPNKLG_00038	NOPOMCDK_00039	ANJGPPLI_00038	GIDHNNMB_00038	DIFOFHFE_00719	LNOJNJFO_00038	HIPPBICM_00038	AHDKENDE_00038	PHHJCOIJ_01913	AOEKDGLD_00038	KOEEOLLO_01934	AIKPHFFJ_00038	OCICKKDH_00689	LAPJCPHP_00381	FNPLKHGF_00958	JOJPMKHM_00381	PBMJHMHF_00038	APPKIIEI_00982	MMNOACJK_00688	BGKCNBEA_01192	DJCPGLKF_00038	ODLPJADC_01133	NMAJPAPB_00038	EMCOIMCJ_01212	JCJHLMCB_00687	ABEIKDDA_00871	IBPMHMIA_00563	JFCCFJBI_00563	PNNBOJMP_01133	EBFIAFOF_00379
ctaB		putative protoheme IX farnesyltransferase	455	455	1	1	1389				911	911	911	ICEHKBDC_00720	NMGINMON_00610	NKLOPMNI_00037	EMKKCJHC_00722	HOLMDEGO_00037	ICIOCKJC_00689	FCJPNKLG_00037	NOPOMCDK_00038	ANJGPPLI_00037	GIDHNNMB_00037	DIFOFHFE_00720	LNOJNJFO_00037	HIPPBICM_00037	AHDKENDE_00037	PHHJCOIJ_01912	AOEKDGLD_00037	KOEEOLLO_01933	AIKPHFFJ_00037	OCICKKDH_00690	LAPJCPHP_00382	FNPLKHGF_00957	JOJPMKHM_00382	PBMJHMHF_00037	APPKIIEI_00983	MMNOACJK_00689	BGKCNBEA_01193	DJCPGLKF_00037	ODLPJADC_01134	NMAJPAPB_00037	EMCOIMCJ_01213	JCJHLMCB_00688	ABEIKDDA_00872	IBPMHMIA_00562	JFCCFJBI_00562	PNNBOJMP_01134	EBFIAFOF_00380
ctaA		cytochrome oxidase assembly protein	455	455	1	1	1388				1070	1070	1070	ICEHKBDC_00721	NMGINMON_00611	NKLOPMNI_00036	EMKKCJHC_00723	HOLMDEGO_00036	ICIOCKJC_00690	FCJPNKLG_00036	NOPOMCDK_00037	ANJGPPLI_00036	GIDHNNMB_00036	DIFOFHFE_00721	LNOJNJFO_00036	HIPPBICM_00036	AHDKENDE_00036	PHHJCOIJ_01911	AOEKDGLD_00036	KOEEOLLO_01932	AIKPHFFJ_00036	OCICKKDH_00691	LAPJCPHP_00383	FNPLKHGF_00956	JOJPMKHM_00383	PBMJHMHF_00036	APPKIIEI_00984	MMNOACJK_00690	BGKCNBEA_01194	DJCPGLKF_00036	ODLPJADC_01135	NMAJPAPB_00036	EMCOIMCJ_01214	JCJHLMCB_00689	ABEIKDDA_00873	IBPMHMIA_00561	JFCCFJBI_00561	PNNBOJMP_01135	EBFIAFOF_00381
pycA		putative pyruvate carboxylase	455	455	1	1	1387				3452	3452	3452	ICEHKBDC_00722	NMGINMON_00612	NKLOPMNI_00035	EMKKCJHC_00724	HOLMDEGO_00035	ICIOCKJC_00691	FCJPNKLG_00035	NOPOMCDK_00036	ANJGPPLI_00035	GIDHNNMB_00035	DIFOFHFE_00722	LNOJNJFO_00035	HIPPBICM_00035	AHDKENDE_00035	PHHJCOIJ_01910	AOEKDGLD_00035	KOEEOLLO_01931	AIKPHFFJ_00035	OCICKKDH_00692	LAPJCPHP_00384	FNPLKHGF_00955	JOJPMKHM_00384	PBMJHMHF_00035	APPKIIEI_00985	MMNOACJK_00691	BGKCNBEA_01195	DJCPGLKF_00035	ODLPJADC_01136	NMAJPAPB_00035	EMCOIMCJ_01215	JCJHLMCB_00690	ABEIKDDA_00874	IBPMHMIA_00560	JFCCFJBI_00560	PNNBOJMP_01136	EBFIAFOF_00382
ftsW		cell division membrane protein	455	455	1	1	1386				1226	1226	1226	ICEHKBDC_00723	NMGINMON_00613	NKLOPMNI_00034	EMKKCJHC_00725	HOLMDEGO_00034	ICIOCKJC_00692	FCJPNKLG_00034	NOPOMCDK_00035	ANJGPPLI_00034	GIDHNNMB_00034	DIFOFHFE_00723	LNOJNJFO_00034	HIPPBICM_00034	AHDKENDE_00034	PHHJCOIJ_01909	AOEKDGLD_00034	KOEEOLLO_01930	AIKPHFFJ_00034	OCICKKDH_00693	LAPJCPHP_00385	FNPLKHGF_00954	JOJPMKHM_00385	PBMJHMHF_00034	APPKIIEI_00986	MMNOACJK_00692	BGKCNBEA_01196	DJCPGLKF_00034	ODLPJADC_01137	NMAJPAPB_00034	EMCOIMCJ_01216	JCJHLMCB_00691	ABEIKDDA_00875	IBPMHMIA_00559	JFCCFJBI_00559	PNNBOJMP_01137	EBFIAFOF_00383
fmhA		FemAB family peptidoglycan biosynthesis protein	455	455	1	1	639				446	1250	1247	ICEHKBDC_01588	NMGINMON_01822	NKLOPMNI_01821	EMKKCJHC_01821	HOLMDEGO_01564	ICIOCKJC_01843	FCJPNKLG_01764	NOPOMCDK_01541	ANJGPPLI_01539	GIDHNNMB_01709	DIFOFHFE_01691	LNOJNJFO_01771	HIPPBICM_01765	AHDKENDE_01524	PHHJCOIJ_01405	AOEKDGLD_01842	KOEEOLLO_01587	AIKPHFFJ_01462	OCICKKDH_01569	LAPJCPHP_01847	FNPLKHGF_01846	JOJPMKHM_01717	PBMJHMHF_01771	APPKIIEI_01849	MMNOACJK_01480	BGKCNBEA_01753	DJCPGLKF_01846	ODLPJADC_01664	NMAJPAPB_01900	EMCOIMCJ_01829	JCJHLMCB_01753	ABEIKDDA_01560	IBPMHMIA_01749	JFCCFJBI_01696	PNNBOJMP_01788	EBFIAFOF_01662
group_1560		hypothetical protein	455	455	1	1	1385				275	275	275	ICEHKBDC_00724	NMGINMON_00614	NKLOPMNI_00033	EMKKCJHC_00726	HOLMDEGO_00033	ICIOCKJC_00693	FCJPNKLG_00033	NOPOMCDK_00034	ANJGPPLI_00033	GIDHNNMB_00033	DIFOFHFE_00724	LNOJNJFO_00033	HIPPBICM_00033	AHDKENDE_00033	PHHJCOIJ_01908	AOEKDGLD_00033	KOEEOLLO_01929	AIKPHFFJ_00033	OCICKKDH_00694	LAPJCPHP_00386	FNPLKHGF_00953	JOJPMKHM_00386	PBMJHMHF_00033	APPKIIEI_00987	MMNOACJK_00693	BGKCNBEA_01197	DJCPGLKF_00033	ODLPJADC_01138	NMAJPAPB_00033	EMCOIMCJ_01217	JCJHLMCB_00692	ABEIKDDA_00876	IBPMHMIA_00558	JFCCFJBI_00558	PNNBOJMP_01138	EBFIAFOF_00384
group_1561		hypothetical protein	455	455	1	1	1384				482	482	482	ICEHKBDC_00725	NMGINMON_00615	NKLOPMNI_00032	EMKKCJHC_00727	HOLMDEGO_00032	ICIOCKJC_00694	FCJPNKLG_00032	NOPOMCDK_00033	ANJGPPLI_00032	GIDHNNMB_00032	DIFOFHFE_00725	LNOJNJFO_00032	HIPPBICM_00032	AHDKENDE_00032	PHHJCOIJ_01907	AOEKDGLD_00032	KOEEOLLO_01928	AIKPHFFJ_00032	OCICKKDH_00695	LAPJCPHP_00387	FNPLKHGF_00952	JOJPMKHM_00387	PBMJHMHF_00032	APPKIIEI_00988	MMNOACJK_00694	BGKCNBEA_01198	DJCPGLKF_00032	ODLPJADC_01139	NMAJPAPB_00032	EMCOIMCJ_01218	JCJHLMCB_00693	ABEIKDDA_00877	IBPMHMIA_00557	JFCCFJBI_00557	PNNBOJMP_01139	EBFIAFOF_00385
typA		GTP-binding protein, TypA	455	455	1	1	1383				1847	1847	1847	ICEHKBDC_00726	NMGINMON_00616	NKLOPMNI_00031	EMKKCJHC_00728	HOLMDEGO_00031	ICIOCKJC_00695	FCJPNKLG_00031	NOPOMCDK_00032	ANJGPPLI_00031	GIDHNNMB_00031	DIFOFHFE_00726	LNOJNJFO_00031	HIPPBICM_00031	AHDKENDE_00031	PHHJCOIJ_01906	AOEKDGLD_00031	KOEEOLLO_01927	AIKPHFFJ_00031	OCICKKDH_00696	LAPJCPHP_00388	FNPLKHGF_00951	JOJPMKHM_00388	PBMJHMHF_00031	APPKIIEI_00989	MMNOACJK_00695	BGKCNBEA_01199	DJCPGLKF_00031	ODLPJADC_01140	NMAJPAPB_00031	EMCOIMCJ_01219	JCJHLMCB_00694	ABEIKDDA_00878	IBPMHMIA_00556	JFCCFJBI_00556	PNNBOJMP_01140	EBFIAFOF_00386
group_1564		Mn2 /Fe2 transporter NRAMP family protein	455	455	1	1	1378				1352	1352	1352	ICEHKBDC_00730	NMGINMON_00620	NKLOPMNI_00027	EMKKCJHC_00732	HOLMDEGO_00027	ICIOCKJC_00699	FCJPNKLG_00027	NOPOMCDK_00028	ANJGPPLI_00027	GIDHNNMB_00027	DIFOFHFE_00730	LNOJNJFO_00027	HIPPBICM_00027	AHDKENDE_00027	PHHJCOIJ_01902	AOEKDGLD_00027	KOEEOLLO_01923	AIKPHFFJ_00027	OCICKKDH_00700	LAPJCPHP_00392	FNPLKHGF_00947	JOJPMKHM_00392	PBMJHMHF_00027	APPKIIEI_00993	MMNOACJK_00699	BGKCNBEA_01203	DJCPGLKF_00027	ODLPJADC_01144	NMAJPAPB_00027	EMCOIMCJ_01223	JCJHLMCB_00698	ABEIKDDA_00882	IBPMHMIA_00552	JFCCFJBI_00552	PNNBOJMP_01144	EBFIAFOF_00390
group_1565		hypothetical protein	455	455	1	1	1377				419	419	419	ICEHKBDC_00731	NMGINMON_00621	NKLOPMNI_00026	EMKKCJHC_00733	HOLMDEGO_00026	ICIOCKJC_00700	FCJPNKLG_00026	NOPOMCDK_00027	ANJGPPLI_00026	GIDHNNMB_00026	DIFOFHFE_00731	LNOJNJFO_00026	HIPPBICM_00026	AHDKENDE_00026	PHHJCOIJ_01901	AOEKDGLD_00026	KOEEOLLO_01922	AIKPHFFJ_00026	OCICKKDH_00701	LAPJCPHP_00393	FNPLKHGF_00946	JOJPMKHM_00393	PBMJHMHF_00026	APPKIIEI_00994	MMNOACJK_00700	BGKCNBEA_01204	DJCPGLKF_00026	ODLPJADC_01145	NMAJPAPB_00026	EMCOIMCJ_01224	JCJHLMCB_00699	ABEIKDDA_00883	IBPMHMIA_00551	JFCCFJBI_00551	PNNBOJMP_01145	EBFIAFOF_00391
group_1566		hypothetical protein	455	455	1	1	1376				1019	1019	1019	ICEHKBDC_00732	NMGINMON_00622	NKLOPMNI_00025	EMKKCJHC_00734	HOLMDEGO_00025	ICIOCKJC_00701	FCJPNKLG_00025	NOPOMCDK_00026	ANJGPPLI_00025	GIDHNNMB_00025	DIFOFHFE_00732	LNOJNJFO_00025	HIPPBICM_00025	AHDKENDE_00025	PHHJCOIJ_01900	AOEKDGLD_00025	KOEEOLLO_01921	AIKPHFFJ_00025	OCICKKDH_00702	LAPJCPHP_00394	FNPLKHGF_00945	JOJPMKHM_00394	PBMJHMHF_00025	APPKIIEI_00995	MMNOACJK_00701	BGKCNBEA_01205	DJCPGLKF_00025	ODLPJADC_01146	NMAJPAPB_00025	EMCOIMCJ_01225	JCJHLMCB_00700	ABEIKDDA_00884	IBPMHMIA_00550	JFCCFJBI_00550	PNNBOJMP_01146	EBFIAFOF_00392
potD		spermidine/putrescine ABC superfamily ATP binding cassette transporter, binding protein	455	455	1	1	1375				1073	1073	1073	ICEHKBDC_00733	NMGINMON_00623	NKLOPMNI_00024	EMKKCJHC_00735	HOLMDEGO_00024	ICIOCKJC_00702	FCJPNKLG_00024	NOPOMCDK_00025	ANJGPPLI_00024	GIDHNNMB_00024	DIFOFHFE_00733	LNOJNJFO_00024	HIPPBICM_00024	AHDKENDE_00024	PHHJCOIJ_01899	AOEKDGLD_00024	KOEEOLLO_01920	AIKPHFFJ_00024	OCICKKDH_00703	LAPJCPHP_00395	FNPLKHGF_00944	JOJPMKHM_00395	PBMJHMHF_00024	APPKIIEI_00996	MMNOACJK_00702	BGKCNBEA_01206	DJCPGLKF_00024	ODLPJADC_01147	NMAJPAPB_00024	EMCOIMCJ_01226	JCJHLMCB_00701	ABEIKDDA_00885	IBPMHMIA_00549	JFCCFJBI_00549	PNNBOJMP_01147	EBFIAFOF_00393
potC		binding-protein-dependent transport system inner membrane protein	455	455	1	1	1374				809	809	809	ICEHKBDC_00734	NMGINMON_00624	NKLOPMNI_00023	EMKKCJHC_00736	HOLMDEGO_00023	ICIOCKJC_00703	FCJPNKLG_00023	NOPOMCDK_00024	ANJGPPLI_00023	GIDHNNMB_00023	DIFOFHFE_00734	LNOJNJFO_00023	HIPPBICM_00023	AHDKENDE_00023	PHHJCOIJ_01898	AOEKDGLD_00023	KOEEOLLO_01919	AIKPHFFJ_00023	OCICKKDH_00704	LAPJCPHP_00396	FNPLKHGF_00943	JOJPMKHM_00396	PBMJHMHF_00023	APPKIIEI_00997	MMNOACJK_00703	BGKCNBEA_01207	DJCPGLKF_00023	ODLPJADC_01148	NMAJPAPB_00023	EMCOIMCJ_01227	JCJHLMCB_00702	ABEIKDDA_00886	IBPMHMIA_00548	JFCCFJBI_00548	PNNBOJMP_01148	EBFIAFOF_00394
potB		binding-protein-dependent transport system inner membrane protein	455	455	1	1	1373				797	797	797	ICEHKBDC_00735	NMGINMON_00625	NKLOPMNI_00022	EMKKCJHC_00737	HOLMDEGO_00022	ICIOCKJC_00704	FCJPNKLG_00022	NOPOMCDK_00023	ANJGPPLI_00022	GIDHNNMB_00022	DIFOFHFE_00735	LNOJNJFO_00022	HIPPBICM_00022	AHDKENDE_00022	PHHJCOIJ_01897	AOEKDGLD_00022	KOEEOLLO_01918	AIKPHFFJ_00022	OCICKKDH_00705	LAPJCPHP_00397	FNPLKHGF_00942	JOJPMKHM_00397	PBMJHMHF_00022	APPKIIEI_00998	MMNOACJK_00704	BGKCNBEA_01208	DJCPGLKF_00022	ODLPJADC_01149	NMAJPAPB_00022	EMCOIMCJ_01228	JCJHLMCB_00703	ABEIKDDA_00887	IBPMHMIA_00547	JFCCFJBI_00547	PNNBOJMP_01149	EBFIAFOF_00395
potA		putrescine/spermidine ABC transporter ATPase	455	455	1	1	1372				1094	1094	1094	ICEHKBDC_00736	NMGINMON_00626	NKLOPMNI_00021	EMKKCJHC_00738	HOLMDEGO_00021	ICIOCKJC_00705	FCJPNKLG_00021	NOPOMCDK_00022	ANJGPPLI_00021	GIDHNNMB_00021	DIFOFHFE_00736	LNOJNJFO_00021	HIPPBICM_00021	AHDKENDE_00021	PHHJCOIJ_01896	AOEKDGLD_00021	KOEEOLLO_01917	AIKPHFFJ_00021	OCICKKDH_00706	LAPJCPHP_00398	FNPLKHGF_00941	JOJPMKHM_00398	PBMJHMHF_00021	APPKIIEI_00999	MMNOACJK_00705	BGKCNBEA_01209	DJCPGLKF_00021	ODLPJADC_01150	NMAJPAPB_00021	EMCOIMCJ_01229	JCJHLMCB_00704	ABEIKDDA_00888	IBPMHMIA_00546	JFCCFJBI_00546	PNNBOJMP_01150	EBFIAFOF_00396
group_1571		hypothetical protein	455	455	1	1	1370				275	275	275	ICEHKBDC_00738	NMGINMON_00628	NKLOPMNI_00019	EMKKCJHC_00740	HOLMDEGO_00019	ICIOCKJC_00707	FCJPNKLG_00019	NOPOMCDK_00019	ANJGPPLI_00019	GIDHNNMB_00019	DIFOFHFE_00738	LNOJNJFO_00019	HIPPBICM_00019	AHDKENDE_00019	PHHJCOIJ_01894	AOEKDGLD_00019	KOEEOLLO_01915	AIKPHFFJ_00019	OCICKKDH_00708	LAPJCPHP_00400	FNPLKHGF_00939	JOJPMKHM_00400	PBMJHMHF_00019	APPKIIEI_01001	MMNOACJK_00707	BGKCNBEA_01211	DJCPGLKF_00019	ODLPJADC_01152	NMAJPAPB_00019	EMCOIMCJ_01231	JCJHLMCB_00706	ABEIKDDA_00890	IBPMHMIA_00544	JFCCFJBI_00544	PNNBOJMP_01152	EBFIAFOF_00398
pdhD		dihydrolipoamide dehydrogenase component of pyruvate dehydrogenase E3	455	455	1	1	1369				1406	1406	1406	ICEHKBDC_00739	NMGINMON_00629	NKLOPMNI_00018	EMKKCJHC_00741	HOLMDEGO_00018	ICIOCKJC_00708	FCJPNKLG_00018	NOPOMCDK_00018	ANJGPPLI_00018	GIDHNNMB_00018	DIFOFHFE_00739	LNOJNJFO_00018	HIPPBICM_00018	AHDKENDE_00018	PHHJCOIJ_01893	AOEKDGLD_00018	KOEEOLLO_01914	AIKPHFFJ_00018	OCICKKDH_00709	LAPJCPHP_00401	FNPLKHGF_00938	JOJPMKHM_00401	PBMJHMHF_00018	APPKIIEI_01002	MMNOACJK_00708	BGKCNBEA_01212	DJCPGLKF_00018	ODLPJADC_01153	NMAJPAPB_00018	EMCOIMCJ_01232	JCJHLMCB_00707	ABEIKDDA_00891	IBPMHMIA_00543	JFCCFJBI_00543	PNNBOJMP_01153	EBFIAFOF_00399
pdhC		pyruvate dehydrogenase complex dihydrolipoyllysine-residue acetyltransferase	455	455	1	1	1368				1292	1292	1292	ICEHKBDC_00740	NMGINMON_00630	NKLOPMNI_00017	EMKKCJHC_00742	HOLMDEGO_00017	ICIOCKJC_00709	FCJPNKLG_00017	NOPOMCDK_00017	ANJGPPLI_00017	GIDHNNMB_00017	DIFOFHFE_00740	LNOJNJFO_00017	HIPPBICM_00017	AHDKENDE_00017	PHHJCOIJ_01892	AOEKDGLD_00017	KOEEOLLO_01913	AIKPHFFJ_00017	OCICKKDH_00710	LAPJCPHP_00402	FNPLKHGF_00937	JOJPMKHM_00402	PBMJHMHF_00017	APPKIIEI_01003	MMNOACJK_00709	BGKCNBEA_01213	DJCPGLKF_00017	ODLPJADC_01154	NMAJPAPB_00017	EMCOIMCJ_01233	JCJHLMCB_00708	ABEIKDDA_00892	IBPMHMIA_00542	JFCCFJBI_00542	PNNBOJMP_01154	EBFIAFOF_00400
pdhB		putative pyruvate dehydrogenase E1 component subunit beta	455	455	1	1	1367				977	977	977	ICEHKBDC_00741	NMGINMON_00631	NKLOPMNI_00016	EMKKCJHC_00743	HOLMDEGO_00016	ICIOCKJC_00710	FCJPNKLG_00016	NOPOMCDK_00016	ANJGPPLI_00016	GIDHNNMB_00016	DIFOFHFE_00741	LNOJNJFO_00016	HIPPBICM_00016	AHDKENDE_00016	PHHJCOIJ_01891	AOEKDGLD_00016	KOEEOLLO_01912	AIKPHFFJ_00016	OCICKKDH_00711	LAPJCPHP_00403	FNPLKHGF_00936	JOJPMKHM_00403	PBMJHMHF_00016	APPKIIEI_01004	MMNOACJK_00710	BGKCNBEA_01214	DJCPGLKF_00016	ODLPJADC_01155	NMAJPAPB_00016	EMCOIMCJ_01234	JCJHLMCB_00709	ABEIKDDA_00893	IBPMHMIA_00541	JFCCFJBI_00541	PNNBOJMP_01155	EBFIAFOF_00401
pdhA		putative pyruvate dehydrogenase E1 component subunit alpha	455	455	1	1	1366				1112	1112	1112	ICEHKBDC_00742	NMGINMON_00632	NKLOPMNI_00015	EMKKCJHC_00744	HOLMDEGO_00015	ICIOCKJC_00711	FCJPNKLG_00015	NOPOMCDK_00015	ANJGPPLI_00015	GIDHNNMB_00015	DIFOFHFE_00742	LNOJNJFO_00015	HIPPBICM_00015	AHDKENDE_00015	PHHJCOIJ_01890	AOEKDGLD_00015	KOEEOLLO_01911	AIKPHFFJ_00015	OCICKKDH_00712	LAPJCPHP_00404	FNPLKHGF_00935	JOJPMKHM_00404	PBMJHMHF_00015	APPKIIEI_01005	MMNOACJK_00711	BGKCNBEA_01215	DJCPGLKF_00015	ODLPJADC_01156	NMAJPAPB_00015	EMCOIMCJ_01235	JCJHLMCB_00710	ABEIKDDA_00894	IBPMHMIA_00540	JFCCFJBI_00540	PNNBOJMP_01156	EBFIAFOF_00402
group_1576		putative cell-wall binding lipoprotein, YkyA	455	455	1	1	1365				626	626	626	ICEHKBDC_00743	NMGINMON_00633	NKLOPMNI_00014	EMKKCJHC_00745	HOLMDEGO_00014	ICIOCKJC_00712	FCJPNKLG_00014	NOPOMCDK_00014	ANJGPPLI_00014	GIDHNNMB_00014	DIFOFHFE_00743	LNOJNJFO_00014	HIPPBICM_00014	AHDKENDE_00014	PHHJCOIJ_01889	AOEKDGLD_00014	KOEEOLLO_01910	AIKPHFFJ_00014	OCICKKDH_00713	LAPJCPHP_00405	FNPLKHGF_00934	JOJPMKHM_00405	PBMJHMHF_00014	APPKIIEI_01006	MMNOACJK_00712	BGKCNBEA_01216	DJCPGLKF_00014	ODLPJADC_01157	NMAJPAPB_00014	EMCOIMCJ_01236	JCJHLMCB_00711	ABEIKDDA_00895	IBPMHMIA_00539	JFCCFJBI_00539	PNNBOJMP_01157	EBFIAFOF_00403
def		putative polypeptide deformylase 2	455	455	1	1	1364				551	551	551	ICEHKBDC_00744	NMGINMON_00634	NKLOPMNI_00013	EMKKCJHC_00746	HOLMDEGO_00013	ICIOCKJC_00713	FCJPNKLG_00013	NOPOMCDK_00013	ANJGPPLI_00013	GIDHNNMB_00013	DIFOFHFE_00744	LNOJNJFO_00013	HIPPBICM_00013	AHDKENDE_00013	PHHJCOIJ_01888	AOEKDGLD_00013	KOEEOLLO_01909	AIKPHFFJ_00013	OCICKKDH_00714	LAPJCPHP_00406	FNPLKHGF_00933	JOJPMKHM_00406	PBMJHMHF_00013	APPKIIEI_01007	MMNOACJK_00713	BGKCNBEA_01217	DJCPGLKF_00013	ODLPJADC_01158	NMAJPAPB_00013	EMCOIMCJ_01237	JCJHLMCB_00712	ABEIKDDA_00896	IBPMHMIA_00538	JFCCFJBI_00538	PNNBOJMP_01158	EBFIAFOF_00404
group_1578		hypothetical protein	455	455	1	1	1363				218	218	218	ICEHKBDC_00745	NMGINMON_00635	NKLOPMNI_00012	EMKKCJHC_00747	HOLMDEGO_00012	ICIOCKJC_00714	FCJPNKLG_00012	NOPOMCDK_00012	ANJGPPLI_00012	GIDHNNMB_00012	DIFOFHFE_00745	LNOJNJFO_00012	HIPPBICM_00012	AHDKENDE_00012	PHHJCOIJ_01887	AOEKDGLD_00012	KOEEOLLO_01908	AIKPHFFJ_00012	OCICKKDH_00715	LAPJCPHP_00407	FNPLKHGF_00932	JOJPMKHM_00407	PBMJHMHF_00012	APPKIIEI_01008	MMNOACJK_00714	BGKCNBEA_01218	DJCPGLKF_00012	ODLPJADC_01159	NMAJPAPB_00012	EMCOIMCJ_01238	JCJHLMCB_00713	ABEIKDDA_00897	IBPMHMIA_00537	JFCCFJBI_00537	PNNBOJMP_01159	EBFIAFOF_00405
group_1579		mRNA degradation ribonucleases J1/J2 (metallo-beta-lactamase superfamily)	455	455	1	1	1362				1697	1697	1697	ICEHKBDC_00746	NMGINMON_00636	NKLOPMNI_00011	EMKKCJHC_00748	HOLMDEGO_00011	ICIOCKJC_00715	FCJPNKLG_00011	NOPOMCDK_00011	ANJGPPLI_00011	GIDHNNMB_00011	DIFOFHFE_00746	LNOJNJFO_00011	HIPPBICM_00011	AHDKENDE_00011	PHHJCOIJ_01886	AOEKDGLD_00011	KOEEOLLO_01907	AIKPHFFJ_00011	OCICKKDH_00716	LAPJCPHP_00408	FNPLKHGF_00931	JOJPMKHM_00408	PBMJHMHF_00011	APPKIIEI_01009	MMNOACJK_00715	BGKCNBEA_01219	DJCPGLKF_00011	ODLPJADC_01160	NMAJPAPB_00011	EMCOIMCJ_01239	JCJHLMCB_00714	ABEIKDDA_00898	IBPMHMIA_00536	JFCCFJBI_00536	PNNBOJMP_01160	EBFIAFOF_00406
trkA		NAD binding potassium transporter	455	455	1	1	1361				662	662	662	ICEHKBDC_00747	NMGINMON_00637	NKLOPMNI_00010	EMKKCJHC_00749	HOLMDEGO_00010	ICIOCKJC_00716	FCJPNKLG_00010	NOPOMCDK_00010	ANJGPPLI_00010	GIDHNNMB_00010	DIFOFHFE_00747	LNOJNJFO_00010	HIPPBICM_00010	AHDKENDE_00010	PHHJCOIJ_01885	AOEKDGLD_00010	KOEEOLLO_01906	AIKPHFFJ_00010	OCICKKDH_00717	LAPJCPHP_00409	FNPLKHGF_00930	JOJPMKHM_00409	PBMJHMHF_00010	APPKIIEI_01010	MMNOACJK_00716	BGKCNBEA_01220	DJCPGLKF_00010	ODLPJADC_01161	NMAJPAPB_00010	EMCOIMCJ_01240	JCJHLMCB_00715	ABEIKDDA_00899	IBPMHMIA_00535	JFCCFJBI_00535	PNNBOJMP_01161	EBFIAFOF_00407
cydB		Cytochrome bd-type quinol oxidase subunit 2-like protein	455	455	1	1	1360				1019	1019	1019	ICEHKBDC_00748	NMGINMON_00638	NKLOPMNI_00009	EMKKCJHC_00750	HOLMDEGO_00009	ICIOCKJC_00717	FCJPNKLG_00009	NOPOMCDK_00009	ANJGPPLI_00009	GIDHNNMB_00009	DIFOFHFE_00748	LNOJNJFO_00009	HIPPBICM_00009	AHDKENDE_00009	PHHJCOIJ_01884	AOEKDGLD_00009	KOEEOLLO_01905	AIKPHFFJ_00009	OCICKKDH_00718	LAPJCPHP_00410	FNPLKHGF_00929	JOJPMKHM_00410	PBMJHMHF_00009	APPKIIEI_01011	MMNOACJK_00717	BGKCNBEA_01221	DJCPGLKF_00009	ODLPJADC_01162	NMAJPAPB_00009	EMCOIMCJ_01241	JCJHLMCB_00716	ABEIKDDA_00900	IBPMHMIA_00534	JFCCFJBI_00534	PNNBOJMP_01162	EBFIAFOF_00408
group_1582		cytochrome ubiquinol oxidase	455	455	1	1	1359				1361	1361	1361	ICEHKBDC_00749	NMGINMON_00639	NKLOPMNI_00008	EMKKCJHC_00751	HOLMDEGO_00008	ICIOCKJC_00718	FCJPNKLG_00008	NOPOMCDK_00008	ANJGPPLI_00008	GIDHNNMB_00008	DIFOFHFE_00749	LNOJNJFO_00008	HIPPBICM_00008	AHDKENDE_00008	PHHJCOIJ_01883	AOEKDGLD_00008	KOEEOLLO_01904	AIKPHFFJ_00008	OCICKKDH_00719	LAPJCPHP_00411	FNPLKHGF_00928	JOJPMKHM_00411	PBMJHMHF_00008	APPKIIEI_01012	MMNOACJK_00718	BGKCNBEA_01222	DJCPGLKF_00008	ODLPJADC_01163	NMAJPAPB_00008	EMCOIMCJ_01242	JCJHLMCB_00717	ABEIKDDA_00901	IBPMHMIA_00533	JFCCFJBI_00533	PNNBOJMP_01163	EBFIAFOF_00409
group_1583		glutaredoxin family protein	455	455	1	1	1358				233	233	233	ICEHKBDC_00750	NMGINMON_00640	NKLOPMNI_00007	EMKKCJHC_00752	HOLMDEGO_00007	ICIOCKJC_00719	FCJPNKLG_00007	NOPOMCDK_00007	ANJGPPLI_00007	GIDHNNMB_00007	DIFOFHFE_00750	LNOJNJFO_00007	HIPPBICM_00007	AHDKENDE_00007	PHHJCOIJ_01882	AOEKDGLD_00007	KOEEOLLO_01903	AIKPHFFJ_00007	OCICKKDH_00720	LAPJCPHP_00412	FNPLKHGF_00927	JOJPMKHM_00412	PBMJHMHF_00007	APPKIIEI_01013	MMNOACJK_00719	BGKCNBEA_01223	DJCPGLKF_00007	ODLPJADC_01164	NMAJPAPB_00007	EMCOIMCJ_01243	JCJHLMCB_00718	ABEIKDDA_00902	IBPMHMIA_00532	JFCCFJBI_00532	PNNBOJMP_01164	EBFIAFOF_00410
ptsA		phosphoenolpyruvate-protein phosphotransferase	455	455	1	1	1357				1718	1718	1718	ICEHKBDC_00751	NMGINMON_00641	NKLOPMNI_00006	EMKKCJHC_00753	HOLMDEGO_00006	ICIOCKJC_00720	FCJPNKLG_00006	NOPOMCDK_00006	ANJGPPLI_00006	GIDHNNMB_00006	DIFOFHFE_00751	LNOJNJFO_00006	HIPPBICM_00006	AHDKENDE_00006	PHHJCOIJ_01881	AOEKDGLD_00006	KOEEOLLO_01902	AIKPHFFJ_00006	OCICKKDH_00721	LAPJCPHP_00413	FNPLKHGF_00926	JOJPMKHM_00413	PBMJHMHF_00006	APPKIIEI_01014	MMNOACJK_00720	BGKCNBEA_01224	DJCPGLKF_00006	ODLPJADC_01165	NMAJPAPB_00006	EMCOIMCJ_01244	JCJHLMCB_00719	ABEIKDDA_00903	IBPMHMIA_00531	JFCCFJBI_00531	PNNBOJMP_01165	EBFIAFOF_00411
group_1585		phosphocarrier protein Hpr	455	455	1	1	1356				266	266	266	ICEHKBDC_00752	NMGINMON_00642	NKLOPMNI_00005	EMKKCJHC_00754	HOLMDEGO_00005	ICIOCKJC_00721	FCJPNKLG_00005	NOPOMCDK_00005	ANJGPPLI_00005	GIDHNNMB_00005	DIFOFHFE_00752	LNOJNJFO_00005	HIPPBICM_00005	AHDKENDE_00005	PHHJCOIJ_01880	AOEKDGLD_00005	KOEEOLLO_01901	AIKPHFFJ_00005	OCICKKDH_00722	LAPJCPHP_00414	FNPLKHGF_00925	JOJPMKHM_00414	PBMJHMHF_00005	APPKIIEI_01015	MMNOACJK_00721	BGKCNBEA_01225	DJCPGLKF_00005	ODLPJADC_01166	NMAJPAPB_00005	EMCOIMCJ_01245	JCJHLMCB_00720	ABEIKDDA_00904	IBPMHMIA_00530	JFCCFJBI_00530	PNNBOJMP_01166	EBFIAFOF_00412
group_1586		putative SAM-dependent methyltransferases	455	455	1	1	1354				1172	1172	1172	ICEHKBDC_00754	NMGINMON_00644	NKLOPMNI_00003	EMKKCJHC_00756	HOLMDEGO_00003	ICIOCKJC_00723	FCJPNKLG_00003	NOPOMCDK_00003	ANJGPPLI_00003	GIDHNNMB_00003	DIFOFHFE_00754	LNOJNJFO_00003	HIPPBICM_00003	AHDKENDE_00003	PHHJCOIJ_01878	AOEKDGLD_00003	KOEEOLLO_01899	AIKPHFFJ_00003	OCICKKDH_00724	LAPJCPHP_00416	FNPLKHGF_00923	JOJPMKHM_00416	PBMJHMHF_00003	APPKIIEI_01017	MMNOACJK_00723	BGKCNBEA_01227	DJCPGLKF_00003	ODLPJADC_01168	NMAJPAPB_00003	EMCOIMCJ_01247	JCJHLMCB_00722	ABEIKDDA_00906	IBPMHMIA_00528	JFCCFJBI_00528	PNNBOJMP_01168	EBFIAFOF_00414
group_1587		membrane protein	455	455	1	1	1353				1289	1295	1294	ICEHKBDC_00755	NMGINMON_00645	NKLOPMNI_00002	EMKKCJHC_00757	HOLMDEGO_00002	ICIOCKJC_00724	FCJPNKLG_00002	NOPOMCDK_00002	ANJGPPLI_00002	GIDHNNMB_00002	DIFOFHFE_00755	LNOJNJFO_00002	HIPPBICM_00002	AHDKENDE_00002	PHHJCOIJ_01877	AOEKDGLD_00002	KOEEOLLO_01898	AIKPHFFJ_00002	OCICKKDH_00725	LAPJCPHP_00417	FNPLKHGF_00922	JOJPMKHM_00417	PBMJHMHF_00002	APPKIIEI_01018	MMNOACJK_00724	BGKCNBEA_01228	DJCPGLKF_00002	ODLPJADC_01169	NMAJPAPB_00002	EMCOIMCJ_01248	JCJHLMCB_00723	ABEIKDDA_00907	IBPMHMIA_00527	JFCCFJBI_00527	PNNBOJMP_01169	EBFIAFOF_00415
drm		putative phosphopentomutase	455	455	1	1	2947				1178	1178	1178	ICEHKBDC_00757	NMGINMON_00909	NKLOPMNI_00417	EMKKCJHC_00759	HOLMDEGO_00679	ICIOCKJC_00726	FCJPNKLG_00681	NOPOMCDK_00473	ANJGPPLI_00472	GIDHNNMB_00908	DIFOFHFE_01019	LNOJNJFO_00681	HIPPBICM_00646	AHDKENDE_00963	PHHJCOIJ_00001	AOEKDGLD_00726	KOEEOLLO_00676	AIKPHFFJ_00680	OCICKKDH_00989	LAPJCPHP_00419	FNPLKHGF_00396	JOJPMKHM_00419	PBMJHMHF_00849	APPKIIEI_00001	MMNOACJK_00988	BGKCNBEA_00483	DJCPGLKF_01020	ODLPJADC_00658	NMAJPAPB_00679	EMCOIMCJ_00737	JCJHLMCB_00988	ABEIKDDA_00658	IBPMHMIA_00263	JFCCFJBI_00263	PNNBOJMP_00658	EBFIAFOF_00679
group_1589		ABC superfamily ATP binding cassette transporter, membrane protein	455	455	1	1	2946				815	815	815	ICEHKBDC_00758	NMGINMON_00908	NKLOPMNI_00418	EMKKCJHC_00760	HOLMDEGO_00678	ICIOCKJC_00727	FCJPNKLG_00680	NOPOMCDK_00474	ANJGPPLI_00473	GIDHNNMB_00907	DIFOFHFE_01018	LNOJNJFO_00680	HIPPBICM_00647	AHDKENDE_00962	PHHJCOIJ_00002	AOEKDGLD_00727	KOEEOLLO_00677	AIKPHFFJ_00679	OCICKKDH_00988	LAPJCPHP_00420	FNPLKHGF_00397	JOJPMKHM_00420	PBMJHMHF_00848	APPKIIEI_00002	MMNOACJK_00987	BGKCNBEA_00484	DJCPGLKF_01019	ODLPJADC_00657	NMAJPAPB_00678	EMCOIMCJ_00736	JCJHLMCB_00987	ABEIKDDA_00657	IBPMHMIA_00262	JFCCFJBI_00262	PNNBOJMP_00657	EBFIAFOF_00678
group_1590		ABC superfamily ATP binding cassette transporter, membrane protein	455	455	1	1	2945				800	800	800	ICEHKBDC_00759	NMGINMON_00907	NKLOPMNI_00419	EMKKCJHC_00761	HOLMDEGO_00677	ICIOCKJC_00728	FCJPNKLG_00679	NOPOMCDK_00475	ANJGPPLI_00474	GIDHNNMB_00906	DIFOFHFE_01017	LNOJNJFO_00679	HIPPBICM_00648	AHDKENDE_00961	PHHJCOIJ_00003	AOEKDGLD_00728	KOEEOLLO_00678	AIKPHFFJ_00678	OCICKKDH_00987	LAPJCPHP_00421	FNPLKHGF_00398	JOJPMKHM_00421	PBMJHMHF_00847	APPKIIEI_00003	MMNOACJK_00986	BGKCNBEA_00485	DJCPGLKF_01018	ODLPJADC_00656	NMAJPAPB_00677	EMCOIMCJ_00735	JCJHLMCB_00986	ABEIKDDA_00656	IBPMHMIA_00261	JFCCFJBI_00261	PNNBOJMP_00656	EBFIAFOF_00677
phnC		phosphonate ABC transporter ATP-binding protein	455	455	1	1	2944				773	773	773	ICEHKBDC_00760	NMGINMON_00906	NKLOPMNI_00420	EMKKCJHC_00762	HOLMDEGO_00676	ICIOCKJC_00729	FCJPNKLG_00678	NOPOMCDK_00476	ANJGPPLI_00475	GIDHNNMB_00905	DIFOFHFE_01016	LNOJNJFO_00678	HIPPBICM_00649	AHDKENDE_00960	PHHJCOIJ_00004	AOEKDGLD_00729	KOEEOLLO_00679	AIKPHFFJ_00677	OCICKKDH_00986	LAPJCPHP_00422	FNPLKHGF_00399	JOJPMKHM_00422	PBMJHMHF_00846	APPKIIEI_00004	MMNOACJK_00985	BGKCNBEA_00486	DJCPGLKF_01017	ODLPJADC_00655	NMAJPAPB_00676	EMCOIMCJ_00734	JCJHLMCB_00985	ABEIKDDA_00655	IBPMHMIA_00260	JFCCFJBI_00260	PNNBOJMP_00655	EBFIAFOF_00676
phnD		phosphate/phosphonate ABC transporter periplasmic protein	455	455	1	1	2943				956	956	956	ICEHKBDC_00761	NMGINMON_00905	NKLOPMNI_00421	EMKKCJHC_00763	HOLMDEGO_00675	ICIOCKJC_00730	FCJPNKLG_00677	NOPOMCDK_00477	ANJGPPLI_00476	GIDHNNMB_00904	DIFOFHFE_01015	LNOJNJFO_00677	HIPPBICM_00650	AHDKENDE_00959	PHHJCOIJ_00005	AOEKDGLD_00730	KOEEOLLO_00680	AIKPHFFJ_00676	OCICKKDH_00985	LAPJCPHP_00423	FNPLKHGF_00400	JOJPMKHM_00423	PBMJHMHF_00845	APPKIIEI_00005	MMNOACJK_00984	BGKCNBEA_00487	DJCPGLKF_01016	ODLPJADC_00654	NMAJPAPB_00675	EMCOIMCJ_00733	JCJHLMCB_00984	ABEIKDDA_00654	IBPMHMIA_00259	JFCCFJBI_00259	PNNBOJMP_00654	EBFIAFOF_00675
group_1593		putative ABC-type transporter	455	455	1	1	2942				1499	1499	1499	ICEHKBDC_00762	NMGINMON_00904	NKLOPMNI_00422	EMKKCJHC_00764	HOLMDEGO_00674	ICIOCKJC_00731	FCJPNKLG_00676	NOPOMCDK_00478	ANJGPPLI_00477	GIDHNNMB_00903	DIFOFHFE_01014	LNOJNJFO_00676	HIPPBICM_00651	AHDKENDE_00958	PHHJCOIJ_00006	AOEKDGLD_00731	KOEEOLLO_00681	AIKPHFFJ_00675	OCICKKDH_00984	LAPJCPHP_00424	FNPLKHGF_00401	JOJPMKHM_00424	PBMJHMHF_00844	APPKIIEI_00006	MMNOACJK_00983	BGKCNBEA_00488	DJCPGLKF_01015	ODLPJADC_00653	NMAJPAPB_00674	EMCOIMCJ_00732	JCJHLMCB_00983	ABEIKDDA_00653	IBPMHMIA_00258	JFCCFJBI_00258	PNNBOJMP_00653	EBFIAFOF_00674
ushA		5'-nucleotidase	455	455	1	1	2941				1535	1535	1535	ICEHKBDC_00763	NMGINMON_00903	NKLOPMNI_00423	EMKKCJHC_00765	HOLMDEGO_00673	ICIOCKJC_00732	FCJPNKLG_00675	NOPOMCDK_00479	ANJGPPLI_00478	GIDHNNMB_00902	DIFOFHFE_01013	LNOJNJFO_00675	HIPPBICM_00652	AHDKENDE_00957	PHHJCOIJ_00007	AOEKDGLD_00732	KOEEOLLO_00682	AIKPHFFJ_00674	OCICKKDH_00983	LAPJCPHP_00425	FNPLKHGF_00402	JOJPMKHM_00425	PBMJHMHF_00843	APPKIIEI_00007	MMNOACJK_00982	BGKCNBEA_00489	DJCPGLKF_01014	ODLPJADC_00652	NMAJPAPB_00673	EMCOIMCJ_00731	JCJHLMCB_00982	ABEIKDDA_00652	IBPMHMIA_00257	JFCCFJBI_00257	PNNBOJMP_00652	EBFIAFOF_00673
group_1595		hypothetical protein	455	455	1	1	2939				398	398	398	ICEHKBDC_00765	NMGINMON_00901	NKLOPMNI_00425	EMKKCJHC_00767	HOLMDEGO_00671	ICIOCKJC_00734	FCJPNKLG_00673	NOPOMCDK_00481	ANJGPPLI_00480	GIDHNNMB_00900	DIFOFHFE_01011	LNOJNJFO_00673	HIPPBICM_00654	AHDKENDE_00955	PHHJCOIJ_00009	AOEKDGLD_00734	KOEEOLLO_00684	AIKPHFFJ_00672	OCICKKDH_00981	LAPJCPHP_00427	FNPLKHGF_00404	JOJPMKHM_00427	PBMJHMHF_00841	APPKIIEI_00009	MMNOACJK_00980	BGKCNBEA_00491	DJCPGLKF_01012	ODLPJADC_00650	NMAJPAPB_00671	EMCOIMCJ_00729	JCJHLMCB_00980	ABEIKDDA_00650	IBPMHMIA_00255	JFCCFJBI_00255	PNNBOJMP_00650	EBFIAFOF_00671
group_1596		hypothetical protein	455	455	1	1	2938				1175	1175	1175	ICEHKBDC_00766	NMGINMON_00900	NKLOPMNI_00426	EMKKCJHC_00768	HOLMDEGO_00670	ICIOCKJC_00735	FCJPNKLG_00672	NOPOMCDK_00482	ANJGPPLI_00481	GIDHNNMB_00899	DIFOFHFE_01010	LNOJNJFO_00672	HIPPBICM_00655	AHDKENDE_00954	PHHJCOIJ_00010	AOEKDGLD_00735	KOEEOLLO_00685	AIKPHFFJ_00671	OCICKKDH_00980	LAPJCPHP_00428	FNPLKHGF_00405	JOJPMKHM_00428	PBMJHMHF_00840	APPKIIEI_00010	MMNOACJK_00979	BGKCNBEA_00492	DJCPGLKF_01011	ODLPJADC_00649	NMAJPAPB_00670	EMCOIMCJ_00728	JCJHLMCB_00979	ABEIKDDA_00649	IBPMHMIA_00254	JFCCFJBI_00254	PNNBOJMP_00649	EBFIAFOF_00670
adhE		bifunctional acetaldehyde-CoA/alcohol dehydrogenase	455	455	1	1	2937				2609	2609	2609	ICEHKBDC_00767	NMGINMON_00899	NKLOPMNI_00427	EMKKCJHC_00769	HOLMDEGO_00669	ICIOCKJC_00736	FCJPNKLG_00671	NOPOMCDK_00483	ANJGPPLI_00482	GIDHNNMB_00898	DIFOFHFE_01009	LNOJNJFO_00671	HIPPBICM_00656	AHDKENDE_00953	PHHJCOIJ_00011	AOEKDGLD_00736	KOEEOLLO_00686	AIKPHFFJ_00670	OCICKKDH_00979	LAPJCPHP_00429	FNPLKHGF_00406	JOJPMKHM_00429	PBMJHMHF_00839	APPKIIEI_00011	MMNOACJK_00978	BGKCNBEA_00493	DJCPGLKF_01010	ODLPJADC_00648	NMAJPAPB_00669	EMCOIMCJ_00727	JCJHLMCB_00978	ABEIKDDA_00648	IBPMHMIA_00253	JFCCFJBI_00253	PNNBOJMP_00648	EBFIAFOF_00669
cap5A		capsular polysaccharide biosynthesis protein Cap5A	455	455	1	1	2936				668	668	668	ICEHKBDC_00768	NMGINMON_00898	NKLOPMNI_00428	EMKKCJHC_00770	HOLMDEGO_00668	ICIOCKJC_00737	FCJPNKLG_00670	NOPOMCDK_00484	ANJGPPLI_00483	GIDHNNMB_00897	DIFOFHFE_01008	LNOJNJFO_00670	HIPPBICM_00657	AHDKENDE_00952	PHHJCOIJ_00012	AOEKDGLD_00737	KOEEOLLO_00687	AIKPHFFJ_00669	OCICKKDH_00978	LAPJCPHP_00430	FNPLKHGF_00407	JOJPMKHM_00430	PBMJHMHF_00838	APPKIIEI_00012	MMNOACJK_00977	BGKCNBEA_00494	DJCPGLKF_01009	ODLPJADC_00647	NMAJPAPB_00668	EMCOIMCJ_00726	JCJHLMCB_00977	ABEIKDDA_00647	IBPMHMIA_00252	JFCCFJBI_00252	PNNBOJMP_00647	EBFIAFOF_00668
cap5D		capsular polysaccharide biosynthesis protein Cap5D	455	455	1	1	2933				1823	1823	1823	ICEHKBDC_00771	NMGINMON_00895	NKLOPMNI_00431	EMKKCJHC_00773	HOLMDEGO_00665	ICIOCKJC_00740	FCJPNKLG_00667	NOPOMCDK_00487	ANJGPPLI_00486	GIDHNNMB_00894	DIFOFHFE_01005	LNOJNJFO_00667	HIPPBICM_00660	AHDKENDE_00949	PHHJCOIJ_00015	AOEKDGLD_00740	KOEEOLLO_00690	AIKPHFFJ_00666	OCICKKDH_00975	LAPJCPHP_00433	FNPLKHGF_00410	JOJPMKHM_00433	PBMJHMHF_00835	APPKIIEI_00015	MMNOACJK_00974	BGKCNBEA_00497	DJCPGLKF_01006	ODLPJADC_00644	NMAJPAPB_00665	EMCOIMCJ_00723	JCJHLMCB_00974	ABEIKDDA_00644	IBPMHMIA_00249	JFCCFJBI_00249	PNNBOJMP_00644	EBFIAFOF_00665
cap5E		capsular polysaccharide biosynthesis protein Cap5E	455	455	1	1	2931				1028	1028	1028	ICEHKBDC_00772	NMGINMON_00894	NKLOPMNI_00432	EMKKCJHC_00774	HOLMDEGO_00664	ICIOCKJC_00741	FCJPNKLG_00666	NOPOMCDK_00488	ANJGPPLI_00487	GIDHNNMB_00893	DIFOFHFE_01004	LNOJNJFO_00666	HIPPBICM_00661	AHDKENDE_00948	PHHJCOIJ_00016	AOEKDGLD_00741	KOEEOLLO_00691	AIKPHFFJ_00665	OCICKKDH_00974	LAPJCPHP_00434	FNPLKHGF_00411	JOJPMKHM_00434	PBMJHMHF_00834	APPKIIEI_00016	MMNOACJK_00973	BGKCNBEA_00498	DJCPGLKF_01005	ODLPJADC_00643	NMAJPAPB_00664	EMCOIMCJ_00722	JCJHLMCB_00973	ABEIKDDA_00643	IBPMHMIA_00248	JFCCFJBI_00248	PNNBOJMP_00643	EBFIAFOF_00664
cap5F		capsular polysaccharide biosynthesis protein Cap5F	455	455	1	1	2930				1109	1109	1109	ICEHKBDC_00773	NMGINMON_00893	NKLOPMNI_00433	EMKKCJHC_00775	HOLMDEGO_00663	ICIOCKJC_00742	FCJPNKLG_00665	NOPOMCDK_00489	ANJGPPLI_00488	GIDHNNMB_00892	DIFOFHFE_01003	LNOJNJFO_00665	HIPPBICM_00662	AHDKENDE_00947	PHHJCOIJ_00017	AOEKDGLD_00742	KOEEOLLO_00692	AIKPHFFJ_00664	OCICKKDH_00973	LAPJCPHP_00435	FNPLKHGF_00412	JOJPMKHM_00435	PBMJHMHF_00833	APPKIIEI_00017	MMNOACJK_00972	BGKCNBEA_00499	DJCPGLKF_01004	ODLPJADC_00642	NMAJPAPB_00663	EMCOIMCJ_00721	JCJHLMCB_00972	ABEIKDDA_00642	IBPMHMIA_00247	JFCCFJBI_00247	PNNBOJMP_00642	EBFIAFOF_00663
cap5G		capsular polysaccharide biosynthesis protein Cap5G	455	455	1	1	2929				1124	1124	1124	ICEHKBDC_00774	NMGINMON_00892	NKLOPMNI_00434	EMKKCJHC_00776	HOLMDEGO_00662	ICIOCKJC_00743	FCJPNKLG_00664	NOPOMCDK_00490	ANJGPPLI_00489	GIDHNNMB_00891	DIFOFHFE_01002	LNOJNJFO_00664	HIPPBICM_00663	AHDKENDE_00946	PHHJCOIJ_00018	AOEKDGLD_00743	KOEEOLLO_00693	AIKPHFFJ_00663	OCICKKDH_00972	LAPJCPHP_00436	FNPLKHGF_00413	JOJPMKHM_00436	PBMJHMHF_00832	APPKIIEI_00018	MMNOACJK_00971	BGKCNBEA_00500	DJCPGLKF_01003	ODLPJADC_00641	NMAJPAPB_00662	EMCOIMCJ_00720	JCJHLMCB_00971	ABEIKDDA_00641	IBPMHMIA_00246	JFCCFJBI_00246	PNNBOJMP_00641	EBFIAFOF_00662
cap8I		capsular polysaccharide synthesis enzyme Cap8I	455	455	1	1	2926				1394	1394	1394	ICEHKBDC_00776	NMGINMON_00890	NKLOPMNI_00436	EMKKCJHC_00778	HOLMDEGO_00660	ICIOCKJC_00745	FCJPNKLG_00662	NOPOMCDK_00492	ANJGPPLI_00491	GIDHNNMB_00889	DIFOFHFE_01000	LNOJNJFO_00662	HIPPBICM_00665	AHDKENDE_00944	PHHJCOIJ_00020	AOEKDGLD_00745	KOEEOLLO_00695	AIKPHFFJ_00661	OCICKKDH_00970	LAPJCPHP_00438	FNPLKHGF_00415	JOJPMKHM_00438	PBMJHMHF_00830	APPKIIEI_00020	MMNOACJK_00969	BGKCNBEA_00502	DJCPGLKF_01001	ODLPJADC_00639	NMAJPAPB_00660	EMCOIMCJ_00718	JCJHLMCB_00969	ABEIKDDA_00639	IBPMHMIA_00244	JFCCFJBI_00244	PNNBOJMP_00639	EBFIAFOF_00660
cap8J		capsular polysaccharide synthesis enzyme Cap8J	455	455	1	1	2925				557	557	557	ICEHKBDC_00777	NMGINMON_00889	NKLOPMNI_00437	EMKKCJHC_00779	HOLMDEGO_00659	ICIOCKJC_00746	FCJPNKLG_00661	NOPOMCDK_00493	ANJGPPLI_00492	GIDHNNMB_00888	DIFOFHFE_00999	LNOJNJFO_00661	HIPPBICM_00666	AHDKENDE_00943	PHHJCOIJ_00021	AOEKDGLD_00746	KOEEOLLO_00696	AIKPHFFJ_00660	OCICKKDH_00969	LAPJCPHP_00439	FNPLKHGF_00416	JOJPMKHM_00439	PBMJHMHF_00829	APPKIIEI_00021	MMNOACJK_00968	BGKCNBEA_00503	DJCPGLKF_01000	ODLPJADC_00638	NMAJPAPB_00659	EMCOIMCJ_00717	JCJHLMCB_00968	ABEIKDDA_00638	IBPMHMIA_00243	JFCCFJBI_00243	PNNBOJMP_00638	EBFIAFOF_00659
cap8K		capsular polysaccharide synthesis enzyme Cap8K	455	455	1	1	2924				1238	1238	1238	ICEHKBDC_00778	NMGINMON_00888	NKLOPMNI_00438	EMKKCJHC_00780	HOLMDEGO_00658	ICIOCKJC_00747	FCJPNKLG_00660	NOPOMCDK_00494	ANJGPPLI_00493	GIDHNNMB_00887	DIFOFHFE_00998	LNOJNJFO_00660	HIPPBICM_00667	AHDKENDE_00942	PHHJCOIJ_00022	AOEKDGLD_00747	KOEEOLLO_00697	AIKPHFFJ_00659	OCICKKDH_00968	LAPJCPHP_00440	FNPLKHGF_00417	JOJPMKHM_00440	PBMJHMHF_00828	APPKIIEI_00022	MMNOACJK_00967	BGKCNBEA_00504	DJCPGLKF_00999	ODLPJADC_00637	NMAJPAPB_00658	EMCOIMCJ_00716	JCJHLMCB_00967	ABEIKDDA_00637	IBPMHMIA_00242	JFCCFJBI_00242	PNNBOJMP_00637	EBFIAFOF_00658
cap5L		capsular polysaccharide synthesis enzyme Cap5L	455	455	1	1	2923				1205	1205	1205	ICEHKBDC_00779	NMGINMON_00887	NKLOPMNI_00439	EMKKCJHC_00781	HOLMDEGO_00657	ICIOCKJC_00748	FCJPNKLG_00659	NOPOMCDK_00495	ANJGPPLI_00494	GIDHNNMB_00886	DIFOFHFE_00997	LNOJNJFO_00659	HIPPBICM_00668	AHDKENDE_00941	PHHJCOIJ_00023	AOEKDGLD_00748	KOEEOLLO_00698	AIKPHFFJ_00658	OCICKKDH_00967	LAPJCPHP_00441	FNPLKHGF_00418	JOJPMKHM_00441	PBMJHMHF_00827	APPKIIEI_00023	MMNOACJK_00966	BGKCNBEA_00505	DJCPGLKF_00998	ODLPJADC_00636	NMAJPAPB_00657	EMCOIMCJ_00715	JCJHLMCB_00966	ABEIKDDA_00636	IBPMHMIA_00241	JFCCFJBI_00241	PNNBOJMP_00636	EBFIAFOF_00657
cap5M		capsular polysaccharide biosynthesis galactosyltransferase Cap5M	455	455	1	1	2922				557	557	557	ICEHKBDC_00780	NMGINMON_00886	NKLOPMNI_00440	EMKKCJHC_00782	HOLMDEGO_00656	ICIOCKJC_00749	FCJPNKLG_00658	NOPOMCDK_00496	ANJGPPLI_00495	GIDHNNMB_00885	DIFOFHFE_00996	LNOJNJFO_00658	HIPPBICM_00669	AHDKENDE_00940	PHHJCOIJ_00024	AOEKDGLD_00749	KOEEOLLO_00699	AIKPHFFJ_00657	OCICKKDH_00966	LAPJCPHP_00442	FNPLKHGF_00419	JOJPMKHM_00442	PBMJHMHF_00826	APPKIIEI_00024	MMNOACJK_00965	BGKCNBEA_00506	DJCPGLKF_00997	ODLPJADC_00635	NMAJPAPB_00656	EMCOIMCJ_00714	JCJHLMCB_00965	ABEIKDDA_00635	IBPMHMIA_00240	JFCCFJBI_00240	PNNBOJMP_00635	EBFIAFOF_00656
cap5N		capsular polysaccharide biosynthesis protein Cap5N	455	455	1	1	2921				887	887	887	ICEHKBDC_00781	NMGINMON_00885	NKLOPMNI_00441	EMKKCJHC_00783	HOLMDEGO_00655	ICIOCKJC_00750	FCJPNKLG_00657	NOPOMCDK_00497	ANJGPPLI_00496	GIDHNNMB_00884	DIFOFHFE_00995	LNOJNJFO_00657	HIPPBICM_00670	AHDKENDE_00939	PHHJCOIJ_00025	AOEKDGLD_00750	KOEEOLLO_00700	AIKPHFFJ_00656	OCICKKDH_00965	LAPJCPHP_00443	FNPLKHGF_00420	JOJPMKHM_00443	PBMJHMHF_00825	APPKIIEI_00025	MMNOACJK_00964	BGKCNBEA_00507	DJCPGLKF_00996	ODLPJADC_00634	NMAJPAPB_00655	EMCOIMCJ_00713	JCJHLMCB_00964	ABEIKDDA_00634	IBPMHMIA_00239	JFCCFJBI_00239	PNNBOJMP_00634	EBFIAFOF_00655
cap5O		capsular polysaccharide biosynthesis protein Cap5O	455	455	1	1	2920				1262	1262	1262	ICEHKBDC_00782	NMGINMON_00884	NKLOPMNI_00442	EMKKCJHC_00784	HOLMDEGO_00654	ICIOCKJC_00751	FCJPNKLG_00656	NOPOMCDK_00498	ANJGPPLI_00497	GIDHNNMB_00883	DIFOFHFE_00994	LNOJNJFO_00656	HIPPBICM_00671	AHDKENDE_00938	PHHJCOIJ_00026	AOEKDGLD_00751	KOEEOLLO_00701	AIKPHFFJ_00655	OCICKKDH_00964	LAPJCPHP_00444	FNPLKHGF_00421	JOJPMKHM_00444	PBMJHMHF_00824	APPKIIEI_00026	MMNOACJK_00963	BGKCNBEA_00508	DJCPGLKF_00995	ODLPJADC_00633	NMAJPAPB_00654	EMCOIMCJ_00712	JCJHLMCB_00963	ABEIKDDA_00633	IBPMHMIA_00238	JFCCFJBI_00238	PNNBOJMP_00633	EBFIAFOF_00654
cap5P		capsular polysaccharide biosynthesis protein Cap5P	455	455	1	1	2919				1145	1145	1145	ICEHKBDC_00783	NMGINMON_00883	NKLOPMNI_00443	EMKKCJHC_00785	HOLMDEGO_00653	ICIOCKJC_00752	FCJPNKLG_00655	NOPOMCDK_00499	ANJGPPLI_00498	GIDHNNMB_00882	DIFOFHFE_00993	LNOJNJFO_00655	HIPPBICM_00672	AHDKENDE_00937	PHHJCOIJ_00027	AOEKDGLD_00752	KOEEOLLO_00702	AIKPHFFJ_00654	OCICKKDH_00963	LAPJCPHP_00445	FNPLKHGF_00422	JOJPMKHM_00445	PBMJHMHF_00823	APPKIIEI_00027	MMNOACJK_00962	BGKCNBEA_00509	DJCPGLKF_00994	ODLPJADC_00632	NMAJPAPB_00653	EMCOIMCJ_00711	JCJHLMCB_00962	ABEIKDDA_00632	IBPMHMIA_00237	JFCCFJBI_00237	PNNBOJMP_00632	EBFIAFOF_00653
isdI		heme-degrading monooxygenase IsdI	455	455	1	1	2918				326	326	326	ICEHKBDC_00784	NMGINMON_00882	NKLOPMNI_00444	EMKKCJHC_00786	HOLMDEGO_00652	ICIOCKJC_00753	FCJPNKLG_00654	NOPOMCDK_00500	ANJGPPLI_00499	GIDHNNMB_00881	DIFOFHFE_00992	LNOJNJFO_00654	HIPPBICM_00673	AHDKENDE_00936	PHHJCOIJ_00028	AOEKDGLD_00753	KOEEOLLO_00703	AIKPHFFJ_00653	OCICKKDH_00962	LAPJCPHP_00446	FNPLKHGF_00423	JOJPMKHM_00446	PBMJHMHF_00822	APPKIIEI_00028	MMNOACJK_00961	BGKCNBEA_00510	DJCPGLKF_00993	ODLPJADC_00631	NMAJPAPB_00652	EMCOIMCJ_00710	JCJHLMCB_00961	ABEIKDDA_00631	IBPMHMIA_00236	JFCCFJBI_00236	PNNBOJMP_00631	EBFIAFOF_00652
ybaN		Inner membrane protein YbaN	455	455	1	1	2917				383	383	383	ICEHKBDC_00785	NMGINMON_00881	NKLOPMNI_00445	EMKKCJHC_00787	HOLMDEGO_00651	ICIOCKJC_00754	FCJPNKLG_00653	NOPOMCDK_00501	ANJGPPLI_00500	GIDHNNMB_00880	DIFOFHFE_00991	LNOJNJFO_00653	HIPPBICM_00674	AHDKENDE_00935	PHHJCOIJ_00029	AOEKDGLD_00754	KOEEOLLO_00704	AIKPHFFJ_00652	OCICKKDH_00961	LAPJCPHP_00447	FNPLKHGF_00424	JOJPMKHM_00447	PBMJHMHF_00821	APPKIIEI_00029	MMNOACJK_00960	BGKCNBEA_00511	DJCPGLKF_00992	ODLPJADC_00630	NMAJPAPB_00651	EMCOIMCJ_00709	JCJHLMCB_00960	ABEIKDDA_00630	IBPMHMIA_00235	JFCCFJBI_00235	PNNBOJMP_00630	EBFIAFOF_00651
group_1613		putative aldehyde dehydrogenase	455	455	1	1	2916				1487	1487	1487	ICEHKBDC_00786	NMGINMON_00880	NKLOPMNI_00446	EMKKCJHC_00788	HOLMDEGO_00650	ICIOCKJC_00755	FCJPNKLG_00652	NOPOMCDK_00502	ANJGPPLI_00501	GIDHNNMB_00879	DIFOFHFE_00990	LNOJNJFO_00652	HIPPBICM_00675	AHDKENDE_00934	PHHJCOIJ_00030	AOEKDGLD_00755	KOEEOLLO_00705	AIKPHFFJ_00651	OCICKKDH_00960	LAPJCPHP_00448	FNPLKHGF_00425	JOJPMKHM_00448	PBMJHMHF_00820	APPKIIEI_00030	MMNOACJK_00959	BGKCNBEA_00512	DJCPGLKF_00991	ODLPJADC_00629	NMAJPAPB_00650	EMCOIMCJ_00708	JCJHLMCB_00959	ABEIKDDA_00629	IBPMHMIA_00234	JFCCFJBI_00234	PNNBOJMP_00629	EBFIAFOF_00650
group_1614		cation efflux family protein	455	455	1	1	2915				947	959	958	ICEHKBDC_00787	NMGINMON_00879	NKLOPMNI_00447	EMKKCJHC_00789	HOLMDEGO_00649	ICIOCKJC_00756	FCJPNKLG_00651	NOPOMCDK_00503	ANJGPPLI_00502	GIDHNNMB_00878	DIFOFHFE_00989	LNOJNJFO_00651	HIPPBICM_00676	AHDKENDE_00933	PHHJCOIJ_00031	AOEKDGLD_00756	KOEEOLLO_00706	AIKPHFFJ_00650	OCICKKDH_00959	LAPJCPHP_00449	FNPLKHGF_00426	JOJPMKHM_00449	PBMJHMHF_00819	APPKIIEI_00031	MMNOACJK_00958	BGKCNBEA_00513	DJCPGLKF_00990	ODLPJADC_00628	NMAJPAPB_00649	EMCOIMCJ_00707	JCJHLMCB_00958	ABEIKDDA_00628	IBPMHMIA_00233	JFCCFJBI_00233	PNNBOJMP_00628	EBFIAFOF_00649
group_1615		hypothetical protein	455	455	1	1	2914				203	203	203	ICEHKBDC_00788	NMGINMON_00878	NKLOPMNI_00448	EMKKCJHC_00790	HOLMDEGO_00648	ICIOCKJC_00757	FCJPNKLG_00650	NOPOMCDK_00504	ANJGPPLI_00503	GIDHNNMB_00877	DIFOFHFE_00988	LNOJNJFO_00650	HIPPBICM_00677	AHDKENDE_00932	PHHJCOIJ_00032	AOEKDGLD_00757	KOEEOLLO_00707	AIKPHFFJ_00649	OCICKKDH_00958	LAPJCPHP_00450	FNPLKHGF_00427	JOJPMKHM_00450	PBMJHMHF_00818	APPKIIEI_00032	MMNOACJK_00957	BGKCNBEA_00514	DJCPGLKF_00989	ODLPJADC_00627	NMAJPAPB_00648	EMCOIMCJ_00706	JCJHLMCB_00957	ABEIKDDA_00627	IBPMHMIA_00232	JFCCFJBI_00232	PNNBOJMP_00627	EBFIAFOF_00648
group_1616		hypothetical protein	455	455	1	1	2913				512	512	512	ICEHKBDC_00789	NMGINMON_00877	NKLOPMNI_00449	EMKKCJHC_00791	HOLMDEGO_00647	ICIOCKJC_00758	FCJPNKLG_00649	NOPOMCDK_00505	ANJGPPLI_00504	GIDHNNMB_00876	DIFOFHFE_00987	LNOJNJFO_00649	HIPPBICM_00678	AHDKENDE_00931	PHHJCOIJ_00033	AOEKDGLD_00758	KOEEOLLO_00708	AIKPHFFJ_00648	OCICKKDH_00957	LAPJCPHP_00451	FNPLKHGF_00428	JOJPMKHM_00451	PBMJHMHF_00817	APPKIIEI_00033	MMNOACJK_00956	BGKCNBEA_00515	DJCPGLKF_00988	ODLPJADC_00626	NMAJPAPB_00647	EMCOIMCJ_00705	JCJHLMCB_00956	ABEIKDDA_00626	IBPMHMIA_00231	JFCCFJBI_00231	PNNBOJMP_00626	EBFIAFOF_00647
tauB		ABC-type nitrate/sulfonate/bicarbonate transporter, TauB	455	455	1	1	2912				740	740	740	ICEHKBDC_00790	NMGINMON_00876	NKLOPMNI_00450	EMKKCJHC_00792	HOLMDEGO_00646	ICIOCKJC_00759	FCJPNKLG_00648	NOPOMCDK_00506	ANJGPPLI_00505	GIDHNNMB_00875	DIFOFHFE_00986	LNOJNJFO_00648	HIPPBICM_00679	AHDKENDE_00930	PHHJCOIJ_00034	AOEKDGLD_00759	KOEEOLLO_00709	AIKPHFFJ_00647	OCICKKDH_00956	LAPJCPHP_00452	FNPLKHGF_00429	JOJPMKHM_00452	PBMJHMHF_00816	APPKIIEI_00034	MMNOACJK_00955	BGKCNBEA_00516	DJCPGLKF_00987	ODLPJADC_00625	NMAJPAPB_00646	EMCOIMCJ_00704	JCJHLMCB_00955	ABEIKDDA_00625	IBPMHMIA_00230	JFCCFJBI_00230	PNNBOJMP_00625	EBFIAFOF_00646
group_1618		short chain acyl-CoA dehydrogenase	455	455	1	1	2909				1034	1034	1034	ICEHKBDC_00793	NMGINMON_00873	NKLOPMNI_00453	EMKKCJHC_00795	HOLMDEGO_00643	ICIOCKJC_00762	FCJPNKLG_00645	NOPOMCDK_00509	ANJGPPLI_00508	GIDHNNMB_00872	DIFOFHFE_00983	LNOJNJFO_00645	HIPPBICM_00682	AHDKENDE_00927	PHHJCOIJ_00037	AOEKDGLD_00762	KOEEOLLO_00712	AIKPHFFJ_00644	OCICKKDH_00953	LAPJCPHP_00455	FNPLKHGF_00432	JOJPMKHM_00455	PBMJHMHF_00813	APPKIIEI_00037	MMNOACJK_00952	BGKCNBEA_00519	DJCPGLKF_00984	ODLPJADC_00622	NMAJPAPB_00643	EMCOIMCJ_00701	JCJHLMCB_00952	ABEIKDDA_00622	IBPMHMIA_00227	JFCCFJBI_00227	PNNBOJMP_00622	EBFIAFOF_00643
group_1619		4'-phosphopantetheinyl transferase-like protein	455	455	1	1	2906				644	644	644	ICEHKBDC_00796	NMGINMON_00870	NKLOPMNI_00456	EMKKCJHC_00798	HOLMDEGO_00640	ICIOCKJC_00765	FCJPNKLG_00642	NOPOMCDK_00512	ANJGPPLI_00511	GIDHNNMB_00869	DIFOFHFE_00980	LNOJNJFO_00642	HIPPBICM_00685	AHDKENDE_00924	PHHJCOIJ_00040	AOEKDGLD_00765	KOEEOLLO_00715	AIKPHFFJ_00641	OCICKKDH_00950	LAPJCPHP_00459	FNPLKHGF_00435	JOJPMKHM_00458	PBMJHMHF_00809	APPKIIEI_00040	MMNOACJK_00949	BGKCNBEA_00522	DJCPGLKF_00981	ODLPJADC_00619	NMAJPAPB_00640	EMCOIMCJ_00698	JCJHLMCB_00948	ABEIKDDA_00619	IBPMHMIA_00224	JFCCFJBI_00224	PNNBOJMP_00619	EBFIAFOF_00640
argB		acetylglutamate kinase	455	455	1	1	2904				770	770	770	ICEHKBDC_00798	NMGINMON_00868	NKLOPMNI_00458	EMKKCJHC_00800	HOLMDEGO_00638	ICIOCKJC_00767	FCJPNKLG_00640	NOPOMCDK_00514	ANJGPPLI_00513	GIDHNNMB_00867	DIFOFHFE_00978	LNOJNJFO_00640	HIPPBICM_00687	AHDKENDE_00922	PHHJCOIJ_00042	AOEKDGLD_00767	KOEEOLLO_00717	AIKPHFFJ_00639	OCICKKDH_00948	LAPJCPHP_00461	FNPLKHGF_00437	JOJPMKHM_00460	PBMJHMHF_00807	APPKIIEI_00042	MMNOACJK_00947	BGKCNBEA_00524	DJCPGLKF_00979	ODLPJADC_00617	NMAJPAPB_00638	EMCOIMCJ_00696	JCJHLMCB_00946	ABEIKDDA_00617	IBPMHMIA_00222	JFCCFJBI_00222	PNNBOJMP_00617	EBFIAFOF_00638
argJ		bifunctional ornithine acetyltransferase/N-acetylglutamate synthase	455	455	1	1	2903				1241	1241	1241	ICEHKBDC_00799	NMGINMON_00867	NKLOPMNI_00459	EMKKCJHC_00801	HOLMDEGO_00637	ICIOCKJC_00768	FCJPNKLG_00639	NOPOMCDK_00515	ANJGPPLI_00514	GIDHNNMB_00866	DIFOFHFE_00977	LNOJNJFO_00639	HIPPBICM_00688	AHDKENDE_00921	PHHJCOIJ_00043	AOEKDGLD_00768	KOEEOLLO_00718	AIKPHFFJ_00638	OCICKKDH_00947	LAPJCPHP_00462	FNPLKHGF_00438	JOJPMKHM_00461	PBMJHMHF_00806	APPKIIEI_00043	MMNOACJK_00946	BGKCNBEA_00525	DJCPGLKF_00978	ODLPJADC_00616	NMAJPAPB_00637	EMCOIMCJ_00695	JCJHLMCB_00945	ABEIKDDA_00616	IBPMHMIA_00221	JFCCFJBI_00221	PNNBOJMP_00616	EBFIAFOF_00637
argC		putative N-acetyl-gamma-glutamyl-phosphate reductase	455	455	1	1	2902				1034	1034	1034	ICEHKBDC_00800	NMGINMON_00866	NKLOPMNI_00460	EMKKCJHC_00802	HOLMDEGO_00636	ICIOCKJC_00769	FCJPNKLG_00638	NOPOMCDK_00516	ANJGPPLI_00515	GIDHNNMB_00865	DIFOFHFE_00976	LNOJNJFO_00638	HIPPBICM_00689	AHDKENDE_00920	PHHJCOIJ_00044	AOEKDGLD_00769	KOEEOLLO_00719	AIKPHFFJ_00637	OCICKKDH_00946	LAPJCPHP_00463	FNPLKHGF_00439	JOJPMKHM_00462	PBMJHMHF_00805	APPKIIEI_00044	MMNOACJK_00945	BGKCNBEA_00526	DJCPGLKF_00977	ODLPJADC_00615	NMAJPAPB_00636	EMCOIMCJ_00694	JCJHLMCB_00944	ABEIKDDA_00615	IBPMHMIA_00220	JFCCFJBI_00220	PNNBOJMP_00615	EBFIAFOF_00636
brnQ1		putative branched-chain amino acid transport system carrier protein	455	455	1	1	2900				1355	1355	1355	ICEHKBDC_00802	NMGINMON_00864	NKLOPMNI_00462	EMKKCJHC_00804	HOLMDEGO_00634	ICIOCKJC_00771	FCJPNKLG_00636	NOPOMCDK_00518	ANJGPPLI_00517	GIDHNNMB_00863	DIFOFHFE_00974	LNOJNJFO_00636	HIPPBICM_00691	AHDKENDE_00918	PHHJCOIJ_00046	AOEKDGLD_00771	KOEEOLLO_00721	AIKPHFFJ_00635	OCICKKDH_00944	LAPJCPHP_00465	FNPLKHGF_00441	JOJPMKHM_00464	PBMJHMHF_00803	APPKIIEI_00046	MMNOACJK_00943	BGKCNBEA_00528	DJCPGLKF_00975	ODLPJADC_00613	NMAJPAPB_00634	EMCOIMCJ_00692	JCJHLMCB_00942	ABEIKDDA_00613	IBPMHMIA_00218	JFCCFJBI_00218	PNNBOJMP_00613	EBFIAFOF_00634
ipdC		thiamine pyrophosphate TPP binding domain-containing protein	455	455	1	1	2898				1640	1640	1640	ICEHKBDC_00804	NMGINMON_00862	NKLOPMNI_00464	EMKKCJHC_00806	HOLMDEGO_00632	ICIOCKJC_00773	FCJPNKLG_00634	NOPOMCDK_00520	ANJGPPLI_00519	GIDHNNMB_00861	DIFOFHFE_00972	LNOJNJFO_00634	HIPPBICM_00693	AHDKENDE_00916	PHHJCOIJ_00048	AOEKDGLD_00773	KOEEOLLO_00723	AIKPHFFJ_00633	OCICKKDH_00942	LAPJCPHP_00467	FNPLKHGF_00443	JOJPMKHM_00466	PBMJHMHF_00801	APPKIIEI_00048	MMNOACJK_00941	BGKCNBEA_00530	DJCPGLKF_00973	ODLPJADC_00611	NMAJPAPB_00632	EMCOIMCJ_00690	JCJHLMCB_00940	ABEIKDDA_00611	IBPMHMIA_00216	JFCCFJBI_00216	PNNBOJMP_00611	EBFIAFOF_00632
group_1625		PTS system, glucose-specific IICBA component	455	455	1	1	2896				2045	2045	2045	ICEHKBDC_00805	NMGINMON_00861	NKLOPMNI_00465	EMKKCJHC_00807	HOLMDEGO_00631	ICIOCKJC_00774	FCJPNKLG_00633	NOPOMCDK_00521	ANJGPPLI_00520	GIDHNNMB_00860	DIFOFHFE_00971	LNOJNJFO_00633	HIPPBICM_00694	AHDKENDE_00915	PHHJCOIJ_00049	AOEKDGLD_00774	KOEEOLLO_00724	AIKPHFFJ_00632	OCICKKDH_00941	LAPJCPHP_00468	FNPLKHGF_00444	JOJPMKHM_00467	PBMJHMHF_00800	APPKIIEI_00049	MMNOACJK_00940	BGKCNBEA_00531	DJCPGLKF_00972	ODLPJADC_00610	NMAJPAPB_00631	EMCOIMCJ_00689	JCJHLMCB_00939	ABEIKDDA_00610	IBPMHMIA_00215	JFCCFJBI_00215	PNNBOJMP_00610	EBFIAFOF_00631
group_1626		hypothetical protein	455	455	1	1	2895				1055	1055	1055	ICEHKBDC_00806	NMGINMON_00860	NKLOPMNI_00466	EMKKCJHC_00808	HOLMDEGO_00630	ICIOCKJC_00775	FCJPNKLG_00632	NOPOMCDK_00522	ANJGPPLI_00521	GIDHNNMB_00859	DIFOFHFE_00970	LNOJNJFO_00632	HIPPBICM_00695	AHDKENDE_00914	PHHJCOIJ_00050	AOEKDGLD_00775	KOEEOLLO_00725	AIKPHFFJ_00631	OCICKKDH_00940	LAPJCPHP_00469	FNPLKHGF_00445	JOJPMKHM_00468	PBMJHMHF_00799	APPKIIEI_00050	MMNOACJK_00939	BGKCNBEA_00532	DJCPGLKF_00971	ODLPJADC_00609	NMAJPAPB_00630	EMCOIMCJ_00688	JCJHLMCB_00938	ABEIKDDA_00609	IBPMHMIA_00214	JFCCFJBI_00214	PNNBOJMP_00609	EBFIAFOF_00630
murQ		N-acetylmuramic acid 6-phosphate etherase	455	455	1	1	2894				896	896	896	ICEHKBDC_00807	NMGINMON_00859	NKLOPMNI_00467	EMKKCJHC_00809	HOLMDEGO_00629	ICIOCKJC_00776	FCJPNKLG_00631	NOPOMCDK_00523	ANJGPPLI_00522	GIDHNNMB_00858	DIFOFHFE_00969	LNOJNJFO_00631	HIPPBICM_00696	AHDKENDE_00913	PHHJCOIJ_00051	AOEKDGLD_00776	KOEEOLLO_00726	AIKPHFFJ_00630	OCICKKDH_00939	LAPJCPHP_00470	FNPLKHGF_00446	JOJPMKHM_00469	PBMJHMHF_00798	APPKIIEI_00051	MMNOACJK_00938	BGKCNBEA_00533	DJCPGLKF_00970	ODLPJADC_00608	NMAJPAPB_00629	EMCOIMCJ_00687	JCJHLMCB_00937	ABEIKDDA_00608	IBPMHMIA_00213	JFCCFJBI_00213	PNNBOJMP_00608	EBFIAFOF_00629
murP		N-acetylmuramic acid phosphotransfer permease	455	455	1	1	2893				1454	1454	1454	ICEHKBDC_00808	NMGINMON_00858	NKLOPMNI_00468	EMKKCJHC_00810	HOLMDEGO_00628	ICIOCKJC_00777	FCJPNKLG_00630	NOPOMCDK_00524	ANJGPPLI_00523	GIDHNNMB_00857	DIFOFHFE_00968	LNOJNJFO_00630	HIPPBICM_00697	AHDKENDE_00912	PHHJCOIJ_00052	AOEKDGLD_00777	KOEEOLLO_00727	AIKPHFFJ_00629	OCICKKDH_00938	LAPJCPHP_00471	FNPLKHGF_00447	JOJPMKHM_00470	PBMJHMHF_00797	APPKIIEI_00052	MMNOACJK_00937	BGKCNBEA_00534	DJCPGLKF_00969	ODLPJADC_00607	NMAJPAPB_00628	EMCOIMCJ_00686	JCJHLMCB_00936	ABEIKDDA_00607	IBPMHMIA_00212	JFCCFJBI_00212	PNNBOJMP_00607	EBFIAFOF_00628
group_1629		phosphosugar-binding transcriptional regulator, RpiR family	455	455	1	1	2892				878	878	878	ICEHKBDC_00809	NMGINMON_00857	NKLOPMNI_00469	EMKKCJHC_00811	HOLMDEGO_00627	ICIOCKJC_00778	FCJPNKLG_00629	NOPOMCDK_00525	ANJGPPLI_00524	GIDHNNMB_00856	DIFOFHFE_00967	LNOJNJFO_00629	HIPPBICM_00698	AHDKENDE_00911	PHHJCOIJ_00053	AOEKDGLD_00778	KOEEOLLO_00728	AIKPHFFJ_00628	OCICKKDH_00937	LAPJCPHP_00472	FNPLKHGF_00448	JOJPMKHM_00471	PBMJHMHF_00796	APPKIIEI_00053	MMNOACJK_00936	BGKCNBEA_00535	DJCPGLKF_00968	ODLPJADC_00606	NMAJPAPB_00627	EMCOIMCJ_00685	JCJHLMCB_00935	ABEIKDDA_00606	IBPMHMIA_00211	JFCCFJBI_00211	PNNBOJMP_00606	EBFIAFOF_00627
group_1630		hypothetical protein	455	455	1	1	2891				281	281	281	ICEHKBDC_00810	NMGINMON_00856	NKLOPMNI_00470	EMKKCJHC_00812	HOLMDEGO_00626	ICIOCKJC_00779	FCJPNKLG_00628	NOPOMCDK_00526	ANJGPPLI_00525	GIDHNNMB_00855	DIFOFHFE_00966	LNOJNJFO_00628	HIPPBICM_00699	AHDKENDE_00910	PHHJCOIJ_00054	AOEKDGLD_00779	KOEEOLLO_00729	AIKPHFFJ_00627	OCICKKDH_00936	LAPJCPHP_00473	FNPLKHGF_00449	JOJPMKHM_00472	PBMJHMHF_00795	APPKIIEI_00054	MMNOACJK_00935	BGKCNBEA_00536	DJCPGLKF_00967	ODLPJADC_00605	NMAJPAPB_00626	EMCOIMCJ_00684	JCJHLMCB_00934	ABEIKDDA_00605	IBPMHMIA_00210	JFCCFJBI_00210	PNNBOJMP_00605	EBFIAFOF_00626
group_1631		hypothetical protein	455	455	1	1	2888				842	842	842	ICEHKBDC_00812	NMGINMON_00854	NKLOPMNI_00472	EMKKCJHC_00814	HOLMDEGO_00624	ICIOCKJC_00781	FCJPNKLG_00626	NOPOMCDK_00528	ANJGPPLI_00527	GIDHNNMB_00853	DIFOFHFE_00964	LNOJNJFO_00626	HIPPBICM_00701	AHDKENDE_00908	PHHJCOIJ_00056	AOEKDGLD_00781	KOEEOLLO_00731	AIKPHFFJ_00625	OCICKKDH_00934	LAPJCPHP_00475	FNPLKHGF_00451	JOJPMKHM_00474	PBMJHMHF_00793	APPKIIEI_00056	MMNOACJK_00933	BGKCNBEA_00538	DJCPGLKF_00965	ODLPJADC_00603	NMAJPAPB_00624	EMCOIMCJ_00682	JCJHLMCB_00932	ABEIKDDA_00603	IBPMHMIA_00208	JFCCFJBI_00208	PNNBOJMP_00603	EBFIAFOF_00624
group_1632		hypothetical protein	455	455	1	1	2887				923	923	923	ICEHKBDC_00813	NMGINMON_00853	NKLOPMNI_00473	EMKKCJHC_00815	HOLMDEGO_00623	ICIOCKJC_00782	FCJPNKLG_00625	NOPOMCDK_00529	ANJGPPLI_00528	GIDHNNMB_00852	DIFOFHFE_00963	LNOJNJFO_00625	HIPPBICM_00702	AHDKENDE_00907	PHHJCOIJ_00057	AOEKDGLD_00782	KOEEOLLO_00732	AIKPHFFJ_00624	OCICKKDH_00933	LAPJCPHP_00476	FNPLKHGF_00452	JOJPMKHM_00475	PBMJHMHF_00792	APPKIIEI_00057	MMNOACJK_00932	BGKCNBEA_00539	DJCPGLKF_00964	ODLPJADC_00602	NMAJPAPB_00623	EMCOIMCJ_00681	JCJHLMCB_00931	ABEIKDDA_00602	IBPMHMIA_00207	JFCCFJBI_00207	PNNBOJMP_00602	EBFIAFOF_00623
group_1633		ABC transporter ATP-binding protein	455	455	1	1	2885				1592	1592	1592	ICEHKBDC_00815	NMGINMON_00851	NKLOPMNI_00475	EMKKCJHC_00817	HOLMDEGO_00621	ICIOCKJC_00784	FCJPNKLG_00623	NOPOMCDK_00531	ANJGPPLI_00530	GIDHNNMB_00850	DIFOFHFE_00961	LNOJNJFO_00623	HIPPBICM_00704	AHDKENDE_00905	PHHJCOIJ_00059	AOEKDGLD_00784	KOEEOLLO_00734	AIKPHFFJ_00622	OCICKKDH_00931	LAPJCPHP_00478	FNPLKHGF_00454	JOJPMKHM_00477	PBMJHMHF_00790	APPKIIEI_00059	MMNOACJK_00930	BGKCNBEA_00541	DJCPGLKF_00962	ODLPJADC_00600	NMAJPAPB_00621	EMCOIMCJ_00679	JCJHLMCB_00929	ABEIKDDA_00600	IBPMHMIA_00205	JFCCFJBI_00205	PNNBOJMP_00600	EBFIAFOF_00621
rlp		ABC-type dipeptide transport system periplasmic component-like protein	455	455	1	1	2882				1775	1775	1775	ICEHKBDC_00818	NMGINMON_00848	NKLOPMNI_00478	EMKKCJHC_00820	HOLMDEGO_00618	ICIOCKJC_00787	FCJPNKLG_00620	NOPOMCDK_00534	ANJGPPLI_00533	GIDHNNMB_00847	DIFOFHFE_00958	LNOJNJFO_00620	HIPPBICM_00707	AHDKENDE_00902	PHHJCOIJ_00062	AOEKDGLD_00787	KOEEOLLO_00737	AIKPHFFJ_00619	OCICKKDH_00928	LAPJCPHP_00481	FNPLKHGF_00457	JOJPMKHM_00480	PBMJHMHF_00787	APPKIIEI_00062	MMNOACJK_00927	BGKCNBEA_00544	DJCPGLKF_00959	ODLPJADC_00597	NMAJPAPB_00618	EMCOIMCJ_00676	JCJHLMCB_00926	ABEIKDDA_00597	IBPMHMIA_00202	JFCCFJBI_00202	PNNBOJMP_00597	EBFIAFOF_00618
group_1635		putative staphylococcal lipoprotein	455	455	1	1	2880				773	773	773	ICEHKBDC_00820	NMGINMON_00846	NKLOPMNI_00480	EMKKCJHC_00822	HOLMDEGO_00616	ICIOCKJC_00789	FCJPNKLG_00618	NOPOMCDK_00536	ANJGPPLI_00535	GIDHNNMB_00845	DIFOFHFE_00956	LNOJNJFO_00618	HIPPBICM_00709	AHDKENDE_00900	PHHJCOIJ_00064	AOEKDGLD_00789	KOEEOLLO_00739	AIKPHFFJ_00617	OCICKKDH_00926	LAPJCPHP_00483	FNPLKHGF_00459	JOJPMKHM_00482	PBMJHMHF_00785	APPKIIEI_00064	MMNOACJK_00925	BGKCNBEA_00546	DJCPGLKF_00957	ODLPJADC_00595	NMAJPAPB_00616	EMCOIMCJ_00674	JCJHLMCB_00924	ABEIKDDA_00595	IBPMHMIA_00200	JFCCFJBI_00200	PNNBOJMP_00595	EBFIAFOF_00616
azoR		FMN-dependent NADH-azoreductase, AzoR	455	455	1	1	2879				626	626	626	ICEHKBDC_00821	NMGINMON_00845	NKLOPMNI_00481	EMKKCJHC_00823	HOLMDEGO_00615	ICIOCKJC_00790	FCJPNKLG_00617	NOPOMCDK_00537	ANJGPPLI_00536	GIDHNNMB_00844	DIFOFHFE_00955	LNOJNJFO_00617	HIPPBICM_00710	AHDKENDE_00899	PHHJCOIJ_00065	AOEKDGLD_00790	KOEEOLLO_00740	AIKPHFFJ_00616	OCICKKDH_00925	LAPJCPHP_00484	FNPLKHGF_00460	JOJPMKHM_00483	PBMJHMHF_00784	APPKIIEI_00065	MMNOACJK_00924	BGKCNBEA_00547	DJCPGLKF_00956	ODLPJADC_00594	NMAJPAPB_00615	EMCOIMCJ_00673	JCJHLMCB_00923	ABEIKDDA_00594	IBPMHMIA_00199	JFCCFJBI_00199	PNNBOJMP_00594	EBFIAFOF_00615
group_1637		M23/M37 peptidase domain-containing protein	455	455	1	1	2878				578	578	578	ICEHKBDC_00822	NMGINMON_00844	NKLOPMNI_00482	EMKKCJHC_00824	HOLMDEGO_00614	ICIOCKJC_00791	FCJPNKLG_00616	NOPOMCDK_00538	ANJGPPLI_00537	GIDHNNMB_00843	DIFOFHFE_00954	LNOJNJFO_00616	HIPPBICM_00711	AHDKENDE_00898	PHHJCOIJ_00066	AOEKDGLD_00791	KOEEOLLO_00741	AIKPHFFJ_00615	OCICKKDH_00924	LAPJCPHP_00485	FNPLKHGF_00461	JOJPMKHM_00484	PBMJHMHF_00783	APPKIIEI_00066	MMNOACJK_00923	BGKCNBEA_00548	DJCPGLKF_00955	ODLPJADC_00593	NMAJPAPB_00614	EMCOIMCJ_00672	JCJHLMCB_00922	ABEIKDDA_00593	IBPMHMIA_00198	JFCCFJBI_00198	PNNBOJMP_00593	EBFIAFOF_00614
msmX		maltose/maltodextrin ABC superfamily ATP binding cassette transporter, ABC protein	455	455	1	1	2877				1097	1097	1097	ICEHKBDC_00823	NMGINMON_00843	NKLOPMNI_00483	EMKKCJHC_00825	HOLMDEGO_00613	ICIOCKJC_00792	FCJPNKLG_00615	NOPOMCDK_00539	ANJGPPLI_00538	GIDHNNMB_00842	DIFOFHFE_00953	LNOJNJFO_00615	HIPPBICM_00712	AHDKENDE_00897	PHHJCOIJ_00067	AOEKDGLD_00792	KOEEOLLO_00742	AIKPHFFJ_00614	OCICKKDH_00923	LAPJCPHP_00486	FNPLKHGF_00462	JOJPMKHM_00485	PBMJHMHF_00782	APPKIIEI_00067	MMNOACJK_00922	BGKCNBEA_00549	DJCPGLKF_00954	ODLPJADC_00592	NMAJPAPB_00613	EMCOIMCJ_00671	JCJHLMCB_00921	ABEIKDDA_00592	IBPMHMIA_00197	JFCCFJBI_00197	PNNBOJMP_00592	EBFIAFOF_00613
group_1639		maltose/maltodextrin ABC superfamily ATP binding cassette transporter, binding protein	455	455	1	1	2876				1271	1271	1271	ICEHKBDC_00824	NMGINMON_00842	NKLOPMNI_00484	EMKKCJHC_00826	HOLMDEGO_00612	ICIOCKJC_00793	FCJPNKLG_00614	NOPOMCDK_00540	ANJGPPLI_00539	GIDHNNMB_00841	DIFOFHFE_00952	LNOJNJFO_00614	HIPPBICM_00713	AHDKENDE_00896	PHHJCOIJ_00068	AOEKDGLD_00793	KOEEOLLO_00743	AIKPHFFJ_00613	OCICKKDH_00922	LAPJCPHP_00487	FNPLKHGF_00463	JOJPMKHM_00486	PBMJHMHF_00781	APPKIIEI_00068	MMNOACJK_00921	BGKCNBEA_00550	DJCPGLKF_00953	ODLPJADC_00591	NMAJPAPB_00612	EMCOIMCJ_00670	JCJHLMCB_00920	ABEIKDDA_00591	IBPMHMIA_00196	JFCCFJBI_00196	PNNBOJMP_00591	EBFIAFOF_00612
group_1640		maltose/maltodextrin ABC superfamily ATP binding cassette transporter, membrane protein	455	455	1	1	2875				1268	1268	1268	ICEHKBDC_00825	NMGINMON_00841	NKLOPMNI_00485	EMKKCJHC_00827	HOLMDEGO_00611	ICIOCKJC_00794	FCJPNKLG_00613	NOPOMCDK_00541	ANJGPPLI_00540	GIDHNNMB_00840	DIFOFHFE_00951	LNOJNJFO_00613	HIPPBICM_00714	AHDKENDE_00895	PHHJCOIJ_00069	AOEKDGLD_00794	KOEEOLLO_00744	AIKPHFFJ_00612	OCICKKDH_00921	LAPJCPHP_00488	FNPLKHGF_00464	JOJPMKHM_00487	PBMJHMHF_00780	APPKIIEI_00069	MMNOACJK_00920	BGKCNBEA_00551	DJCPGLKF_00952	ODLPJADC_00590	NMAJPAPB_00611	EMCOIMCJ_00669	JCJHLMCB_00919	ABEIKDDA_00590	IBPMHMIA_00195	JFCCFJBI_00195	PNNBOJMP_00590	EBFIAFOF_00611
group_1641		maltose/maltodextrin ABC superfamily ATP binding cassette transporter, membrane protein	455	455	1	1	2874				839	839	839	ICEHKBDC_00826	NMGINMON_00840	NKLOPMNI_00486	EMKKCJHC_00828	HOLMDEGO_00610	ICIOCKJC_00795	FCJPNKLG_00612	NOPOMCDK_00542	ANJGPPLI_00541	GIDHNNMB_00839	DIFOFHFE_00950	LNOJNJFO_00612	HIPPBICM_00715	AHDKENDE_00894	PHHJCOIJ_00070	AOEKDGLD_00795	KOEEOLLO_00745	AIKPHFFJ_00611	OCICKKDH_00920	LAPJCPHP_00489	FNPLKHGF_00465	JOJPMKHM_00488	PBMJHMHF_00779	APPKIIEI_00070	MMNOACJK_00919	BGKCNBEA_00552	DJCPGLKF_00951	ODLPJADC_00589	NMAJPAPB_00610	EMCOIMCJ_00668	JCJHLMCB_00918	ABEIKDDA_00589	IBPMHMIA_00194	JFCCFJBI_00194	PNNBOJMP_00589	EBFIAFOF_00610
group_1642		oxidoreductase	455	455	1	1	2873				1076	1076	1076	ICEHKBDC_00827	NMGINMON_00839	NKLOPMNI_00487	EMKKCJHC_00829	HOLMDEGO_00609	ICIOCKJC_00796	FCJPNKLG_00611	NOPOMCDK_00543	ANJGPPLI_00542	GIDHNNMB_00838	DIFOFHFE_00949	LNOJNJFO_00611	HIPPBICM_00716	AHDKENDE_00893	PHHJCOIJ_00071	AOEKDGLD_00796	KOEEOLLO_00746	AIKPHFFJ_00610	OCICKKDH_00919	LAPJCPHP_00490	FNPLKHGF_00466	JOJPMKHM_00489	PBMJHMHF_00778	APPKIIEI_00071	MMNOACJK_00918	BGKCNBEA_00553	DJCPGLKF_00950	ODLPJADC_00588	NMAJPAPB_00609	EMCOIMCJ_00667	JCJHLMCB_00917	ABEIKDDA_00588	IBPMHMIA_00193	JFCCFJBI_00193	PNNBOJMP_00588	EBFIAFOF_00609
mviM		NADH-dependent dehydrogenase	455	455	1	1	2872				1040	1040	1040	ICEHKBDC_00828	NMGINMON_00838	NKLOPMNI_00488	EMKKCJHC_00830	HOLMDEGO_00608	ICIOCKJC_00797	FCJPNKLG_00610	NOPOMCDK_00544	ANJGPPLI_00543	GIDHNNMB_00837	DIFOFHFE_00948	LNOJNJFO_00610	HIPPBICM_00717	AHDKENDE_00892	PHHJCOIJ_00072	AOEKDGLD_00797	KOEEOLLO_00747	AIKPHFFJ_00609	OCICKKDH_00918	LAPJCPHP_00491	FNPLKHGF_00467	JOJPMKHM_00490	PBMJHMHF_00777	APPKIIEI_00072	MMNOACJK_00917	BGKCNBEA_00554	DJCPGLKF_00949	ODLPJADC_00587	NMAJPAPB_00608	EMCOIMCJ_00666	JCJHLMCB_00916	ABEIKDDA_00587	IBPMHMIA_00192	JFCCFJBI_00192	PNNBOJMP_00587	EBFIAFOF_00608
iolE		sugar phosphate isomerase/epimerase	455	455	1	1	2871				968	968	968	ICEHKBDC_00829	NMGINMON_00837	NKLOPMNI_00489	EMKKCJHC_00831	HOLMDEGO_00607	ICIOCKJC_00798	FCJPNKLG_00609	NOPOMCDK_00545	ANJGPPLI_00544	GIDHNNMB_00836	DIFOFHFE_00947	LNOJNJFO_00609	HIPPBICM_00718	AHDKENDE_00891	PHHJCOIJ_00073	AOEKDGLD_00798	KOEEOLLO_00748	AIKPHFFJ_00608	OCICKKDH_00917	LAPJCPHP_00492	FNPLKHGF_00468	JOJPMKHM_00491	PBMJHMHF_00776	APPKIIEI_00073	MMNOACJK_00916	BGKCNBEA_00555	DJCPGLKF_00948	ODLPJADC_00586	NMAJPAPB_00607	EMCOIMCJ_00665	JCJHLMCB_00915	ABEIKDDA_00586	IBPMHMIA_00191	JFCCFJBI_00191	PNNBOJMP_00586	EBFIAFOF_00607
group_1645		isoprenylcysteine carboxyl methyltransferase	455	455	1	1	2870				494	494	494	ICEHKBDC_00830	NMGINMON_00836	NKLOPMNI_00490	EMKKCJHC_00832	HOLMDEGO_00606	ICIOCKJC_00799	FCJPNKLG_00608	NOPOMCDK_00546	ANJGPPLI_00545	GIDHNNMB_00835	DIFOFHFE_00946	LNOJNJFO_00608	HIPPBICM_00719	AHDKENDE_00890	PHHJCOIJ_00074	AOEKDGLD_00799	KOEEOLLO_00749	AIKPHFFJ_00607	OCICKKDH_00916	LAPJCPHP_00493	FNPLKHGF_00469	JOJPMKHM_00492	PBMJHMHF_00775	APPKIIEI_00074	MMNOACJK_00915	BGKCNBEA_00556	DJCPGLKF_00947	ODLPJADC_00585	NMAJPAPB_00606	EMCOIMCJ_00664	JCJHLMCB_00914	ABEIKDDA_00585	IBPMHMIA_00190	JFCCFJBI_00190	PNNBOJMP_00585	EBFIAFOF_00606
uhpT		putative sugar phosphate transport protein	455	455	1	1	2869				1379	1379	1379	ICEHKBDC_00831	NMGINMON_00835	NKLOPMNI_00491	EMKKCJHC_00833	HOLMDEGO_00605	ICIOCKJC_00800	FCJPNKLG_00607	NOPOMCDK_00547	ANJGPPLI_00546	GIDHNNMB_00834	DIFOFHFE_00945	LNOJNJFO_00607	HIPPBICM_00720	AHDKENDE_00889	PHHJCOIJ_00075	AOEKDGLD_00800	KOEEOLLO_00750	AIKPHFFJ_00606	OCICKKDH_00915	LAPJCPHP_00494	FNPLKHGF_00470	JOJPMKHM_00493	PBMJHMHF_00774	APPKIIEI_00075	MMNOACJK_00914	BGKCNBEA_00557	DJCPGLKF_00946	ODLPJADC_00584	NMAJPAPB_00605	EMCOIMCJ_00663	JCJHLMCB_00913	ABEIKDDA_00584	IBPMHMIA_00189	JFCCFJBI_00189	PNNBOJMP_00584	EBFIAFOF_00605
group_1647		DNA-binding response regulator AraC family protein	455	455	1	1	2868				758	758	758	ICEHKBDC_00832	NMGINMON_00834	NKLOPMNI_00492	EMKKCJHC_00834	HOLMDEGO_00604	ICIOCKJC_00801	FCJPNKLG_00606	NOPOMCDK_00548	ANJGPPLI_00547	GIDHNNMB_00833	DIFOFHFE_00944	LNOJNJFO_00606	HIPPBICM_00721	AHDKENDE_00888	PHHJCOIJ_00076	AOEKDGLD_00801	KOEEOLLO_00751	AIKPHFFJ_00605	OCICKKDH_00914	LAPJCPHP_00495	FNPLKHGF_00471	JOJPMKHM_00494	PBMJHMHF_00773	APPKIIEI_00076	MMNOACJK_00913	BGKCNBEA_00558	DJCPGLKF_00945	ODLPJADC_00583	NMAJPAPB_00604	EMCOIMCJ_00662	JCJHLMCB_00912	ABEIKDDA_00583	IBPMHMIA_00188	JFCCFJBI_00188	PNNBOJMP_00583	EBFIAFOF_00604
group_1648		two-component sensor histidine kinase	455	455	1	1	2867				1556	1556	1556	ICEHKBDC_00833	NMGINMON_00833	NKLOPMNI_00493	EMKKCJHC_00835	HOLMDEGO_00603	ICIOCKJC_00802	FCJPNKLG_00605	NOPOMCDK_00549	ANJGPPLI_00548	GIDHNNMB_00832	DIFOFHFE_00943	LNOJNJFO_00605	HIPPBICM_00722	AHDKENDE_00887	PHHJCOIJ_00077	AOEKDGLD_00802	KOEEOLLO_00752	AIKPHFFJ_00604	OCICKKDH_00913	LAPJCPHP_00496	FNPLKHGF_00472	JOJPMKHM_00495	PBMJHMHF_00772	APPKIIEI_00077	MMNOACJK_00912	BGKCNBEA_00559	DJCPGLKF_00944	ODLPJADC_00582	NMAJPAPB_00603	EMCOIMCJ_00661	JCJHLMCB_00911	ABEIKDDA_00582	IBPMHMIA_00187	JFCCFJBI_00187	PNNBOJMP_00582	EBFIAFOF_00603
group_1649		iron (Fe3 ) ABC superfamily ATP binding cassette transporter, membrane/binding protein	455	455	1	1	2866				968	968	968	ICEHKBDC_00834	NMGINMON_00832	NKLOPMNI_00494	EMKKCJHC_00836	HOLMDEGO_00602	ICIOCKJC_00803	FCJPNKLG_00604	NOPOMCDK_00550	ANJGPPLI_00549	GIDHNNMB_00831	DIFOFHFE_00942	LNOJNJFO_00604	HIPPBICM_00723	AHDKENDE_00886	PHHJCOIJ_00078	AOEKDGLD_00803	KOEEOLLO_00753	AIKPHFFJ_00603	OCICKKDH_00912	LAPJCPHP_00497	FNPLKHGF_00473	JOJPMKHM_00496	PBMJHMHF_00771	APPKIIEI_00078	MMNOACJK_00911	BGKCNBEA_00560	DJCPGLKF_00943	ODLPJADC_00581	NMAJPAPB_00602	EMCOIMCJ_00660	JCJHLMCB_00910	ABEIKDDA_00581	IBPMHMIA_00186	JFCCFJBI_00186	PNNBOJMP_00581	EBFIAFOF_00602
pflB		formate C-acetyltransferase	455	455	1	1	2865				2249	2249	2249	ICEHKBDC_00835	NMGINMON_00831	NKLOPMNI_00495	EMKKCJHC_00837	HOLMDEGO_00601	ICIOCKJC_00804	FCJPNKLG_00603	NOPOMCDK_00551	ANJGPPLI_00550	GIDHNNMB_00830	DIFOFHFE_00941	LNOJNJFO_00603	HIPPBICM_00724	AHDKENDE_00885	PHHJCOIJ_00079	AOEKDGLD_00804	KOEEOLLO_00754	AIKPHFFJ_00602	OCICKKDH_00911	LAPJCPHP_00498	FNPLKHGF_00474	JOJPMKHM_00497	PBMJHMHF_00770	APPKIIEI_00079	MMNOACJK_00910	BGKCNBEA_00561	DJCPGLKF_00942	ODLPJADC_00580	NMAJPAPB_00601	EMCOIMCJ_00659	JCJHLMCB_00909	ABEIKDDA_00580	IBPMHMIA_00185	JFCCFJBI_00185	PNNBOJMP_00580	EBFIAFOF_00601
pflA		pyruvate formate-lyase activating enzyme	455	455	1	1	2864				755	755	755	ICEHKBDC_00836	NMGINMON_00830	NKLOPMNI_00496	EMKKCJHC_00838	HOLMDEGO_00600	ICIOCKJC_00805	FCJPNKLG_00602	NOPOMCDK_00552	ANJGPPLI_00551	GIDHNNMB_00829	DIFOFHFE_00940	LNOJNJFO_00602	HIPPBICM_00725	AHDKENDE_00884	PHHJCOIJ_00080	AOEKDGLD_00805	KOEEOLLO_00755	AIKPHFFJ_00601	OCICKKDH_00910	LAPJCPHP_00499	FNPLKHGF_00475	JOJPMKHM_00498	PBMJHMHF_00769	APPKIIEI_00080	MMNOACJK_00909	BGKCNBEA_00562	DJCPGLKF_00941	ODLPJADC_00579	NMAJPAPB_00600	EMCOIMCJ_00658	JCJHLMCB_00908	ABEIKDDA_00579	IBPMHMIA_00184	JFCCFJBI_00184	PNNBOJMP_00579	EBFIAFOF_00600
glpQ1		Membrane domain of membrane-anchored glycerophosphoryl diester phosphodiesterase	455	455	1	1	2862				1763	1763	1763	ICEHKBDC_00838	NMGINMON_00828	NKLOPMNI_00498	EMKKCJHC_00840	HOLMDEGO_00598	ICIOCKJC_00807	FCJPNKLG_00600	NOPOMCDK_00554	ANJGPPLI_00553	GIDHNNMB_00827	DIFOFHFE_00938	LNOJNJFO_00600	HIPPBICM_00727	AHDKENDE_00882	PHHJCOIJ_00082	AOEKDGLD_00807	KOEEOLLO_00757	AIKPHFFJ_00599	OCICKKDH_00908	LAPJCPHP_00501	FNPLKHGF_00477	JOJPMKHM_00500	PBMJHMHF_00767	APPKIIEI_00082	MMNOACJK_00907	BGKCNBEA_00564	DJCPGLKF_00939	ODLPJADC_00577	NMAJPAPB_00598	EMCOIMCJ_00656	JCJHLMCB_00906	ABEIKDDA_00577	IBPMHMIA_00182	JFCCFJBI_00182	PNNBOJMP_00577	EBFIAFOF_00598
group_1654		Staphylococcal complement inhibitor SCIN	455	455	1	1	2861				344	344	344	ICEHKBDC_00839	NMGINMON_00827	NKLOPMNI_00499	EMKKCJHC_00841	HOLMDEGO_00597	ICIOCKJC_00808	FCJPNKLG_00599	NOPOMCDK_00555	ANJGPPLI_00554	GIDHNNMB_00826	DIFOFHFE_00937	LNOJNJFO_00599	HIPPBICM_00728	AHDKENDE_00881	PHHJCOIJ_00083	AOEKDGLD_00808	KOEEOLLO_00758	AIKPHFFJ_00598	OCICKKDH_00907	LAPJCPHP_00502	FNPLKHGF_00478	JOJPMKHM_00501	PBMJHMHF_00766	APPKIIEI_00083	MMNOACJK_00906	BGKCNBEA_00565	DJCPGLKF_00938	ODLPJADC_00576	NMAJPAPB_00597	EMCOIMCJ_00655	JCJHLMCB_00905	ABEIKDDA_00576	IBPMHMIA_00181	JFCCFJBI_00181	PNNBOJMP_00576	EBFIAFOF_00597
fadB		3-hydroxyacyl-CoA dehydrogenase	455	455	1	1	2858				2261	2261	2261	ICEHKBDC_00842	NMGINMON_00824	NKLOPMNI_00502	EMKKCJHC_00844	HOLMDEGO_00594	ICIOCKJC_00811	FCJPNKLG_00596	NOPOMCDK_00558	ANJGPPLI_00557	GIDHNNMB_00823	DIFOFHFE_00934	LNOJNJFO_00596	HIPPBICM_00731	AHDKENDE_00878	PHHJCOIJ_00086	AOEKDGLD_00811	KOEEOLLO_00761	AIKPHFFJ_00595	OCICKKDH_00904	LAPJCPHP_00505	FNPLKHGF_00481	JOJPMKHM_00504	PBMJHMHF_00763	APPKIIEI_00086	MMNOACJK_00903	BGKCNBEA_00568	DJCPGLKF_00935	ODLPJADC_00573	NMAJPAPB_00594	EMCOIMCJ_00652	JCJHLMCB_00902	ABEIKDDA_00573	IBPMHMIA_00178	JFCCFJBI_00178	PNNBOJMP_00573	EBFIAFOF_00594
fadD		NRAMP family Mn2 /Fe2 transporter	455	455	1	1	2857				1211	1211	1211	ICEHKBDC_00843	NMGINMON_00823	NKLOPMNI_00503	EMKKCJHC_00845	HOLMDEGO_00593	ICIOCKJC_00812	FCJPNKLG_00595	NOPOMCDK_00559	ANJGPPLI_00558	GIDHNNMB_00822	DIFOFHFE_00933	LNOJNJFO_00595	HIPPBICM_00732	AHDKENDE_00877	PHHJCOIJ_00087	AOEKDGLD_00812	KOEEOLLO_00762	AIKPHFFJ_00594	OCICKKDH_00903	LAPJCPHP_00506	FNPLKHGF_00482	JOJPMKHM_00505	PBMJHMHF_00762	APPKIIEI_00087	MMNOACJK_00902	BGKCNBEA_00569	DJCPGLKF_00934	ODLPJADC_00572	NMAJPAPB_00593	EMCOIMCJ_00651	JCJHLMCB_00901	ABEIKDDA_00572	IBPMHMIA_00177	JFCCFJBI_00177	PNNBOJMP_00572	EBFIAFOF_00593
group_1657		putative NADH-flavin reductase	455	455	1	1	2851				644	644	644	ICEHKBDC_00848	NMGINMON_00818	NKLOPMNI_00508	EMKKCJHC_00850	HOLMDEGO_00588	ICIOCKJC_00817	FCJPNKLG_00590	NOPOMCDK_00564	ANJGPPLI_00563	GIDHNNMB_00817	DIFOFHFE_00928	LNOJNJFO_00590	HIPPBICM_00737	AHDKENDE_00872	PHHJCOIJ_00092	AOEKDGLD_00817	KOEEOLLO_00767	AIKPHFFJ_00589	OCICKKDH_00898	LAPJCPHP_00511	FNPLKHGF_00487	JOJPMKHM_00510	PBMJHMHF_00757	APPKIIEI_00092	MMNOACJK_00897	BGKCNBEA_00574	DJCPGLKF_00929	ODLPJADC_00567	NMAJPAPB_00588	EMCOIMCJ_00646	JCJHLMCB_00896	ABEIKDDA_00567	IBPMHMIA_00172	JFCCFJBI_00172	PNNBOJMP_00567	EBFIAFOF_00588
group_1658		alpha/beta hydrolase	455	455	1	1	2850				902	902	902	ICEHKBDC_00849	NMGINMON_00817	NKLOPMNI_00509	EMKKCJHC_00851	HOLMDEGO_00587	ICIOCKJC_00818	FCJPNKLG_00589	NOPOMCDK_00565	ANJGPPLI_00564	GIDHNNMB_00816	DIFOFHFE_00927	LNOJNJFO_00589	HIPPBICM_00738	AHDKENDE_00871	PHHJCOIJ_00093	AOEKDGLD_00818	KOEEOLLO_00768	AIKPHFFJ_00588	OCICKKDH_00897	LAPJCPHP_00512	FNPLKHGF_00488	JOJPMKHM_00511	PBMJHMHF_00756	APPKIIEI_00093	MMNOACJK_00896	BGKCNBEA_00575	DJCPGLKF_00928	ODLPJADC_00566	NMAJPAPB_00587	EMCOIMCJ_00645	JCJHLMCB_00895	ABEIKDDA_00566	IBPMHMIA_00171	JFCCFJBI_00171	PNNBOJMP_00566	EBFIAFOF_00587
group_1659		ABC superfamily ATP binding cassette transporter, binding protein	455	455	1	1	2849				1478	1478	1478	ICEHKBDC_00850	NMGINMON_00816	NKLOPMNI_00510	EMKKCJHC_00852	HOLMDEGO_00586	ICIOCKJC_00819	FCJPNKLG_00588	NOPOMCDK_00566	ANJGPPLI_00565	GIDHNNMB_00815	DIFOFHFE_00926	LNOJNJFO_00588	HIPPBICM_00739	AHDKENDE_00870	PHHJCOIJ_00094	AOEKDGLD_00819	KOEEOLLO_00769	AIKPHFFJ_00587	OCICKKDH_00896	LAPJCPHP_00513	FNPLKHGF_00489	JOJPMKHM_00512	PBMJHMHF_00755	APPKIIEI_00094	MMNOACJK_00895	BGKCNBEA_00576	DJCPGLKF_00927	ODLPJADC_00565	NMAJPAPB_00586	EMCOIMCJ_00644	JCJHLMCB_00894	ABEIKDDA_00565	IBPMHMIA_00170	JFCCFJBI_00170	PNNBOJMP_00565	EBFIAFOF_00586
group_1660		hypothetical protein	455	455	1	1	2848				356	356	356	ICEHKBDC_00851	NMGINMON_00815	NKLOPMNI_00511	EMKKCJHC_00853	HOLMDEGO_00585	ICIOCKJC_00820	FCJPNKLG_00587	NOPOMCDK_00567	ANJGPPLI_00566	GIDHNNMB_00814	DIFOFHFE_00925	LNOJNJFO_00587	HIPPBICM_00740	AHDKENDE_00869	PHHJCOIJ_00095	AOEKDGLD_00820	KOEEOLLO_00770	AIKPHFFJ_00586	OCICKKDH_00895	LAPJCPHP_00514	FNPLKHGF_00490	JOJPMKHM_00513	PBMJHMHF_00754	APPKIIEI_00095	MMNOACJK_00894	BGKCNBEA_00577	DJCPGLKF_00926	ODLPJADC_00564	NMAJPAPB_00585	EMCOIMCJ_00643	JCJHLMCB_00893	ABEIKDDA_00564	IBPMHMIA_00169	JFCCFJBI_00169	PNNBOJMP_00564	EBFIAFOF_00585
group_1661		hypothetical protein	455	455	1	1	2847				173	173	173	ICEHKBDC_00852	NMGINMON_00814	NKLOPMNI_00512	EMKKCJHC_00854	HOLMDEGO_00584	ICIOCKJC_00821	FCJPNKLG_00586	NOPOMCDK_00568	ANJGPPLI_00567	GIDHNNMB_00813	DIFOFHFE_00924	LNOJNJFO_00586	HIPPBICM_00741	AHDKENDE_00868	PHHJCOIJ_00096	AOEKDGLD_00821	KOEEOLLO_00771	AIKPHFFJ_00585	OCICKKDH_00894	LAPJCPHP_00515	FNPLKHGF_00491	JOJPMKHM_00514	PBMJHMHF_00753	APPKIIEI_00096	MMNOACJK_00893	BGKCNBEA_00578	DJCPGLKF_00925	ODLPJADC_00563	NMAJPAPB_00584	EMCOIMCJ_00642	JCJHLMCB_00892	ABEIKDDA_00563	IBPMHMIA_00168	JFCCFJBI_00168	PNNBOJMP_00563	EBFIAFOF_00584
ldh		L-lactate dehydrogenase	455	455	1	1	2845				953	953	953	ICEHKBDC_00854	NMGINMON_00812	NKLOPMNI_00514	EMKKCJHC_00856	HOLMDEGO_00582	ICIOCKJC_00823	FCJPNKLG_00584	NOPOMCDK_00570	ANJGPPLI_00569	GIDHNNMB_00811	DIFOFHFE_00922	LNOJNJFO_00584	HIPPBICM_00743	AHDKENDE_00866	PHHJCOIJ_00098	AOEKDGLD_00823	KOEEOLLO_00773	AIKPHFFJ_00583	OCICKKDH_00892	LAPJCPHP_00517	FNPLKHGF_00493	JOJPMKHM_00516	PBMJHMHF_00751	APPKIIEI_00098	MMNOACJK_00891	BGKCNBEA_00580	DJCPGLKF_00923	ODLPJADC_00561	NMAJPAPB_00582	EMCOIMCJ_00640	JCJHLMCB_00890	ABEIKDDA_00561	IBPMHMIA_00166	JFCCFJBI_00166	PNNBOJMP_00561	EBFIAFOF_00582
rihA		inosine/uridine-preferring nucleoside hydrolase	455	455	1	1	2842				935	935	935	ICEHKBDC_00856	NMGINMON_00810	NKLOPMNI_00516	EMKKCJHC_00858	HOLMDEGO_00580	ICIOCKJC_00825	FCJPNKLG_00582	NOPOMCDK_00572	ANJGPPLI_00571	GIDHNNMB_00809	DIFOFHFE_00920	LNOJNJFO_00582	HIPPBICM_00745	AHDKENDE_00864	PHHJCOIJ_00100	AOEKDGLD_00825	KOEEOLLO_00775	AIKPHFFJ_00581	OCICKKDH_00890	LAPJCPHP_00519	FNPLKHGF_00495	JOJPMKHM_00518	PBMJHMHF_00749	APPKIIEI_00100	MMNOACJK_00889	BGKCNBEA_00582	DJCPGLKF_00921	ODLPJADC_00559	NMAJPAPB_00580	EMCOIMCJ_00638	JCJHLMCB_00888	ABEIKDDA_00559	IBPMHMIA_00164	JFCCFJBI_00164	PNNBOJMP_00559	EBFIAFOF_00580
group_1664		phosphoenolpyruvate-dependent sugar phosphotransferase system EIIA 2	455	455	1	1	2840				467	467	467	ICEHKBDC_00858	NMGINMON_00808	NKLOPMNI_00518	EMKKCJHC_00860	HOLMDEGO_00578	ICIOCKJC_00827	FCJPNKLG_00580	NOPOMCDK_00574	ANJGPPLI_00573	GIDHNNMB_00807	DIFOFHFE_00918	LNOJNJFO_00580	HIPPBICM_00747	AHDKENDE_00862	PHHJCOIJ_00102	AOEKDGLD_00827	KOEEOLLO_00777	AIKPHFFJ_00579	OCICKKDH_00888	LAPJCPHP_00521	FNPLKHGF_00497	JOJPMKHM_00520	PBMJHMHF_00747	APPKIIEI_00102	MMNOACJK_00887	BGKCNBEA_00584	DJCPGLKF_00919	ODLPJADC_00557	NMAJPAPB_00578	EMCOIMCJ_00636	JCJHLMCB_00886	ABEIKDDA_00557	IBPMHMIA_00162	JFCCFJBI_00162	PNNBOJMP_00557	EBFIAFOF_00578
group_1665		phosphotransferase system galactitol-specific enzyme II, B component	455	455	1	1	2839				278	278	278	ICEHKBDC_00859	NMGINMON_00807	NKLOPMNI_00519	EMKKCJHC_00861	HOLMDEGO_00577	ICIOCKJC_00828	FCJPNKLG_00579	NOPOMCDK_00575	ANJGPPLI_00574	GIDHNNMB_00806	DIFOFHFE_00917	LNOJNJFO_00579	HIPPBICM_00748	AHDKENDE_00861	PHHJCOIJ_00103	AOEKDGLD_00828	KOEEOLLO_00778	AIKPHFFJ_00578	OCICKKDH_00887	LAPJCPHP_00522	FNPLKHGF_00498	JOJPMKHM_00521	PBMJHMHF_00746	APPKIIEI_00103	MMNOACJK_00886	BGKCNBEA_00585	DJCPGLKF_00918	ODLPJADC_00556	NMAJPAPB_00577	EMCOIMCJ_00635	JCJHLMCB_00885	ABEIKDDA_00556	IBPMHMIA_00161	JFCCFJBI_00161	PNNBOJMP_00556	EBFIAFOF_00577
group_1666		PTS system galactitol-specific IIC component	455	455	1	1	2838				1259	1259	1259	ICEHKBDC_00860	NMGINMON_00806	NKLOPMNI_00520	EMKKCJHC_00862	HOLMDEGO_00576	ICIOCKJC_00829	FCJPNKLG_00578	NOPOMCDK_00576	ANJGPPLI_00575	GIDHNNMB_00805	DIFOFHFE_00916	LNOJNJFO_00578	HIPPBICM_00749	AHDKENDE_00860	PHHJCOIJ_00104	AOEKDGLD_00829	KOEEOLLO_00779	AIKPHFFJ_00577	OCICKKDH_00886	LAPJCPHP_00523	FNPLKHGF_00499	JOJPMKHM_00522	PBMJHMHF_00745	APPKIIEI_00104	MMNOACJK_00885	BGKCNBEA_00586	DJCPGLKF_00917	ODLPJADC_00555	NMAJPAPB_00576	EMCOIMCJ_00634	JCJHLMCB_00884	ABEIKDDA_00555	IBPMHMIA_00160	JFCCFJBI_00160	PNNBOJMP_00555	EBFIAFOF_00576
group_1667		hypothetical protein	455	455	1	1	2836			Hypothetical protein with no hits to refseq/uniprot/clusters/cdd/tigrfams/pfam overlapping another protein with hits	146	146	146	ICEHKBDC_00862	NMGINMON_00804	NKLOPMNI_00522	EMKKCJHC_00864	HOLMDEGO_00574	ICIOCKJC_00831	FCJPNKLG_00576	NOPOMCDK_00578	ANJGPPLI_00577	GIDHNNMB_00803	DIFOFHFE_00914	LNOJNJFO_00576	HIPPBICM_00751	AHDKENDE_00858	PHHJCOIJ_00106	AOEKDGLD_00831	KOEEOLLO_00781	AIKPHFFJ_00575	OCICKKDH_00884	LAPJCPHP_00525	FNPLKHGF_00501	JOJPMKHM_00524	PBMJHMHF_00743	APPKIIEI_00106	MMNOACJK_00883	BGKCNBEA_00588	DJCPGLKF_00915	ODLPJADC_00553	NMAJPAPB_00574	EMCOIMCJ_00632	JCJHLMCB_00882	ABEIKDDA_00553	IBPMHMIA_00158	JFCCFJBI_00158	PNNBOJMP_00553	EBFIAFOF_00574
ispD_2		2-C-methyl-D-erythritol 4-phosphate cytidylyltransferase 1, IspD_1	455	455	1	1	2834				716	716	716	ICEHKBDC_00864	NMGINMON_00802	NKLOPMNI_00524	EMKKCJHC_00866	HOLMDEGO_00572	ICIOCKJC_00833	FCJPNKLG_00574	NOPOMCDK_00580	ANJGPPLI_00579	GIDHNNMB_00801	DIFOFHFE_00912	LNOJNJFO_00574	HIPPBICM_00753	AHDKENDE_00856	PHHJCOIJ_00108	AOEKDGLD_00833	KOEEOLLO_00783	AIKPHFFJ_00573	OCICKKDH_00882	LAPJCPHP_00527	FNPLKHGF_00503	JOJPMKHM_00526	PBMJHMHF_00741	APPKIIEI_00108	MMNOACJK_00881	BGKCNBEA_00590	DJCPGLKF_00913	ODLPJADC_00551	NMAJPAPB_00572	EMCOIMCJ_00630	JCJHLMCB_00880	ABEIKDDA_00551	IBPMHMIA_00156	JFCCFJBI_00156	PNNBOJMP_00551	EBFIAFOF_00572
group_1669		ribitol-5-phosphate dehydrogenase	455	455	1	1	2833				1025	1025	1025	ICEHKBDC_00865	NMGINMON_00801	NKLOPMNI_00525	EMKKCJHC_00867	HOLMDEGO_00571	ICIOCKJC_00834	FCJPNKLG_00573	NOPOMCDK_00581	ANJGPPLI_00580	GIDHNNMB_00800	DIFOFHFE_00911	LNOJNJFO_00573	HIPPBICM_00754	AHDKENDE_00855	PHHJCOIJ_00109	AOEKDGLD_00834	KOEEOLLO_00784	AIKPHFFJ_00572	OCICKKDH_00881	LAPJCPHP_00528	FNPLKHGF_00504	JOJPMKHM_00527	PBMJHMHF_00740	APPKIIEI_00109	MMNOACJK_00880	BGKCNBEA_00591	DJCPGLKF_00912	ODLPJADC_00550	NMAJPAPB_00571	EMCOIMCJ_00629	JCJHLMCB_00879	ABEIKDDA_00550	IBPMHMIA_00155	JFCCFJBI_00155	PNNBOJMP_00550	EBFIAFOF_00571
tarF_1		glycerophosphotransferase, TarF	455	455	1	1	2831				1169	1169	1169	ICEHKBDC_00867	NMGINMON_00799	NKLOPMNI_00527	EMKKCJHC_00869	HOLMDEGO_00569	ICIOCKJC_00836	FCJPNKLG_00571	NOPOMCDK_00583	ANJGPPLI_00582	GIDHNNMB_00798	DIFOFHFE_00909	LNOJNJFO_00571	HIPPBICM_00756	AHDKENDE_00853	PHHJCOIJ_01170	AOEKDGLD_00836	KOEEOLLO_00786	AIKPHFFJ_00570	OCICKKDH_00879	LAPJCPHP_00530	FNPLKHGF_00506	JOJPMKHM_00529	PBMJHMHF_00738	APPKIIEI_00111	MMNOACJK_00878	BGKCNBEA_00593	DJCPGLKF_00910	ODLPJADC_00548	NMAJPAPB_00569	EMCOIMCJ_00627	JCJHLMCB_00877	ABEIKDDA_00548	IBPMHMIA_00153	JFCCFJBI_00153	PNNBOJMP_00548	EBFIAFOF_00569
ispD_1		2-C-methyl-D-erythritol 4-phosphate cytidylyltransferase 2, IspD_2	455	455	1	1	2830				716	716	716	ICEHKBDC_00868	NMGINMON_00798	NKLOPMNI_00528	EMKKCJHC_00870	HOLMDEGO_00568	ICIOCKJC_00837	FCJPNKLG_00570	NOPOMCDK_00584	ANJGPPLI_00583	GIDHNNMB_00797	DIFOFHFE_00908	LNOJNJFO_00570	HIPPBICM_00757	AHDKENDE_00852	PHHJCOIJ_01171	AOEKDGLD_00837	KOEEOLLO_00787	AIKPHFFJ_00569	OCICKKDH_00878	LAPJCPHP_00531	FNPLKHGF_00507	JOJPMKHM_00530	PBMJHMHF_00737	APPKIIEI_00112	MMNOACJK_00877	BGKCNBEA_00594	DJCPGLKF_00909	ODLPJADC_00547	NMAJPAPB_00568	EMCOIMCJ_00626	JCJHLMCB_00876	ABEIKDDA_00547	IBPMHMIA_00152	JFCCFJBI_00152	PNNBOJMP_00547	EBFIAFOF_00568
group_1672		ribitol-5-phosphate dehydrogenase	455	455	1	1	2829				1025	1025	1025	ICEHKBDC_00869	NMGINMON_00797	NKLOPMNI_00529	EMKKCJHC_00871	HOLMDEGO_00567	ICIOCKJC_00838	FCJPNKLG_00569	NOPOMCDK_00585	ANJGPPLI_00584	GIDHNNMB_00796	DIFOFHFE_00907	LNOJNJFO_00569	HIPPBICM_00758	AHDKENDE_00851	PHHJCOIJ_01172	AOEKDGLD_00838	KOEEOLLO_00788	AIKPHFFJ_00568	OCICKKDH_00877	LAPJCPHP_00532	FNPLKHGF_00508	JOJPMKHM_00531	PBMJHMHF_00736	APPKIIEI_00113	MMNOACJK_00876	BGKCNBEA_00595	DJCPGLKF_00908	ODLPJADC_00546	NMAJPAPB_00567	EMCOIMCJ_00625	JCJHLMCB_00875	ABEIKDDA_00546	IBPMHMIA_00151	JFCCFJBI_00151	PNNBOJMP_00546	EBFIAFOF_00567
group_1673		glycosyl transferase family protein	455	455	1	1	2827				1721	1721	1721	ICEHKBDC_00871	NMGINMON_00795	NKLOPMNI_00531	EMKKCJHC_00873	HOLMDEGO_00565	ICIOCKJC_00840	FCJPNKLG_00567	NOPOMCDK_00587	ANJGPPLI_00586	GIDHNNMB_00794	DIFOFHFE_00905	LNOJNJFO_00567	HIPPBICM_00760	AHDKENDE_00849	PHHJCOIJ_01174	AOEKDGLD_00840	KOEEOLLO_00790	AIKPHFFJ_00566	OCICKKDH_00875	LAPJCPHP_00534	FNPLKHGF_00510	JOJPMKHM_00533	PBMJHMHF_00734	APPKIIEI_00115	MMNOACJK_00874	BGKCNBEA_00597	DJCPGLKF_00906	ODLPJADC_00544	NMAJPAPB_00565	EMCOIMCJ_00623	JCJHLMCB_00873	ABEIKDDA_00544	IBPMHMIA_00149	JFCCFJBI_00149	PNNBOJMP_00544	EBFIAFOF_00565
scdA		cell division and morphogenesis-related protein	455	455	1	1	2826				674	674	674	ICEHKBDC_00872	NMGINMON_00794	NKLOPMNI_00532	EMKKCJHC_00874	HOLMDEGO_00564	ICIOCKJC_00841	FCJPNKLG_00566	NOPOMCDK_00588	ANJGPPLI_00587	GIDHNNMB_00793	DIFOFHFE_00904	LNOJNJFO_00566	HIPPBICM_00761	AHDKENDE_00848	PHHJCOIJ_01175	AOEKDGLD_00841	KOEEOLLO_00791	AIKPHFFJ_00565	OCICKKDH_00874	LAPJCPHP_00535	FNPLKHGF_00511	JOJPMKHM_00534	PBMJHMHF_00733	APPKIIEI_00116	MMNOACJK_00873	BGKCNBEA_00598	DJCPGLKF_00905	ODLPJADC_00543	NMAJPAPB_00564	EMCOIMCJ_00622	JCJHLMCB_00872	ABEIKDDA_00543	IBPMHMIA_00148	JFCCFJBI_00148	PNNBOJMP_00543	EBFIAFOF_00564
lytS		autolysis histidine kinase LytS	455	455	1	1	2825				1745	1754	1753	ICEHKBDC_00873	NMGINMON_00793	NKLOPMNI_00533	EMKKCJHC_00875	HOLMDEGO_00563	ICIOCKJC_00842	FCJPNKLG_00565	NOPOMCDK_00589	ANJGPPLI_00588	GIDHNNMB_00792	DIFOFHFE_00903	LNOJNJFO_00565	HIPPBICM_00762	AHDKENDE_00847	PHHJCOIJ_01176	AOEKDGLD_00842	KOEEOLLO_00792	AIKPHFFJ_00564	OCICKKDH_00873	LAPJCPHP_00536	FNPLKHGF_00512	JOJPMKHM_00535	PBMJHMHF_00732	APPKIIEI_00117	MMNOACJK_00872	BGKCNBEA_00599	DJCPGLKF_00904	ODLPJADC_00542	NMAJPAPB_00563	EMCOIMCJ_00621	JCJHLMCB_00871	ABEIKDDA_00542	IBPMHMIA_00147	JFCCFJBI_00147	PNNBOJMP_00542	EBFIAFOF_00563
lytR		two component transcriptional regulator, LytR	455	455	1	1	2824				740	740	740	ICEHKBDC_00874	NMGINMON_00792	NKLOPMNI_00534	EMKKCJHC_00876	HOLMDEGO_00562	ICIOCKJC_00843	FCJPNKLG_00564	NOPOMCDK_00590	ANJGPPLI_00589	GIDHNNMB_00791	DIFOFHFE_00902	LNOJNJFO_00564	HIPPBICM_00763	AHDKENDE_00846	PHHJCOIJ_01177	AOEKDGLD_00843	KOEEOLLO_00793	AIKPHFFJ_00563	OCICKKDH_00872	LAPJCPHP_00537	FNPLKHGF_00513	JOJPMKHM_00536	PBMJHMHF_00731	APPKIIEI_00118	MMNOACJK_00871	BGKCNBEA_00600	DJCPGLKF_00903	ODLPJADC_00541	NMAJPAPB_00562	EMCOIMCJ_00620	JCJHLMCB_00870	ABEIKDDA_00541	IBPMHMIA_00146	JFCCFJBI_00146	PNNBOJMP_00541	EBFIAFOF_00562
lrgA_1		murein hydrolase regulator	455	455	1	1	2823				437	437	437	ICEHKBDC_00875	NMGINMON_00791	NKLOPMNI_00535	EMKKCJHC_00877	HOLMDEGO_00561	ICIOCKJC_00844	FCJPNKLG_00563	NOPOMCDK_00591	ANJGPPLI_00590	GIDHNNMB_00790	DIFOFHFE_00901	LNOJNJFO_00563	HIPPBICM_00764	AHDKENDE_00845	PHHJCOIJ_01178	AOEKDGLD_00844	KOEEOLLO_00794	AIKPHFFJ_00562	OCICKKDH_00871	LAPJCPHP_00538	FNPLKHGF_00514	JOJPMKHM_00537	PBMJHMHF_00730	APPKIIEI_00119	MMNOACJK_00870	BGKCNBEA_00601	DJCPGLKF_00902	ODLPJADC_00540	NMAJPAPB_00561	EMCOIMCJ_00619	JCJHLMCB_00869	ABEIKDDA_00540	IBPMHMIA_00145	JFCCFJBI_00145	PNNBOJMP_00540	EBFIAFOF_00561
lrgB_1		antiholin-like protein LrgB	455	455	1	1	2822				701	701	701	ICEHKBDC_00876	NMGINMON_00790	NKLOPMNI_00536	EMKKCJHC_00878	HOLMDEGO_00560	ICIOCKJC_00845	FCJPNKLG_00562	NOPOMCDK_00592	ANJGPPLI_00591	GIDHNNMB_00789	DIFOFHFE_00900	LNOJNJFO_00562	HIPPBICM_00765	AHDKENDE_00844	PHHJCOIJ_01179	AOEKDGLD_00845	KOEEOLLO_00795	AIKPHFFJ_00561	OCICKKDH_00870	LAPJCPHP_00539	FNPLKHGF_00515	JOJPMKHM_00538	PBMJHMHF_00729	APPKIIEI_00120	MMNOACJK_00869	BGKCNBEA_00602	DJCPGLKF_00901	ODLPJADC_00539	NMAJPAPB_00560	EMCOIMCJ_00618	JCJHLMCB_00868	ABEIKDDA_00539	IBPMHMIA_00144	JFCCFJBI_00144	PNNBOJMP_00539	EBFIAFOF_00560
norB		nitric oxide reductase large subunit	455	455	1	1	2821				2291	2291	2291	ICEHKBDC_00877	NMGINMON_00789	NKLOPMNI_00537	EMKKCJHC_00879	HOLMDEGO_00559	ICIOCKJC_00846	FCJPNKLG_00561	NOPOMCDK_00593	ANJGPPLI_00592	GIDHNNMB_00788	DIFOFHFE_00899	LNOJNJFO_00561	HIPPBICM_00766	AHDKENDE_00843	PHHJCOIJ_01180	AOEKDGLD_00846	KOEEOLLO_00796	AIKPHFFJ_00560	OCICKKDH_00869	LAPJCPHP_00540	FNPLKHGF_00516	JOJPMKHM_00539	PBMJHMHF_00728	APPKIIEI_00121	MMNOACJK_00868	BGKCNBEA_00603	DJCPGLKF_00900	ODLPJADC_00538	NMAJPAPB_00559	EMCOIMCJ_00617	JCJHLMCB_00867	ABEIKDDA_00538	IBPMHMIA_00143	JFCCFJBI_00143	PNNBOJMP_00538	EBFIAFOF_00559
group_1680		UbiC transcription regulator-associated domain protein	455	455	1	1	2820				704	704	704	ICEHKBDC_00878	NMGINMON_00788	NKLOPMNI_00538	EMKKCJHC_00880	HOLMDEGO_00558	ICIOCKJC_00847	FCJPNKLG_00560	NOPOMCDK_00594	ANJGPPLI_00593	GIDHNNMB_00787	DIFOFHFE_00898	LNOJNJFO_00560	HIPPBICM_00767	AHDKENDE_00842	PHHJCOIJ_01181	AOEKDGLD_00847	KOEEOLLO_00797	AIKPHFFJ_00559	OCICKKDH_00868	LAPJCPHP_00541	FNPLKHGF_00517	JOJPMKHM_00540	PBMJHMHF_00727	APPKIIEI_00122	MMNOACJK_00867	BGKCNBEA_00604	DJCPGLKF_00899	ODLPJADC_00537	NMAJPAPB_00558	EMCOIMCJ_00616	JCJHLMCB_00866	ABEIKDDA_00537	IBPMHMIA_00142	JFCCFJBI_00142	PNNBOJMP_00537	EBFIAFOF_00558
group_1681		PTS system glucose-specific IIA component	455	455	1	1	2819				791	791	791	ICEHKBDC_00879	NMGINMON_00787	NKLOPMNI_00539	EMKKCJHC_00881	HOLMDEGO_00557	ICIOCKJC_00848	FCJPNKLG_00559	NOPOMCDK_00595	ANJGPPLI_00594	GIDHNNMB_00786	DIFOFHFE_00897	LNOJNJFO_00559	HIPPBICM_00768	AHDKENDE_00841	PHHJCOIJ_01182	AOEKDGLD_00848	KOEEOLLO_00798	AIKPHFFJ_00558	OCICKKDH_00867	LAPJCPHP_00542	FNPLKHGF_00518	JOJPMKHM_00541	PBMJHMHF_00726	APPKIIEI_00123	MMNOACJK_00866	BGKCNBEA_00605	DJCPGLKF_00898	ODLPJADC_00536	NMAJPAPB_00557	EMCOIMCJ_00615	JCJHLMCB_00865	ABEIKDDA_00536	IBPMHMIA_00141	JFCCFJBI_00141	PNNBOJMP_00536	EBFIAFOF_00557
bglA		glycoside hydrolase	455	455	1	1	2818				1436	1436	1436	ICEHKBDC_00880	NMGINMON_00786	NKLOPMNI_00540	EMKKCJHC_00882	HOLMDEGO_00556	ICIOCKJC_00849	FCJPNKLG_00558	NOPOMCDK_00596	ANJGPPLI_00595	GIDHNNMB_00785	DIFOFHFE_00896	LNOJNJFO_00558	HIPPBICM_00769	AHDKENDE_00840	PHHJCOIJ_01183	AOEKDGLD_00849	KOEEOLLO_00799	AIKPHFFJ_00557	OCICKKDH_00866	LAPJCPHP_00543	FNPLKHGF_00519	JOJPMKHM_00542	PBMJHMHF_00725	APPKIIEI_00124	MMNOACJK_00865	BGKCNBEA_00606	DJCPGLKF_00897	ODLPJADC_00535	NMAJPAPB_00556	EMCOIMCJ_00614	JCJHLMCB_00864	ABEIKDDA_00535	IBPMHMIA_00140	JFCCFJBI_00140	PNNBOJMP_00535	EBFIAFOF_00556
rbsK		putative ribokinase	455	455	1	1	2816				914	914	914	ICEHKBDC_00882	NMGINMON_00784	NKLOPMNI_00542	EMKKCJHC_00884	HOLMDEGO_00554	ICIOCKJC_00851	FCJPNKLG_00556	NOPOMCDK_00598	ANJGPPLI_00597	GIDHNNMB_00783	DIFOFHFE_00894	LNOJNJFO_00556	HIPPBICM_00771	AHDKENDE_00838	PHHJCOIJ_01185	AOEKDGLD_00851	KOEEOLLO_00801	AIKPHFFJ_00555	OCICKKDH_00864	LAPJCPHP_00545	FNPLKHGF_00521	JOJPMKHM_00544	PBMJHMHF_00723	APPKIIEI_00126	MMNOACJK_00863	BGKCNBEA_00608	DJCPGLKF_00895	ODLPJADC_00533	NMAJPAPB_00554	EMCOIMCJ_00612	JCJHLMCB_00862	ABEIKDDA_00533	IBPMHMIA_00138	JFCCFJBI_00138	PNNBOJMP_00533	EBFIAFOF_00554
rbsD		ribose ABC superfamily ATP binding cassette transporter, membrane protein	455	455	1	1	2815				404	404	404	ICEHKBDC_00883	NMGINMON_00783	NKLOPMNI_00543	EMKKCJHC_00885	HOLMDEGO_00553	ICIOCKJC_00852	FCJPNKLG_00555	NOPOMCDK_00599	ANJGPPLI_00598	GIDHNNMB_00782	DIFOFHFE_00893	LNOJNJFO_00555	HIPPBICM_00772	AHDKENDE_00837	PHHJCOIJ_01186	AOEKDGLD_00852	KOEEOLLO_00802	AIKPHFFJ_00554	OCICKKDH_00863	LAPJCPHP_00546	FNPLKHGF_00522	JOJPMKHM_00545	PBMJHMHF_00722	APPKIIEI_00127	MMNOACJK_00862	BGKCNBEA_00609	DJCPGLKF_00894	ODLPJADC_00532	NMAJPAPB_00553	EMCOIMCJ_00611	JCJHLMCB_00861	ABEIKDDA_00532	IBPMHMIA_00137	JFCCFJBI_00137	PNNBOJMP_00532	EBFIAFOF_00553
rbsU		DMT superfamily drug/metabolite transporter	455	455	1	1	2814				881	881	881	ICEHKBDC_00884	NMGINMON_00782	NKLOPMNI_00544	EMKKCJHC_00886	HOLMDEGO_00552	ICIOCKJC_00853	FCJPNKLG_00554	NOPOMCDK_00600	ANJGPPLI_00599	GIDHNNMB_00781	DIFOFHFE_00892	LNOJNJFO_00554	HIPPBICM_00773	AHDKENDE_00836	PHHJCOIJ_01187	AOEKDGLD_00853	KOEEOLLO_00803	AIKPHFFJ_00553	OCICKKDH_00862	LAPJCPHP_00547	FNPLKHGF_00523	JOJPMKHM_00546	PBMJHMHF_00721	APPKIIEI_00128	MMNOACJK_00861	BGKCNBEA_00610	DJCPGLKF_00893	ODLPJADC_00531	NMAJPAPB_00552	EMCOIMCJ_00610	JCJHLMCB_00860	ABEIKDDA_00531	IBPMHMIA_00136	JFCCFJBI_00136	PNNBOJMP_00531	EBFIAFOF_00552
[truncated: 3,200 more rows]
[truncated: 420 more columns]
